# Supplementary material for: Genome-wide association study of eigenvectors provides genetic insights into selective breeding for tomato metabolites
Source: BMC Biol. 2022 May 24;20:120. doi: 10.1186/s12915-022-01327-x (PMC9128223; doi:10.1186/s12915-022-01327-x)
Supplement: Supplementary file 1 — Additional file 1: Table S1. Summary of the sampled collection of tomato. Table S2. Information of 258 selected metabolites from 980 metabolites. Table S3. Putative EigenGWAS and π domestication sweeps. Table S4. Putative EigenGWAS and π improvement sweeps. Table S5. Genes within the putative EigenGWAS domestication sweeps. Table S6. Genes within the putative EigenGWAS improvement sweeps. Table S7. GO enrichment analysis of DEGs. Table S8. KEGG enrichment analysis of DEGs. Table S9. Summary of 29 genes/QTLs associated with tomato plant and fruit. Table S10. Summary of 12 significant association signals related polyphenols during domestication and improvement. Table S11. β-D-glucopyranosyl-caffeic acid (DGPC acid) selected genes in Eigen domestication and improvement. Table S12. The results of eQTL within the PIM and CER groups. Table S13. The results of eQTL within the CER and BIG groups. Table S14. N',N”,N”'-Trisinapoylspermine (TSPM) selected genes in Eigen domestication and improvement. Table S15. The primers of SlCGT used for the qRT-PCR experiment. [file 12915_2022_1327_MOESM1_ESM.zip]

Archive with 34 entries (33 files):
- Additional file 1/
- __MACOSX/._Additional file 1
- Additional file 1/Table S13.xlsx
- __MACOSX/Additional file 1/._Table S13.xlsx
- Additional file 1/.DS_Store
- __MACOSX/Additional file 1/._.DS_Store
- Additional file 1/Table S1.xls
- __MACOSX/Additional file 1/._Table S1.xls
- Additional file 1/Table S7.xlsx
- __MACOSX/Additional file 1/._Table S7.xlsx
- Additional file 1/Table S15.xlsx
- __MACOSX/Additional file 1/._Table S15.xlsx
- Additional file 1/Table S14.xlsx
- __MACOSX/Additional file 1/._Table S14.xlsx
- Additional file 1/Table S6.xlsx
- __MACOSX/Additional file 1/._Table S6.xlsx
- Additional file 1/Table S5.xlsx
- __MACOSX/Additional file 1/._Table S5.xlsx
- Additional file 1/Table S12.xls
- __MACOSX/Additional file 1/._Table S12.xls
- Additional file 1/Table S9.xlsx
- __MACOSX/Additional file 1/._Table S9.xlsx
- Additional file 1/Table S8.xlsx
- __MACOSX/Additional file 1/._Table S8.xlsx
- Additional file 1/Table S4.xlsx
- __MACOSX/Additional file 1/._Table S4.xlsx
- Additional file 1/Table S11.xlsx
- __MACOSX/Additional file 1/._Table S11.xlsx
- Additional file 1/Table S3.xlsx
- __MACOSX/Additional file 1/._Table S3.xlsx
- Additional file 1/Table S2.xlsx
- __MACOSX/Additional file 1/._Table S2.xlsx
- Additional file 1/Table S10.xlsx
- __MACOSX/Additional file 1/._Table S10.xlsx
