# Supplementary material for: Genome-wide association study of eigenvectors provides genetic insights into selective breeding for tomato metabolites
Source: BMC Biol. 2022 May 24;20:120. doi: 10.1186/s12915-022-01327-x (PMC9128223; doi:10.1186/s12915-022-01327-x)
Supplement: Supplementary file 1 — Additional file 1: Table S1. Summary of the sampled collection of tomato. Table S2. Information of 258 selected metabolites from 980 metabolites. Table S3. Putative EigenGWAS and π domestication sweeps. Table S4. Putative EigenGWAS and π improvement sweeps. Table S5. Genes within the putative EigenGWAS domestication sweeps. Table S6. Genes within the putative EigenGWAS improvement sweeps. Table S7. GO enrichment analysis of DEGs. Table S8. KEGG enrichment analysis of DEGs. Table S9. Summary of 29 genes/QTLs associated with tomato plant and fruit. Table S10. Summary of 12 significant association signals related polyphenols during domestication and improvement. Table S11. β-D-glucopyranosyl-caffeic acid (DGPC acid) selected genes in Eigen domestication and improvement. Table S12. The results of eQTL within the PIM and CER groups. Table S13. The results of eQTL within the CER and BIG groups. Table S14. N',N”,N”'-Trisinapoylspermine (TSPM) selected genes in Eigen domestication and improvement. Table S15. The primers of SlCGT used for the qRT-PCR experiment. [file 12915_2022_1327_MOESM1_ESM.zip › Additional file 1/Table S13.xlsx]

## Sheet: Table S13
Table S13 The results of eQTL within the CER and BIG groups.
Chr	SNP position	Gene	P_value	FDR	Beta	eQTL
Chr01	2464616	Solyc01g008340	7.55715e-29	2.52457e-25	0.367024	cis
Chr01	2484626	Solyc01g008340	1.53843e-28	4.71106e-25	0.374204	cis
Chr01	2742506	Solyc01g008680	3.20114e-09	3.86948e-07	0.415596	cis
Chr01	2981902	Solyc01g008980	3.32487e-08	3.32912e-06	0.238724	cis
Chr01	3677093	Solyc01g009450	1.33547e-29	5.45272e-26	0.602916	cis
Chr01	4956006	Solyc01g010150	5.39152e-12	1.21547e-09	0.520898	cis
Chr01	562328	Solyc01g005810	4.73483e-08	4.55474e-06	0.328042	cis
Chr01	64664265	Solyc01g065710	1.0102e-09	1.41687e-07	-0.550087	cis
Chr01	72366567	Solyc01g080620	2.82697e-31	1.48404e-27	0.610692	cis
Chr01	72863524	Solyc01g081020	1.25963e-12	3.2828e-10	-0.119488	cis
Chr01	74529767	Solyc01g087910	5.9881e-12	1.32557e-09	0.405616	cis
Chr01	75601833	Solyc01g090200	4.62726e-09	5.36397e-07	0.330973	cis
Chr01	77435775	Solyc01g094080	1.13271e-08	1.22064e-06	-0.234653	cis
Chr01	78309987	Solyc01g095220	1.44218e-14	4.9996e-12	0.393161	cis
Chr01	78309987	Solyc01g095230	1.3127e-13	4.01982e-11	0.315869	cis
Chr01	79563659	Solyc01g096830	6.65941e-13	1.83995e-10	0.310877	cis
Chr01	80245009	Solyc01g097800	1.29025e-19	9.11786e-17	0.98157	cis
Chr01	80558494	Solyc01g098200	6.37749e-09	7.18876e-07	-0.187197	cis
Chr01	81082603	Solyc01g098950	3.6212e-08	3.58674e-06	0.311835	cis
Chr01	81348315	Solyc01g099310	2.53911e-19	1.68037e-16	-0.399936	cis
Chr01	83092278	Solyc01g102530	1.9055e-10	3.19733e-08	0.192958	cis
Chr01	84407944	Solyc01g104210	1.02897e-17	5.17968e-15	1.56698	cis
Chr01	86313828	Solyc01g106800	6.06259e-11	1.10837e-08	-0.592118	cis
Chr01	86883546	Solyc01g107610	5.5502e-10	8.25722e-08	0.210568	cis
Chr01	87175248	Solyc01g108020	1.53602e-11	3.06762e-09	-0.260514	cis
Chr01	88091565	Solyc01g109340	1.88899e-08	1.96087e-06	0.330821	cis
Chr01	88556	Solyc01g005110	1.4009e-11	2.82852e-09	0.298292	cis
Chr01	88656525	Solyc01g110110	1.72072e-09	2.29932e-07	0.682916	cis
Chr02	12497225	Solyc02g021160	5.86544e-08	5.4984e-06	0.165195	cis
Chr02	27950918	Solyc02g061850	3.03664e-11	5.9041e-09	-0.195398	cis
Chr02	28194116	Solyc02g062020	2.61623e-11	5.16875e-09	0.562795	cis
Chr02	28213845	Solyc02g062020	1.80552e-10	3.04346e-08	0.56045	cis
Chr02	28766307	Solyc02g062500	1.88047e-22	2.55932e-19	2.08647	cis
Chr02	28766307	Solyc02g062490	8.7225e-10	1.23279e-07	0.89277	cis
Chr02	28860905	Solyc02g062580	1.03575e-07	9.10545e-06	0.317424	cis
Chr02	29023997	Solyc02g062710	3.70051e-12	8.55236e-10	-0.305767	cis
Chr02	29050525	Solyc02g062710	1.28556e-12	3.32679e-10	-0.485546	cis
Chr02	29053100	Solyc02g062710	2.71741e-11	5.33994e-09	-0.29764	cis
Chr02	30994579	Solyc02g065270	1.67853e-20	1.37069e-17	-2.14922	cis
Chr02	30994579	Solyc02g065240	1.96012e-08	2.02327e-06	1.30337	cis
Chr02	31458453	Solyc02g065690	5.93981e-08	5.53985e-06	-0.134194	cis
Chr02	31567643	Solyc02g066830	1.53757e-12	3.92369e-10	0.375253	cis
Chr02	31747808	Solyc02g066910	3.91109e-08	3.85311e-06	-0.0979861	cis
Chr02	31865827	Solyc02g067040	6.38615e-16	2.66673e-13	0.432147	cis
Chr02	31898546	Solyc02g067040	1.02497e-11	2.17715e-09	0.354501	cis
Chr02	32735770	Solyc02g068080	1.08639e-15	4.33931e-13	0.533855	cis
Chr02	33913310	Solyc02g069430	5.48806e-10	8.20555e-08	0.784619	cis
Chr02	33913310	Solyc02g069420	7.6525e-08	6.94337e-06	0.750493	cis
Chr02	34106839	Solyc02g069720	5.23635e-10	7.98424e-08	0.213809	cis
Chr02	34195673	Solyc02g069780	2.0525e-09	2.71306e-07	0.167945	cis
Chr02	34601387	Solyc02g070250	8.63341e-13	2.33273e-10	0.150616	cis
Chr02	34671656	Solyc02g070330	2.62923e-10	4.25609e-08	0.123633	cis
Chr02	34759014	Solyc02g070460	2.82439e-09	3.5191e-07	0.202975	cis
Chr02	34972051	Solyc02g070760	1.3178e-09	1.8069e-07	-0.313819	cis
Chr02	35040395	Solyc02g070850	2.84879e-10	4.57138e-08	0.386885	cis
Chr02	35076327	Solyc02g070910	5.38141e-13	1.52116e-10	0.250696	cis
Chr02	35076327	Solyc02g071010	1.3105e-08	1.4081e-06	-0.56254	cis
Chr02	35362441	Solyc02g071330	6.52531e-11	1.18597e-08	0.246731	cis
Chr02	37296521	Solyc02g077890	6.95024e-08	6.35324e-06	-0.281056	cis
Chr02	37334471	Solyc02g077940	4.98981e-27	1.07859e-23	1.45132	cis
Chr02	37334471	Solyc02g077930	2.2268e-26	4.54602e-23	1.44716	cis
Chr02	38493581	Solyc02g079300	2.2849e-15	8.93227e-13	-0.311899	cis
Chr02	39894859	Solyc02g081300	4.18378e-08	4.11073e-06	0.17697	cis
Chr02	39908559	Solyc02g081300	1.2549e-09	1.72711e-07	0.197203	cis
Chr02	40455893	Solyc02g082190	6.86298e-12	1.49227e-09	-0.541742	cis
Chr02	41315640	Solyc02g083280	7.49369e-18	3.93386e-15	1.00419	cis
Chr02	41796211	Solyc02g083960	1.93584e-10	3.23347e-08	-0.158083	cis
Chr02	41939347	Solyc02g084230	3.09036e-14	1.02307e-11	0.192363	cis
Chr02	41982411	Solyc02g084230	1.55767e-17	7.63196e-15	0.213334	cis
Chr02	42788191	Solyc02g085240	1.17474e-13	3.62757e-11	-0.48359	cis
Chr02	44343691	Solyc02g087330	6.55162e-11	1.18597e-08	-0.511117	cis
Chr02	44635086	Solyc02g087810	3.06429e-09	3.75345e-07	-0.447811	cis
Chr02	44635086	Solyc02g087800	7.74632e-09	8.6521e-07	-0.642948	cis
Chr02	45180424	Solyc02g088560	2.1326e-10	3.5142e-08	0.498991	cis
Chr02	45988495	Solyc02g089660	4.63636e-15	1.73849e-12	0.936922	cis
Chr02	46856620	Solyc02g090750	1.66459e-09	2.24061e-07	-0.575911	cis
Chr02	47434293	Solyc02g091580	1.10526e-09	1.5443e-07	-0.222675	cis
Chr02	48165751	Solyc02g092520	5.52429e-08	5.21854e-06	-0.265729	cis
Chr02	48404820	Solyc02g092870	4.57063e-08	4.43158e-06	0.376749	cis
Chr02	48404820	Solyc02g092840	5.36705e-08	5.0962e-06	-0.495924	cis
Chr02	48620615	Solyc02g093110	1.87225e-12	4.58665e-10	0.282466	cis
Chr02	49443947	Solyc02g094320	2.51002e-12	6.02849e-10	-0.447407	cis
Chr03	1031039	Solyc03g006460	1.09238e-11	2.26789e-09	-0.160985	cis
Chr03	106704	Solyc03g005120	2.48791e-18	1.47457e-15	0.497806	cis
Chr03	106704	Solyc03g005110	4.46396e-16	1.88548e-13	0.422309	cis
Chr03	1077683	Solyc03g006510	2.23909e-17	1.08263e-14	-0.212209	cis
Chr03	11639360	Solyc03g043940	7.17552e-34	8.7893e-30	1.49646	cis
Chr03	14556380	Solyc03g044810	2.95241e-09	3.64068e-07	-0.407282	cis
Chr03	1957408	Solyc03g007430	4.65877e-09	5.38351e-07	0.222875	cis
Chr03	1988419	Solyc03g007440	1.98963e-11	3.95206e-09	0.318938	cis
Chr03	2198724	Solyc03g007660	6.80165e-13	1.86523e-10	0.247428	cis
Chr03	310233	Solyc03g005450	4.25324e-14	1.38313e-11	-0.930252	cis
Chr03	43887656	Solyc03g078300	1.70605e-08	1.7861e-06	0.363516	cis
Chr03	44711023	Solyc03g078570	5.38583e-10	8.13617e-08	0.787916	cis
Chr03	44711023	Solyc03g078580	4.36866e-09	5.09636e-07	0.884848	cis
Chr03	48065338	Solyc03g093350	2.69435e-17	1.26935e-14	0.838947	cis
Chr03	48065338	Solyc03g093340	6.70037e-10	9.77058e-08	0.549426	cis
Chr03	48776563	Solyc03g093680	9.12418e-09	1.00385e-06	-0.187344	cis
Chr03	503946	Solyc03g005660	1.39274e-09	1.89552e-07	0.374034	cis
Chr03	53463886	Solyc03g097700	2.94285e-16	1.27225e-13	-0.832942	cis
Chr03	54919151	Solyc03g104810	8.94811e-08	8.01991e-06	0.263871	cis
Chr03	57339124	Solyc03g112990	1.83876e-13	5.44911e-11	0.413126	cis
Chr03	57542119	Solyc03g113330	2.91338e-33	2.67645e-29	-0.490005	cis
Chr03	57690775	Solyc03g113480	6.7648e-12	1.47968e-09	0.94629	cis
Chr03	57985730	Solyc03g113860	6.06344e-08	5.6266e-06	-0.156204	cis
Chr03	58182034	Solyc03g114130	1.17791e-07	1.01596e-05	0.250917	cis
Chr03	58225633	Solyc03g114150	3.41287e-08	3.39872e-06	-0.663537	cis
Chr03	58225633	Solyc03g114130	6.23885e-08	5.77479e-06	0.259018	cis
Chr03	58640230	Solyc03g114680	3.51608e-11	6.72946e-09	0.294668	cis
Chr03	59117053	Solyc03g115290	1.1895e-10	2.10148e-08	-0.170871	cis
Chr03	59117053	Solyc03g115310	5.55297e-09	6.31749e-07	-0.17692	cis
Chr03	59332720	Solyc03g115650	1.14807e-14	4.09594e-12	-0.326328	cis
Chr03	593697	Solyc03g005920	9.5992e-09	1.05296e-06	0.201485	cis
Chr03	59790254	Solyc03g116230	8.84678e-14	2.85169e-11	-1.06245	cis
Chr03	60166484	Solyc03g116830	1.4271e-13	4.2985e-11	-0.428472	cis
Chr03	60240021	Solyc03g116930	4.8198e-10	7.41059e-08	0.616668	cis
Chr03	60405275	Solyc03g117090	3.18575e-08	3.19986e-06	-0.170369	cis
Chr03	60442292	Solyc03g117190	4.7678e-08	4.57447e-06	0.356383	cis
Chr03	60603557	Solyc03g117360	5.81379e-08	5.46392e-06	-0.372966	cis
Chr03	60931606	Solyc03g117900	2.70884e-13	7.83794e-11	-0.254776	cis
Chr03	60969715	Solyc03g117900	2.42415e-19	1.64963e-16	-0.327927	cis
Chr03	61066340	Solyc03g118010	2.98144e-12	7.023e-10	-0.345754	cis
Chr03	61134967	Solyc03g118100	8.49934e-20	6.2465e-17	-0.876085	cis
Chr03	61134967	Solyc03g118090	2.69763e-18	1.57349e-15	-0.745603	cis
Chr03	61134967	Solyc03g118120	4.31253e-16	1.8427e-13	-0.52105	cis
Chr03	61134967	Solyc03g118140	2.43414e-08	2.48465e-06	0.231538	cis
Chr03	61176940	Solyc03g118180	2.99136e-09	3.67637e-07	-0.166192	cis
Chr03	61205643	Solyc03g118180	2.14298e-09	2.80242e-07	-0.170762	cis
Chr03	61492720	Solyc03g118540	2.56078e-19	1.68037e-16	-0.902331	cis
Chr03	62325714	Solyc03g119730	7.68428e-10	1.10735e-07	0.161267	cis
Chr03	62506	Solyc03g005140	1.22482e-07	1.04671e-05	0.0819858	cis
Chr03	62799	Solyc03g005110	8.82493e-24	1.40995e-20	0.479882	cis
Chr03	62799	Solyc03g005120	9.80276e-22	1.12569e-18	0.512931	cis
Chr03	62799	Solyc03g005070	8.22521e-09	9.15914e-07	-0.293019	cis
Chr03	62976525	Solyc03g120590	3.69446e-08	3.64947e-06	-0.743163	cis
Chr03	6735995	Solyc03g019790	8.69678e-09	9.59701e-07	-0.430942	cis
Chr03	7234406	Solyc03g025420	5.98735e-08	5.57005e-06	0.219903	cis
Chr03	7354967	Solyc03g025570	4.35022e-08	4.26287e-06	-0.407644	cis
Chr03	7605422	Solyc03g025830	3.6664e-10	5.73316e-08	0.663696	cis
Chr03	760643	Solyc03g006050	4.94118e-08	4.72847e-06	-0.416543	cis
Chr03	8141214	Solyc03g026340	1.55035e-08	1.64655e-06	-0.313761	cis
Chr03	8780535	Solyc03g031990	1.06469e-07	9.31523e-06	-0.0921128	cis
Chr03	8810543	Solyc03g032020	1.5212e-12	3.90906e-10	0.766312	cis
Chr03	8810543	Solyc03g032040	2.34861e-09	3.03889e-07	0.87234	cis
Chr03	9261715	Solyc03g033420	4.09246e-12	9.3991e-10	-0.175204	cis
Chr03	9284456	Solyc03g033450	1.88367e-14	6.40918e-12	0.365905	cis
Chr03	9291641	Solyc03g033450	3.00427e-10	4.79991e-08	0.353764	cis
Chr03	9453324	Solyc03g033610	1.98535e-10	3.28629e-08	-0.115175	cis
Chr03	9531264	Solyc03g033650	4.51634e-21	4.48546e-18	0.269649	cis
Chr04	1178538	Solyc04g007490	2.65128e-09	3.33653e-07	0.420179	cis
Chr04	1178538	Solyc04g007510	7.34195e-08	6.68889e-06	-0.217069	cis
Chr04	2737153	Solyc04g009290	1.3806e-11	2.80293e-09	-0.517902	cis
Chr04	2737153	Solyc04g009280	4.82455e-09	5.55761e-07	-0.589494	cis
Chr04	2965972	Solyc04g009550	7.51794e-28	1.72664e-24	0.364138	cis
Chr04	3050833	Solyc04g009730	7.34555e-16	3.03289e-13	-0.260083	cis
Chr04	30670566	Solyc04g039940	3.18706e-08	3.19986e-06	-0.224678	cis
Chr04	3076187	Solyc04g009730	1.10834e-08	1.20142e-06	-0.20567	cis
Chr04	3439421	Solyc04g010140	5.936e-12	1.322e-09	0.670421	cis
Chr04	4846434	Solyc04g014570	1.78438e-08	1.8628e-06	-0.220095	cis
Chr04	48769293	Solyc04g051100	4.09331e-19	2.63889e-16	0.76179	cis
Chr04	48798023	Solyc04g051100	6.35978e-22	8.05872e-19	0.818176	cis
Chr04	48800568	Solyc04g051100	8.74616e-23	1.23614e-19	0.83992	cis
Chr04	48813252	Solyc04g051100	4.00512e-25	7.00838e-22	0.835682	cis
Chr04	4936342	Solyc04g014670	4.56055e-13	1.29912e-10	0.339271	cis
Chr04	5069279	Solyc04g014810	3.46153e-10	5.50654e-08	0.446003	cis
Chr04	5292311	Solyc04g015080	5.40417e-08	5.11823e-06	0.216424	cis
Chr04	53606646	Solyc04g056530	1.96548e-10	3.26812e-08	-0.26275	cis
Chr04	53621308	Solyc04g056530	8.66002e-08	7.79975e-06	-0.195361	cis
Chr04	53647346	Solyc04g056530	5.08177e-11	9.47918e-09	-0.274285	cis
Chr04	53696307	Solyc04g056590	1.18055e-07	1.01596e-05	0.274322	cis
Chr04	5369921	Solyc04g015210	1.56075e-10	2.65522e-08	0.320947	cis
Chr04	53731778	Solyc04g056590	2.72961e-08	2.77086e-06	0.283683	cis
Chr04	54388164	Solyc04g058140	2.31774e-10	3.80223e-08	0.168719	cis
Chr04	54552375	Solyc04g063350	9.33698e-18	4.76536e-15	-0.82502	cis
Chr04	54587378	Solyc04g063350	3.41718e-14	1.12117e-11	-0.773354	cis
Chr04	54715980	Solyc04g064470	9.48051e-14	3.00328e-11	0.349431	cis
Chr04	54749998	Solyc04g064470	7.09383e-11	1.27783e-08	0.324701	cis
Chr04	54749998	Solyc04g064500	5.47388e-09	6.24685e-07	0.124785	cis
Chr04	56773702	Solyc04g072200	4.60499e-08	4.44562e-06	-0.474032	cis
Chr04	57016136	Solyc04g072380	1.67778e-09	2.25012e-07	-0.0751979	cis
Chr04	58122352	Solyc04g074530	1.44832e-13	4.32696e-11	-0.768961	cis
Chr04	58365228	Solyc04g074850	1.05304e-10	1.86937e-08	0.410811	cis
Chr04	58787128	Solyc04g076260	5.33313e-09	6.12427e-07	-0.450353	cis
Chr04	58824466	Solyc04g076300	8.69184e-08	7.80926e-06	0.302724	cis
Chr04	59112002	Solyc04g076610	2.57516e-08	2.62132e-06	0.277529	cis
Chr04	60399119	Solyc04g077920	5.20675e-08	4.96967e-06	0.299618	cis
Chr04	61389251	Solyc04g079300	1.24122e-20	1.03662e-17	0.630148	cis
Chr04	61594085	Solyc04g083160	1.09826e-07	9.54086e-06	-0.183266	cis
Chr04	61688946	Solyc04g079800	9.67566e-14	3.0389e-11	-0.252876	cis
Chr04	61688946	Solyc04g079810	1.46206e-10	2.51057e-08	-0.275796	cis
Chr04	63577509	Solyc04g082210	6.34241e-08	5.8559e-06	0.198839	cis
Chr04	63626355	Solyc04g082320	1.6317e-08	1.71805e-06	0.229814	cis
Chr04	6998761	Solyc04g016210	1.18239e-17	5.87151e-15	-0.504051	cis
Chr05	3956619	Solyc05g009720	1.07419e-11	2.24529e-09	-0.4816	cis
Chr05	4035808	Solyc05g009840	3.19461e-21	3.2609e-18	-0.540227	cis
Chr05	4076560	Solyc05g009840	2.24478e-12	5.42691e-10	-0.460881	cis
Chr05	59753470	Solyc05g050490	9.53677e-08	8.48541e-06	0.303535	cis
Chr05	59786622	Solyc05g050500	3.73811e-10	5.82053e-08	-0.385401	cis
Chr05	59786622	Solyc05g050490	3.17326e-08	3.19986e-06	0.306135	cis
Chr05	59821844	Solyc05g050520	8.49114e-09	9.39831e-07	-0.227858	cis
Chr05	61096539	Solyc05g051590	2.16931e-08	2.22669e-06	-0.197637	cis
Chr05	61246838	Solyc05g051690	2.23665e-09	2.91455e-07	0.303394	cis
Chr05	61246838	Solyc05g051710	2.41013e-09	3.09668e-07	-0.502566	cis
Chr05	6182710	Solyc05g013040	1.97883e-09	2.62513e-07	-0.264522	cis
Chr05	61998005	Solyc05g052640	7.03434e-21	6.46227e-18	0.346124	cis
Chr05	62241252	Solyc05g052940	1.26961e-19	9.11786e-17	-0.630469	cis
Chr05	62241252	Solyc05g052920	2.54657e-10	4.14066e-08	0.263646	cis
Chr05	62274178	Solyc05g052940	4.13612e-18	2.23515e-15	-0.643039	cis
Chr05	62274178	Solyc05g052960	2.36484e-09	3.04914e-07	0.176681	cis
Chr05	62274178	Solyc05g052920	3.11161e-09	3.79875e-07	0.262669	cis
Chr05	62674935	Solyc05g053400	1.42306e-10	2.45508e-08	0.181479	cis
Chr05	62807169	Solyc05g053590	1.24086e-10	2.17635e-08	-0.291305	cis
Chr05	6326802	Solyc05g013240	1.22812e-07	1.04709e-05	0.231845	cis
Chr05	63393638	Solyc05g054310	1.56579e-12	3.96815e-10	0.247179	cis
Chr05	6399170	Solyc05g013330	9.73751e-25	1.62647e-21	0.97045	cis
Chr05	6422384	Solyc05g013330	8.62908e-22	1.05698e-18	0.924689	cis
Chr05	7105040	Solyc05g013790	1.27926e-07	1.08817e-05	0.153478	cis
Chr05	8361169	Solyc05g014490	3.78221e-11	7.16417e-09	0.38008	cis
Chr05	8361169	Solyc05g014500	3.562e-09	4.27755e-07	0.294655	cis
Chr06	10675987	Solyc06g017850	2.64073e-10	4.25609e-08	0.723828	cis
Chr06	1735108	Solyc06g007730	7.73734e-08	7.00305e-06	-0.142273	cis
Chr06	21046410	Solyc06g035450	4.16122e-09	4.90104e-07	-0.218006	cis
Chr06	2417692	Solyc06g008520	1.11931e-08	1.20974e-06	0.250183	cis
Chr06	30818078	Solyc06g051160	1.605e-30	7.37238e-27	0.589092	cis
Chr06	33012851	Solyc06g053670	1.0187e-07	8.97705e-06	0.567023	cis
Chr06	3311869	Solyc06g009370	1.04018e-07	9.12254e-06	-0.254859	cis
Chr06	35101934	Solyc06g060710	2.55819e-09	3.24158e-07	-0.511407	cis
Chr06	35534173	Solyc06g061140	3.23199e-11	6.25085e-09	0.203767	cis
Chr06	36178958	Solyc06g063040	1.76412e-12	4.38015e-10	-0.373724	cis
Chr06	37878992	Solyc06g066180	9.72613e-08	8.61219e-06	-0.331348	cis
Chr06	38371008	Solyc06g066790	1.00599e-08	1.09694e-06	0.306302	cis
Chr06	38710315	Solyc06g068240	2.61361e-15	1.01097e-12	-0.579317	cis
Chr06	41673858	Solyc06g073430	5.49315e-10	8.20555e-08	0.24926	cis
Chr06	44926890	Solyc06g083070	8.58862e-15	3.15606e-12	-0.300674	cis
Chr06	8004813	Solyc06g011550	2.96296e-11	5.79148e-09	0.792161	cis
Chr06	8004813	Solyc06g011540	2.47426e-09	3.157e-07	0.512768	cis
Chr06	891773	Solyc06g005890	1.0527e-42	1.93417e-38	1.28735	cis
Chr07	1041497	Solyc07g006240	3.77504e-09	4.47488e-07	-0.159742	cis
Chr07	11173443	Solyc07g019440	1.45597e-14	5.00022e-12	0.311341	cis
Chr07	129658	Solyc07g005120	8.26036e-13	2.24847e-10	-0.349061	cis
Chr07	29747884	Solyc07g026620	6.53157e-13	1.8183e-10	1.01156	cis
Chr07	29747884	Solyc07g026630	1.464e-08	1.55935e-06	0.590875	cis
Chr07	351020	Solyc07g005460	3.67826e-18	2.01739e-15	0.280668	cis
Chr07	35830348	Solyc07g032220	3.39354e-18	1.88943e-15	0.95913	cis
Chr07	3835464	Solyc07g008840	9.79469e-09	1.07121e-06	0.242121	cis
Chr07	4008658	Solyc07g008970	2.44789e-09	3.13423e-07	0.210678	cis
Chr07	4581650	Solyc07g009470	1.74446e-09	2.32259e-07	0.452527	cis
Chr07	50910903	Solyc07g041620	2.22004e-20	1.77347e-17	2.03805	cis
Chr07	52477747	Solyc07g042150	3.75855e-13	1.07903e-10	-0.520177	cis
Chr07	53697191	Solyc07g042850	8.48928e-09	9.39831e-07	0.428982	cis
Chr07	55221532	Solyc07g044850	1.55787e-16	6.98134e-14	0.246786	cis
Chr07	55504839	Solyc07g045090	2.49073e-10	4.06786e-08	-0.630038	cis
Chr07	56968543	Solyc07g049360	2.37481e-19	1.64655e-16	0.386959	cis
Chr07	58317783	Solyc07g052470	1.2166e-09	1.68069e-07	0.37703	cis
Chr07	59430476	Solyc07g053710	1.4383e-08	1.54091e-06	0.498342	cis
Chr07	60129154	Solyc07g054540	1.43773e-11	2.88701e-09	0.270973	cis
Chr07	60231930	Solyc07g054670	6.60037e-08	6.04848e-06	-0.355773	cis
Chr07	60859653	Solyc07g055530	1.84471e-12	4.5495e-10	0.441456	cis
Chr07	60925229	Solyc07g055660	3.39918e-08	3.39428e-06	-0.140224	cis
Chr07	60949397	Solyc07g055660	1.74421e-10	2.95366e-08	-0.161967	cis
Chr07	62008695	Solyc07g061930	2.25597e-18	1.35902e-15	1.33721	cis
Chr07	62039416	Solyc07g061930	1.43312e-31	8.77712e-28	1.60655	cis
Chr07	62282155	Solyc07g062300	4.75928e-12	1.07956e-09	-0.322222	cis
Chr07	63832958	Solyc07g064500	6.01869e-11	1.10584e-08	0.589955	cis
Chr07	63832958	Solyc07g064490	3.63607e-10	5.71004e-08	0.260829	cis
Chr07	64977166	Solyc07g066270	3.02782e-12	7.08684e-10	0.283903	cis
Chr07	65218911	Solyc07g066630	4.03839e-09	4.77166e-07	-0.113669	cis
Chr07	974261	Solyc07g006130	7.43845e-12	1.58919e-09	0.333147	cis
Chr08	1139439	Solyc08g006530	2.28527e-08	2.33918e-06	-0.499152	cis
Chr08	128361	Solyc08g005150	1.64979e-21	1.73214e-18	0.966219	cis
Chr08	28693	Solyc08g005060	1.21262e-07	1.0387e-05	0.374605	cis
Chr08	3124643	Solyc08g013750	2.1312e-09	2.79697e-07	0.392508	cis
Chr08	3398342	Solyc08g013990	5.06446e-17	2.3263e-14	0.167489	cis
Chr08	45858576	Solyc08g061380	1.10614e-08	1.20142e-06	0.368283	cis
Chr08	45884325	Solyc08g061380	6.04368e-09	6.85454e-07	-0.480373	cis
Chr08	52563413	Solyc08g066620	1.46298e-08	1.55935e-06	-0.182943	cis
Chr08	56901739	Solyc08g075560	4.7526e-10	7.33798e-08	-0.644441	cis
Chr08	59296158	Solyc08g078310	3.43492e-09	4.13846e-07	-0.353089	cis
Chr08	61241354	Solyc08g080960	1.32967e-15	5.25391e-13	-0.353845	cis
Chr08	61837250	Solyc08g081670	6.21577e-10	9.17313e-08	0.190548	cis
Chr08	62426413	Solyc08g082490	4.5595e-08	4.43158e-06	-0.13495	cis
Chr08	62783275	Solyc08g082980	1.85778e-08	1.93393e-06	0.349374	cis
Chr09	1407003	Solyc09g007880	1.249e-11	2.56408e-09	-0.443403	cis
Chr09	1446055	Solyc09g007930	8.38729e-18	4.34096e-15	-1.80176	cis
Chr09	16998629	Solyc09g018780	3.55049e-15	1.35906e-12	-0.435573	cis
Chr09	1836575	Solyc09g008370	3.60275e-09	4.31238e-07	0.81396	cis
Chr09	1920842	Solyc09g008450	6.68173e-19	4.16158e-16	0.29368	cis
Chr09	1920842	Solyc09g008460	1.19724e-09	1.66019e-07	0.165699	cis
Chr09	2133819	Solyc09g008720	8.06994e-21	7.23283e-18	-1.02227	cis
Chr09	2258745	Solyc09g008840	6.33088e-09	7.15818e-07	0.416031	cis
Chr09	2380670	Solyc09g009030	1.01671e-12	2.70733e-10	0.221054	cis
Chr09	2555157	Solyc09g009210	2.82509e-09	3.5191e-07	0.222869	cis
Chr09	2840894	Solyc09g009390	1.6283e-08	1.71805e-06	-0.146888	cis
Chr09	2925699	Solyc09g009510	1.38885e-10	2.40736e-08	0.305101	cis
Chr09	340671	Solyc09g005480	9.48058e-16	3.82839e-13	0.421844	cis
Chr09	37671204	Solyc09g055550	5.3569e-10	8.1343e-08	0.340203	cis
Chr09	4884755	Solyc09g011640	1.32362e-10	2.30516e-08	-0.920422	cis
Chr09	56023567	Solyc09g061830	1.12364e-07	9.73829e-06	0.381479	cis
Chr09	56578764	Solyc09g063020	4.60931e-08	4.44562e-06	0.199407	cis
Chr09	59243443	Solyc09g065540	7.14487e-12	1.54443e-09	-0.2455	cis
Chr09	593284	Solyc09g005850	1.07207e-07	9.35753e-06	0.180775	cis
Chr09	61167679	Solyc09g072970	1.07538e-11	2.24529e-09	-0.346291	cis
Chr09	62690983	Solyc09g075480	5.92012e-12	1.322e-09	0.680356	cis
Chr09	63372385	Solyc09g082110	8.95107e-14	2.86022e-11	0.628327	cis
Chr09	63405929	Solyc09g082200	2.42839e-17	1.15891e-14	0.192037	cis
Chr09	63405929	Solyc09g082170	4.60963e-09	5.36045e-07	0.164405	cis
Chr09	64156536	Solyc09g083090	2.96201e-12	7.02226e-10	0.921416	cis
Chr09	662262	Solyc09g006000	5.03601e-28	1.32184e-24	-0.835416	cis
Chr09	66386059	Solyc09g091830	3.83489e-20	2.93585e-17	0.367615	cis
Chr09	66386059	Solyc09g091820	2.66925e-09	3.34768e-07	0.138624	cis
Chr09	66742765	Solyc09g092270	2.33105e-09	3.02682e-07	-0.658332	cis
Chr09	66822655	Solyc09g092310	1.13325e-14	4.08271e-12	-0.32628	cis
Chr09	67006578	Solyc09g092670	2.81998e-14	9.42053e-12	0.245852	cis
Chr09	673132	Solyc09g006000	1.19496e-07	1.02597e-05	0.602625	cis
Chr09	674652	Solyc09g006000	1.0389e-11	2.19404e-09	0.571502	cis
Chr09	67617103	Solyc09g098580	4.59469e-15	1.73849e-12	0.462661	cis
Chr09	694954	Solyc09g006000	7.1096e-28	1.72664e-24	-0.804093	cis
Chr09	744913	Solyc09g007110	2.95993e-20	2.31423e-17	0.386417	cis
Chr10	1205604	Solyc10g006750	2.93158e-09	3.62717e-07	-0.357531	cis
Chr10	1642900	Solyc10g007200	9.7116e-08	8.61219e-06	-0.113641	cis
Chr10	1970293	Solyc10g007730	8.55293e-08	7.72222e-06	0.168745	cis
Chr10	3118010	Solyc10g009090	8.29786e-10	1.18038e-07	-0.367866	cis
Chr10	4660711	Solyc10g012210	1.47385e-10	2.51905e-08	0.262298	cis
Chr10	46819111	Solyc10g051010	6.86893e-09	7.71904e-07	-0.208177	cis
Chr10	46876023	Solyc10g051010	6.4567e-08	5.9316e-06	-0.198115	cis
Chr10	47081256	Solyc10g051140	2.14891e-13	6.31728e-11	-0.730813	cis
Chr10	48338252	Solyc10g052510	1.95333e-08	2.02195e-06	0.232894	cis
Chr10	495502	Solyc10g005620	7.55678e-16	3.08544e-13	-0.386182	cis
Chr10	58093111	Solyc10g075070	1.0964e-07	9.54086e-06	1.5607	cis
Chr10	59152321	Solyc10g076860	1.03096e-21	1.14803e-18	-0.349963	cis
Chr10	59152321	Solyc10g076840	6.35832e-20	4.76835e-17	-0.642462	cis
Chr10	60022456	Solyc10g079080	1.60642e-08	1.70118e-06	0.128078	cis
Chr10	60641711	Solyc10g079810	4.99202e-23	7.33767e-20	-1.46045	cis
Chr10	62487651	Solyc10g083330	1.15967e-12	3.04388e-10	-0.488247	cis
Chr10	62932197	Solyc10g083890	7.67059e-09	8.59364e-07	-0.584623	cis
Chr10	63564051	Solyc10g084880	5.40241e-10	8.13617e-08	0.901483	cis
Chr10	63745293	Solyc10g085140	3.60923e-10	5.71004e-08	-0.565085	cis
Chr10	63832112	Solyc10g085270	9.60534e-32	7.05935e-28	-0.888998	cis
Chr10	63832112	Solyc10g085290	5.03612e-10	7.71093e-08	0.147224	cis
Chr10	63832112	Solyc10g085220	2.58347e-09	3.26236e-07	0.254338	cis
Chr10	64249877	Solyc10g085830	1.60503e-09	2.16839e-07	0.262594	cis
Chr10	64824378	Solyc10g086780	9.41625e-21	8.23854e-18	0.781399	cis
Chr10	8682888	Solyc10g018590	2.95885e-08	2.99529e-06	0.311847	cis
Chr11	10682671	Solyc11g020290	2.86174e-09	3.55271e-07	0.326168	cis
Chr11	10710872	Solyc11g020290	4.59825e-12	1.04952e-09	0.466522	cis
Chr11	11910819	Solyc11g020720	8.31957e-10	1.18038e-07	-0.393126	cis
Chr11	11910819	Solyc11g020730	2.07999e-09	2.73955e-07	-0.424627	cis
Chr11	11925341	Solyc11g020720	5.23496e-21	5.06234e-18	-0.681331	cis
Chr11	11925341	Solyc11g020730	1.17223e-20	1.00177e-17	-0.746953	cis
Chr11	18233278	Solyc11g030380	1.01391e-13	3.15746e-11	0.959042	cis
Chr11	36334054	Solyc11g044900	2.11808e-08	2.1802e-06	-0.159506	cis
Chr11	36366799	Solyc11g044900	1.28081e-14	4.52558e-12	-0.21359	cis
Chr11	3732912	Solyc11g010710	3.82329e-28	1.08073e-24	-0.92522	cis
Chr11	3732912	Solyc11g010630	6.50277e-13	1.8183e-10	-0.138953	cis
Chr11	3732912	Solyc11g010650	3.62806e-11	6.9078e-09	-0.317347	cis
Chr11	3964653	Solyc11g010910	2.9168e-29	1.07184e-25	-0.603704	cis
Chr11	3964653	Solyc11g010930	1.24912e-23	1.91256e-20	-1.06754	cis
Chr11	4285580	Solyc11g011230	5.38264e-09	6.16187e-07	-0.246982	cis
Chr11	4493089	Solyc11g011400	9.00797e-08	8.05392e-06	0.312133	cis
Chr11	4556180	Solyc11g011480	4.96822e-26	9.60879e-23	-0.226479	cis
Chr11	47694115	Solyc11g065240	1.15835e-07	1.00155e-05	-0.302699	cis
Chr11	47732786	Solyc11g065240	2.5026e-09	3.18211e-07	-0.340987	cis
Chr11	4801217	Solyc11g011880	1.24373e-10	2.17635e-08	-0.411985	cis
Chr11	48610029	Solyc11g065930	2.89312e-44	1.06313e-39	0.985064	cis
Chr11	51057061	Solyc11g069410	3.25009e-12	7.55893e-10	0.401559	cis
Chr11	517083	Solyc11g005680	1.04983e-10	1.86937e-08	0.214776	cis
Chr11	51736078	Solyc11g070120	5.25942e-11	9.761e-09	0.14354	cis
Chr11	51936130	Solyc11g071340	6.48643e-12	1.42729e-09	-0.150854	cis
Chr11	51937570	Solyc11g071370	4.50211e-11	8.44077e-09	0.259023	cis
Chr11	5200165	Solyc11g012320	9.55041e-11	1.71195e-08	0.502816	cis
Chr11	52053533	Solyc11g071570	2.65672e-14	8.95656e-12	-0.214238	cis
Chr11	52053533	Solyc11g071530	5.33196e-11	9.84591e-09	0.253644	cis
Chr11	52053533	Solyc11g071520	3.62189e-10	5.71004e-08	0.143618	cis
Chr11	52055437	Solyc11g071510	6.42411e-08	5.91646e-06	0.275004	cis
Chr11	52088040	Solyc11g071570	1.3727e-13	4.16882e-11	-0.222939	cis
Chr11	52221140	Solyc11g071810	2.70034e-16	1.19553e-13	0.859428	cis
Chr11	52279212	Solyc11g071810	1.06161e-12	2.80656e-10	0.781854	cis
Chr11	52993131	Solyc11g072710	7.35383e-08	6.68889e-06	0.357859	cis
Chr11	5388985	Solyc11g012560	2.92047e-22	3.83281e-19	0.413025	cis
Chr11	5435583	Solyc11g012660	4.36236e-08	4.26339e-06	0.136955	cis
Chr11	5611019	Solyc11g012840	1.68173e-08	1.76567e-06	-0.180629	cis
Chr11	5697547	Solyc11g012890	4.37816e-17	2.03651e-14	0.276345	cis
Chr11	5940202	Solyc11g013080	4.30181e-09	5.05044e-07	0.222624	cis
Chr11	6584453	Solyc11g013500	4.36626e-18	2.32532e-15	0.908001	cis
Chr11	731599	Solyc11g005930	3.1997e-09	3.86948e-07	0.333877	cis
Chr11	8443869	Solyc11g017460	5.2888e-08	5.03491e-06	0.194312	cis
Chr11	9394705	Solyc11g018770	3.63893e-09	4.34155e-07	0.16002	cis
Chr11	9635395	Solyc11g018810	9.16766e-22	1.08672e-18	-0.358068	cis
Chr12	1953069	Solyc12g008550	9.94183e-10	1.39974e-07	0.317418	cis
Chr12	24866419	Solyc12g035420	3.44771e-08	3.42413e-06	-0.466747	cis
Chr12	24908020	Solyc12g035430	2.10124e-12	5.11353e-10	0.681088	cis
Chr12	24908020	Solyc12g035420	1.23637e-11	2.55241e-09	0.851	cis
Chr12	31834339	Solyc12g036650	5.92795e-08	5.53985e-06	0.690913	cis
Chr12	3610156	Solyc12g010690	2.53704e-12	6.0538e-10	-0.396663	cis
Chr12	3827374	Solyc12g010950	5.52637e-19	3.50134e-16	1.61656	cis
Chr12	4281817	Solyc12g011430	1.53307e-09	2.07881e-07	0.784745	cis
Chr12	42873516	Solyc12g042250	8.18793e-10	1.17532e-07	-0.871118	cis
Chr12	43496209	Solyc12g042700	1.06428e-21	1.15027e-18	1.40741	cis
Chr12	43663758	Solyc12g042800	3.12425e-09	3.80155e-07	0.616536	cis
Chr12	43786740	Solyc12g042880	2.11697e-25	3.88962e-22	0.449287	cis
Chr12	44714233	Solyc12g044340	5.58916e-10	8.28165e-08	0.16316	cis
Chr12	44714233	Solyc12g044370	5.77818e-08	5.44438e-06	0.165084	cis
Chr12	44733938	Solyc12g044370	1.33837e-11	2.73229e-09	0.212399	cis
Chr12	45426981	Solyc12g044700	1.79483e-18	1.09924e-15	0.794087	cis
Chr12	4568563	Solyc12g013750	1.3276e-14	4.64622e-12	1.05176	cis
Chr12	4597711	Solyc12g013750	4.56081e-10	7.07157e-08	0.796352	cis
Chr12	47242983	Solyc12g055850	4.41829e-08	4.3066e-06	-0.233766	cis
Chr12	47291807	Solyc12g055940	9.50268e-08	8.4756e-06	0.264878	cis
Chr12	47332913	Solyc12g056030	4.97993e-15	1.84846e-12	0.249139	cis
Chr12	47349356	Solyc12g056030	1.62583e-12	4.06424e-10	0.233205	cis
Chr12	47414024	Solyc12g056090	6.66755e-10	9.76146e-08	0.297566	cis
Chr12	47754188	Solyc12g056450	7.39645e-10	1.07007e-07	0.327156	cis
Chr12	47921066	Solyc12g056620	8.31924e-10	1.18038e-07	0.804859	cis
Chr12	4867861	Solyc12g014000	6.24918e-10	9.18555e-08	-0.216169	cis
Chr12	5093384	Solyc12g014270	7.20259e-12	1.5478e-09	-0.564855	cis
Chr12	510724	Solyc12g005860	6.87143e-21	6.46227e-18	0.903287	cis
Chr12	5800137	Solyc12g015830	3.7325e-09	4.43877e-07	-0.246529	cis
Chr12	621644	Solyc12g006010	3.14948e-18	1.78052e-15	-0.204223	cis
Chr12	621644	Solyc12g006040	9.79885e-13	2.62831e-10	0.231506	cis
Chr12	621644	Solyc12g005980	4.35037e-09	5.09118e-07	-0.236212	cis
Chr12	62271025	Solyc12g088480	1.329e-09	1.81549e-07	0.39878	cis
Chr12	62673787	Solyc12g089110	3.97659e-11	7.49373e-09	0.921551	cis
Chr12	63470693	Solyc12g096040	2.76926e-18	1.59003e-15	-0.357636	cis
Chr12	63528938	Solyc12g096120	3.31877e-11	6.38507e-09	-0.378293	cis
Chr12	6372092	Solyc12g016210	2.73636e-16	1.19706e-13	0.402918	cis
Chr12	638025	Solyc12g006040	1.01748e-14	3.70193e-12	0.24897	cis
Chr12	638025	Solyc12g006010	2.33192e-13	6.80088e-11	-0.176798	cis
Chr12	63914626	Solyc12g096810	1.01116e-07	8.93199e-06	0.253744	cis
Chr12	6410941	Solyc12g017250	1.18773e-09	1.65324e-07	0.544356	cis
Chr12	64535104	Solyc12g098810	1.61498e-12	4.06424e-10	-0.452984	cis
Chr12	65390228	Solyc12g100290	6.77538e-10	9.8409e-08	0.228043	cis
Chr12	7074525	Solyc12g017630	1.23947e-16	5.62307e-14	0.541112	cis
Chr01	10001449	Solyc01g034080	3.92541e-09	0.000122854	-0.21282	trans
Chr01	10040711	Solyc08g077710	3.0296e-13	2.7853e-08	1.05273	trans
Chr01	10040711	Solyc08g082730	1.98382e-10	8.97661e-06	0.307059	trans
Chr01	10040711	Solyc03g097120	1.17279e-08	0.000313437	0.949289	trans
Chr01	10040711	Solyc12g041980	2.61429e-08	0.000614786	0.784053	trans
Chr01	10041433	Solyc01g050010	3.4301e-09	0.000109291	0.520907	trans
Chr01	10041433	Solyc01g050070	5.48693e-09	0.000163912	0.38295	trans
Chr01	10044121	Solyc02g068900	1.38876e-08	0.000361238	-0.434891	trans
Chr01	10203271	Solyc01g050010	1.56046e-08	0.000398738	0.541953	trans
Chr01	10241084	Solyc01g066520	1.38379e-08	0.000360179	-0.245724	trans
Chr01	10638371	Solyc01g050040	2.3304e-08	0.000557975	0.714039	trans
Chr01	10726822	Solyc02g065270	1.6191e-08	0.000411414	-1.83551	trans
Chr01	10726822	Solyc01g050040	5.04319e-08	0.00106049	0.665167	trans
Chr01	10753617	Solyc01g066520	5.06725e-10	2.0598e-05	-0.227395	trans
Chr01	10761172	Solyc01g050040	3.47034e-08	0.000777602	0.590527	trans
Chr01	10908736	Solyc10g044720	1.93784e-09	6.67204e-05	-0.723072	trans
Chr01	10912903	Solyc09g092040	6.33943e-10	2.51077e-05	0.912436	trans
Chr01	10912903	Solyc03g097120	3.26448e-09	0.000104711	0.937298	trans
Chr01	10912903	Solyc09g097970	9.27511e-09	0.000256681	-1.23729	trans
Chr01	10912903	Solyc08g082730	2.21307e-08	0.000534602	0.260574	trans
Chr01	10912903	Solyc08g077710	2.78758e-08	0.00064848	0.78603	trans
Chr01	10957227	Solyc01g066520	4.72477e-09	0.000144097	-0.298453	trans
Chr01	10979315	Solyc01g066520	2.61858e-13	2.45031e-08	0.187474	trans
Chr01	11013792	Solyc01g034080	5.48189e-08	0.00113541	-0.196388	trans
Chr01	11092080	Solyc08g077710	3.9991e-08	0.000874993	0.821779	trans
Chr01	11100994	Solyc08g083210	4.32983e-10	1.79579e-05	0.359901	trans
Chr01	11231006	Solyc01g066520	2.28329e-10	1.01651e-05	-0.242119	trans
Chr01	11402365	Solyc01g066520	3.73526e-08	0.000826866	0.185677	trans
Chr01	11506821	Solyc01g050010	5.87619e-09	0.000173673	0.539282	trans
Chr01	11506821	Solyc01g044240	1.44892e-08	0.000374174	1.63885	trans
Chr01	11630237	Solyc12g042700	1.25103e-07	0.00222448	1.08077	trans
Chr01	11734817	Solyc01g066520	3.91723e-13	3.50305e-08	0.191458	trans
Chr01	11748359	Solyc08g083210	7.12103e-10	2.78259e-05	0.32976	trans
Chr01	11748359	Solyc02g068900	9.82572e-08	0.00183014	-0.485247	trans
Chr01	12121013	Solyc01g050010	1.7765e-08	0.000444935	0.546727	trans
Chr01	12136676	Solyc01g066520	1.1042e-09	4.08025e-05	-0.229371	trans
Chr01	12353478	Solyc03g111990	4.38719e-09	0.000135223	0.809633	trans
Chr01	12364672	Solyc01g066520	5.65517e-10	2.27126e-05	-0.22371	trans
Chr01	1246370	Solyc09g007930	1.81938e-08	0.00045392	-0.922529	trans
Chr01	1246370	Solyc09g009510	1.2343e-07	0.00220066	0.245024	trans
Chr01	12507966	Solyc01g066520	6.07864e-09	0.000178806	-0.216651	trans
Chr01	12598553	Solyc01g066520	1.42005e-08	0.00036813	0.165972	trans
Chr01	12878986	Solyc01g050010	6.00266e-08	0.00122328	0.493531	trans
Chr01	12898053	Solyc01g050010	1.25314e-07	0.00222738	0.505314	trans
Chr01	12953147	Solyc01g050010	8.52602e-09	0.000238983	0.551591	trans
Chr01	12970654	Solyc08g077710	2.56663e-09	8.5071e-05	0.769823	trans
Chr01	13290313	Solyc01g050010	4.3497e-08	0.000937674	0.520994	trans
Chr01	13386228	Solyc08g083210	1.50016e-11	9.07263e-07	0.402428	trans
Chr01	13519921	Solyc01g066520	8.40795e-09	0.000236122	-0.204549	trans
Chr01	13552274	Solyc12g088520	3.0581e-08	0.0007001	0.321333	trans
Chr01	13552274	Solyc05g015320	1.19945e-07	0.00214929	0.34076	trans
Chr01	13846295	Solyc01g050010	7.68302e-08	0.00149767	0.505548	trans
Chr01	13877649	Solyc01g066520	4.53201e-08	0.000970248	-0.211429	trans
Chr01	14172364	Solyc01g066520	3.27133e-10	1.39998e-05	-0.227391	trans
Chr01	14265300	Solyc02g068900	5.53475e-13	4.7721e-08	-0.618768	trans
Chr01	14265300	Solyc08g083210	3.96594e-09	0.000123949	0.306533	trans
Chr01	14321341	Solyc01g066520	9.31016e-09	0.000257518	-0.209855	trans
Chr01	14362807	Solyc12g011420	1.16126e-08	0.000310746	-1.22731	trans
Chr01	14495165	Solyc01g044240	8.60978e-08	0.00164314	1.39124	trans
Chr01	14580696	Solyc01g066520	3.37447e-13	3.06476e-08	0.18333	trans
Chr01	14583805	Solyc01g050010	1.83734e-08	0.000457643	0.516347	trans
Chr01	14704678	Solyc01g050010	9.56035e-08	0.00178994	0.493979	trans
Chr01	14733864	Solyc01g066770	4.36736e-08	0.000940638	0.358955	trans
Chr01	14773861	Solyc07g041620	3.85091e-10	1.6201e-05	1.52633	trans
Chr01	14773861	Solyc04g005090	1.08016e-09	4.00147e-05	-0.546242	trans
Chr01	14773861	Solyc07g042150	2.30964e-08	0.00055389	-0.451651	trans
Chr01	15096691	Solyc01g066520	8.08586e-10	3.10896e-05	-0.231358	trans
Chr01	15120068	Solyc08g077710	9.3086e-10	3.51724e-05	0.867548	trans
Chr01	15120068	Solyc12g041980	8.84292e-09	0.000246527	0.778824	trans
Chr01	15196578	Solyc01g066520	1.46625e-08	0.000377834	-0.203671	trans
Chr01	15202053	Solyc01g050010	1.33578e-08	0.000349816	0.498508	trans
Chr01	15265481	Solyc01g050010	1.09207e-07	0.00199394	0.515268	trans
Chr01	15266356	Solyc01g066520	9.82442e-11	4.81418e-06	-0.239729	trans
Chr01	15414589	Solyc01g066520	2.82547e-14	3.28329e-09	0.195628	trans
Chr01	15463634	Solyc08g077710	7.01746e-14	7.46976e-09	1.04892	trans
Chr01	15463634	Solyc11g008290	1.93032e-09	6.6493e-05	-0.446299	trans
Chr01	15463634	Solyc08g082730	2.5296e-09	8.39988e-05	0.281751	trans
Chr01	15463634	Solyc09g075790	2.1511e-08	0.000522033	-0.436015	trans
Chr01	15463634	Solyc12g041980	4.39968e-08	0.000946373	0.751885	trans
Chr01	15519665	Solyc11g030380	2.48013e-09	8.25497e-05	1.49287	trans
Chr01	15605672	Solyc08g077710	1.43658e-11	8.73104e-07	0.97963	trans
Chr01	15605672	Solyc05g053960	1.13139e-08	0.000303929	-0.416215	trans
Chr01	15605672	Solyc10g006320	2.03078e-08	0.000497549	-0.274001	trans
Chr01	15605672	Solyc04g016420	6.50769e-08	0.00130773	-0.410849	trans
Chr01	15725756	Solyc02g068900	2.84298e-09	9.2903e-05	-0.528606	trans
Chr01	15725756	Solyc08g083210	5.9287e-08	0.00121081	0.288831	trans
Chr01	15737032	Solyc01g066520	3.3359e-08	0.000752031	-0.195329	trans
Chr01	15919499	Solyc08g082730	6.20832e-08	0.00125768	0.193778	trans
Chr01	15974264	Solyc01g066520	3.24426e-13	2.95855e-08	0.189585	trans
Chr01	16043596	Solyc01g050010	1.13583e-08	0.000304905	0.531599	trans
Chr01	16062104	Solyc12g011420	2.53097e-10	1.1137e-05	-1.30493	trans
Chr01	16267143	Solyc08g077710	1.21295e-07	0.00216952	0.654995	trans
Chr01	16370191	Solyc01g044240	5.79202e-09	0.000171529	1.61286	trans
Chr01	16370191	Solyc01g050070	1.25484e-08	0.00033191	0.377439	trans
Chr01	16370191	Solyc01g050010	3.0597e-08	0.000700374	0.494504	trans
Chr01	16629096	Solyc03g111990	2.36473e-10	1.04863e-05	0.88616	trans
Chr01	16689225	Solyc01g091060	5.40134e-08	0.0011218	-0.312635	trans
Chr01	16689897	Solyc08g083210	2.30408e-09	7.74585e-05	0.338192	trans
Chr01	16733827	Solyc08g083210	8.81883e-08	0.00167509	0.295305	trans
Chr01	16801198	Solyc01g066520	1.12555e-07	0.00204262	0.172424	trans
Chr01	16835473	Solyc04g009620	1.23112e-07	0.00219631	-0.75239	trans
Chr01	16851039	Solyc08g077710	1.55287e-13	1.53017e-08	1.0947	trans
Chr01	16851039	Solyc08g082730	1.54424e-10	7.18444e-06	0.317638	trans
Chr01	16851039	Solyc03g097120	4.00754e-10	1.67814e-05	1.06243	trans
Chr01	16851039	Solyc10g074910	1.71876e-09	6.00818e-05	0.43343	trans
Chr01	16851039	Solyc08g023580	2.25009e-09	7.58698e-05	0.690051	trans
Chr01	16851039	Solyc09g092040	2.48537e-09	8.27105e-05	0.951658	trans
Chr01	16851039	Solyc09g097970	4.9948e-09	0.000151097	-1.35582	trans
Chr01	16851039	Solyc12g041980	6.24232e-09	0.000182879	0.839315	trans
Chr01	16851039	Solyc11g008290	1.26795e-08	0.000334817	-0.448907	trans
Chr01	1686943	Solyc08g076400	2.90846e-08	0.000671693	0.343593	trans
Chr01	1686943	Solyc01g008000	3.02449e-08	0.000693931	0.278227	trans
Chr01	16949107	Solyc01g066520	2.62232e-09	8.6659e-05	0.177057	trans
Chr01	16982670	Solyc01g066520	1.007e-07	0.00186688	-0.17958	trans
Chr01	17037408	Solyc08g077710	2.72938e-09	8.96719e-05	0.672899	trans
Chr01	1703782	Solyc03g116930	4.14232e-08	0.000900467	0.873879	trans
Chr01	1703782	Solyc11g028010	1.05754e-07	0.00194288	1.51083	trans
Chr01	1705856	Solyc08g076400	3.86389e-09	0.000121207	0.300696	trans
Chr01	1705856	Solyc12g008510	1.18557e-07	0.00212973	-0.310059	trans
Chr01	17154580	Solyc01g066520	4.10114e-13	3.64859e-08	0.184057	trans
Chr01	17239599	Solyc08g083210	8.41243e-08	0.00161295	0.268322	trans
Chr01	17266175	Solyc01g066520	1.75391e-09	6.1154e-05	-0.226159	trans
Chr01	1770628	Solyc01g008000	2.09458e-09	7.13259e-05	0.292148	trans
Chr01	1770628	Solyc04g081000	4.12023e-09	0.000128035	-1.14852	trans
Chr01	1770628	Solyc08g076400	1.60174e-08	0.000407657	0.341545	trans
Chr01	1770628	Solyc03g005920	2.58331e-08	0.000608676	0.239292	trans
Chr01	1770628	Solyc01g088690	7.06508e-08	0.00139851	0.182707	trans
Chr01	17793010	Solyc01g066520	7.57989e-09	0.00021602	0.172279	trans
Chr01	17932639	Solyc01g034080	4.40357e-09	0.000135645	-0.24987	trans
Chr01	17932639	Solyc06g005470	4.25816e-08	0.000921527	1.37283	trans
Chr01	17932639	Solyc01g050010	6.30084e-08	0.00127338	0.506323	trans
Chr01	18235247	Solyc01g066520	1.74333e-10	8.00614e-06	0.167435	trans
Chr01	18283890	Solyc01g066520	1.41348e-09	5.06364e-05	0.17582	trans
Chr01	18310010	Solyc01g066520	3.0055e-10	1.29918e-05	-0.225115	trans
Chr01	18389700	Solyc01g066520	7.86159e-08	0.00152597	-0.196433	trans
Chr01	18486678	Solyc01g066520	3.89267e-08	0.000855856	-0.200264	trans
Chr01	18696745	Solyc04g016420	1.21326e-09	4.42689e-05	0.465774	trans
Chr01	18721802	Solyc04g016420	5.47781e-09	0.000163693	0.449422	trans
Chr01	18727752	Solyc08g083210	7.07808e-10	2.76734e-05	0.352292	trans
Chr01	18750195	Solyc01g050040	3.8626e-08	0.000850483	0.788242	trans
Chr01	18957257	Solyc12g041980	1.0708e-09	3.97271e-05	-0.834115	trans
Chr01	18957257	Solyc04g016420	2.30256e-08	0.000552467	0.416256	trans
Chr01	18957257	Solyc09g097970	3.55943e-08	0.000794379	1.22059	trans
Chr01	19074375	Solyc01g034080	5.53935e-08	0.00114511	-0.184896	trans
Chr01	19106346	Solyc01g066520	2.67221e-10	1.16999e-05	0.182942	trans
Chr01	19161740	Solyc12g011420	4.83081e-09	0.000146866	-1.21855	trans
Chr01	19181418	Solyc01g066520	5.86632e-08	0.00120026	-0.209462	trans
Chr01	19235005	Solyc01g066520	8.63432e-12	5.53578e-07	-0.213371	trans
Chr01	19247740	Solyc01g066520	7.64996e-14	8.08371e-09	0.189923	trans
Chr01	19253973	Solyc11g008290	1.6833e-08	0.000425053	-0.416572	trans
Chr01	19253973	Solyc08g077710	8.42626e-08	0.00161486	0.766417	trans
Chr01	19253973	Solyc03g097690	8.97506e-08	0.00169954	-0.61466	trans
Chr01	19276151	Solyc01g066520	5.04318e-09	0.000152334	-0.221176	trans
Chr01	19551945	Solyc01g050010	1.69245e-10	7.79477e-06	0.498066	trans
Chr01	19551945	Solyc01g049910	9.07287e-10	3.43969e-05	0.286738	trans
Chr01	19551945	Solyc12g013570	1.1177e-07	0.00203123	0.199319	trans
Chr01	19633678	Solyc05g015640	1.71248e-08	0.000431294	-0.491446	trans
Chr01	19633678	Solyc05g015630	8.01923e-08	0.00155103	-0.314962	trans
Chr01	19680302	Solyc01g050010	2.82448e-09	9.23514e-05	0.552117	trans
Chr01	19697130	Solyc08g083210	2.58713e-10	1.13584e-05	0.370725	trans
Chr01	19726790	Solyc01g050010	1.33984e-08	0.000350654	0.544716	trans
Chr01	19946263	Solyc01g050010	7.94677e-08	0.00153946	0.535151	trans
Chr01	2000610	Solyc01g008000	2.86287e-08	0.000662889	0.241771	trans
Chr01	2021612	Solyc01g008340	8.31621e-09	0.000233934	-0.225579	trans
Chr01	20232890	Solyc01g050010	4.37382e-10	1.81161e-05	0.56926	trans
Chr01	20232890	Solyc01g050070	2.03216e-09	6.95396e-05	0.408466	trans
Chr01	20232890	Solyc01g044240	4.51029e-08	0.000966323	1.57093	trans
Chr01	20246487	Solyc12g041980	6.16466e-11	3.18835e-06	0.951564	trans
Chr01	20246487	Solyc12g098900	3.34129e-08	0.000753042	-0.459535	trans
Chr01	20246487	Solyc01g011220	4.49683e-08	0.000964003	-0.410466	trans
Chr01	20246487	Solyc03g078060	8.26044e-08	0.00158904	0.490586	trans
Chr01	20272231	Solyc01g066520	1.17296e-07	0.00211115	0.165523	trans
Chr01	20286410	Solyc08g083210	5.03746e-09	0.000152201	0.327787	trans
Chr01	20291201	Solyc04g016420	3.00185e-10	1.29784e-05	0.463154	trans
Chr01	20291201	Solyc09g018670	8.95401e-10	3.40069e-05	-1.06497	trans
Chr01	20316542	Solyc12g011420	3.04923e-09	9.87671e-05	-1.14549	trans
Chr01	20322387	Solyc01g066520	2.51485e-09	8.35638e-05	-0.211302	trans
Chr01	20375334	Solyc01g066520	1.49405e-12	1.15679e-07	0.183534	trans
Chr01	20480002	Solyc08g077710	6.34092e-09	0.00018534	0.969166	trans
Chr01	20480002	Solyc04g051580	3.14247e-08	0.000716057	-0.574507	trans
Chr01	20481709	Solyc01g066520	2.6791e-08	0.000627525	-0.212886	trans
Chr01	20508319	Solyc08g077710	2.56734e-08	0.000605647	0.812188	trans
Chr01	2053377	Solyc01g008340	2.74136e-12	1.99034e-07	0.238447	trans
Chr01	20541296	Solyc01g066520	1.10623e-07	0.00201396	-0.183216	trans
Chr01	20565184	Solyc02g094140	5.43133e-09	0.000162573	0.516768	trans
Chr01	20688694	Solyc01g044240	6.76962e-09	0.0001961	1.67599	trans
Chr01	20688694	Solyc01g050010	1.33121e-08	0.000348788	0.528373	trans
Chr01	20697402	Solyc01g050010	2.47806e-08	0.000587785	0.479529	trans
Chr01	20760588	Solyc01g050040	8.06293e-09	0.000227762	0.701438	trans
Chr01	20805383	Solyc01g066520	1.18508e-07	0.00212922	-0.194443	trans
Chr01	20817822	Solyc01g050010	3.12668e-08	0.000712884	0.542028	trans
Chr01	20893452	Solyc01g050010	2.08151e-09	7.09578e-05	0.539655	trans
Chr01	21025950	Solyc04g009620	1.00584e-07	0.00186537	-0.905728	trans
Chr01	21091708	Solyc01g050010	2.51092e-10	1.10594e-05	0.481454	trans
Chr01	21091708	Solyc01g034080	2.76524e-08	0.000644184	-0.195714	trans
Chr01	21124584	Solyc01g050010	2.54187e-08	0.000600507	0.495056	trans
Chr01	21124584	Solyc01g044240	9.20715e-08	0.00173561	1.48291	trans
Chr01	2121676	Solyc01g008000	6.76182e-15	8.9176e-10	0.331722	trans
Chr01	2121676	Solyc01g007980	3.37914e-10	1.44018e-05	0.833513	trans
Chr01	2123313	Solyc01g008340	7.10351e-10	2.77628e-05	0.215063	trans
Chr01	21360891	Solyc02g068900	1.76295e-09	6.14129e-05	-0.606149	trans
Chr01	21360891	Solyc02g063320	1.18573e-07	0.00212988	0.57787	trans
Chr01	21365369	Solyc01g050010	1.66115e-08	0.000420399	0.513531	trans
Chr01	21458986	Solyc01g066520	1.77898e-09	6.1896e-05	-0.218487	trans
Chr01	21508076	Solyc03g111990	1.49651e-10	6.98706e-06	0.916136	trans
Chr01	21658352	Solyc12g011420	3.51305e-08	0.000785842	-1.18723	trans
Chr01	21722444	Solyc01g066520	4.55122e-08	0.000973516	-0.189943	trans
Chr01	21771317	Solyc01g050010	1.34733e-09	4.85369e-05	0.484245	trans
Chr01	21771317	Solyc01g049910	2.72328e-08	0.000635934	0.267402	trans
Chr01	21771317	Solyc12g013570	5.74045e-08	0.0011791	0.207476	trans
Chr01	21831371	Solyc12g011420	8.81394e-09	0.000245884	-1.0904	trans
Chr01	21945194	Solyc01g066520	2.70197e-13	2.51676e-08	0.186869	trans
Chr01	21956717	Solyc04g009620	1.00399e-07	0.00186252	-0.722856	trans
Chr01	22067296	Solyc01g050010	7.46308e-11	3.77863e-06	0.591741	trans
Chr01	22067296	Solyc01g050070	1.10921e-09	4.09629e-05	0.414681	trans
Chr01	22067296	Solyc01g044240	5.21399e-08	0.00108923	1.56464	trans
Chr01	22068199	Solyc12g088520	1.04138e-07	0.00191919	0.260801	trans
Chr01	22073860	Solyc01g066520	1.88549e-10	8.57793e-06	-0.237477	trans
Chr01	22078689	Solyc01g050010	5.38806e-08	0.00111961	0.51399	trans
Chr01	22095647	Solyc01g066520	3.47653e-08	0.000778759	-0.198082	trans
Chr01	22098897	Solyc12g011420	8.03179e-10	3.09025e-05	-1.35839	trans
Chr01	22135164	Solyc01g066520	6.91887e-08	0.00137539	0.171252	trans
Chr01	22249596	Solyc01g066520	4.06666e-09	0.000126659	-0.216727	trans
Chr01	22283220	Solyc01g066520	3.04537e-08	0.000697845	0.177058	trans
Chr01	22310296	Solyc01g050010	1.22217e-07	0.00218329	0.508719	trans
Chr01	22353500	Solyc01g066520	3.52043e-08	0.000787146	0.17445	trans
Chr01	22353640	Solyc01g050010	6.83386e-09	0.000197637	0.524197	trans
Chr01	22369682	Solyc01g066520	4.29304e-13	3.80192e-08	0.189139	trans
Chr01	22371633	Solyc01g050040	4.77518e-11	2.54385e-06	0.805864	trans
Chr01	22386588	Solyc01g050010	1.98066e-08	0.000487175	0.521429	trans
Chr01	22386588	Solyc12g011420	4.91245e-08	0.00103772	-1.14618	trans
Chr01	22424653	Solyc01g050010	3.0536e-13	2.80398e-08	0.592814	trans
Chr01	22424653	Solyc01g034080	8.49417e-11	4.23568e-06	-0.244807	trans
Chr01	22424653	Solyc01g049910	1.13944e-08	0.000305758	0.284433	trans
Chr01	22424653	Solyc01g050070	1.59718e-08	0.000406653	0.350665	trans
Chr01	22432889	Solyc01g050010	6.77823e-10	2.66378e-05	0.581321	trans
Chr01	22432889	Solyc01g034080	5.41012e-09	0.00016202	-0.252827	trans
Chr01	22432889	Solyc01g065490	3.57062e-08	0.000796421	-0.659109	trans
Chr01	22674573	Solyc01g066520	1.20378e-07	0.00215596	0.163848	trans
Chr01	22678232	Solyc01g050010	5.92694e-08	0.00121064	0.508422	trans
Chr01	22678232	Solyc12g011420	8.14784e-08	0.00157139	-1.13651	trans
Chr01	22742347	Solyc12g011420	2.65572e-08	0.000622959	-1.09726	trans
Chr01	22742347	Solyc11g064850	6.13921e-08	0.00124647	-0.527152	trans
Chr01	2274681	Solyc01g008340	1.17912e-13	1.19367e-08	0.272673	trans
Chr01	22776898	Solyc12g011420	1.67293e-13	1.63893e-08	-1.43617	trans
Chr01	22870055	Solyc01g050010	1.10657e-08	0.000298338	0.52778	trans
Chr01	22890345	Solyc01g066520	4.48368e-08	0.000961815	-0.185611	trans
Chr01	22911420	Solyc01g065490	4.74611e-08	0.00100809	-0.665792	trans
Chr01	22912802	Solyc03g111990	6.56652e-09	0.000191097	0.831584	trans
Chr01	23004073	Solyc12g011420	1.14544e-08	0.000307078	-1.184	trans
Chr01	23004073	Solyc03g123610	2.4526e-08	0.000582714	0.396992	trans
Chr01	23004073	Solyc11g064850	5.91772e-08	0.00120905	-0.5561	trans
Chr01	23050536	Solyc01g066520	1.26655e-13	1.27316e-08	0.191944	trans
Chr01	23073409	Solyc02g068900	2.06042e-09	7.03359e-05	-0.606575	trans
Chr01	2307829	Solyc01g008340	3.56414e-09	0.000113007	0.250555	trans
Chr01	2310712	Solyc01g008000	5.86095e-10	2.34341e-05	0.275417	trans
Chr01	23116534	Solyc01g050010	2.4151e-08	0.000575242	0.520971	trans
Chr01	2311760	Solyc01g008340	1.30502e-15	1.96396e-10	-0.284025	trans
Chr01	23204137	Solyc01g050040	1.40695e-11	8.57018e-07	0.850768	trans
Chr01	23281682	Solyc01g050010	7.22891e-09	0.000207506	0.445207	trans
Chr01	23306458	Solyc01g050010	3.52942e-09	0.000112046	0.552989	trans
Chr01	23306458	Solyc12g011420	3.77392e-08	0.000833829	-1.1695	trans
Chr01	23358296	Solyc01g050010	1.60152e-08	0.000407631	0.526133	trans
Chr01	23378105	Solyc11g064850	5.02366e-08	0.0010572	-0.553358	trans
Chr01	23378105	Solyc12g011420	6.23141e-08	0.00126144	-1.11601	trans
Chr01	23387861	Solyc02g068900	8.22609e-10	3.15663e-05	-0.659454	trans
Chr01	23398047	Solyc01g050010	1.04971e-08	0.000285239	0.510559	trans
Chr01	23483942	Solyc01g066520	4.76576e-14	5.27123e-09	0.194444	trans
Chr01	23484239	Solyc01g050010	1.22585e-09	4.46767e-05	0.528696	trans
Chr01	23484239	Solyc01g034080	5.80287e-09	0.000171795	-0.232756	trans
Chr01	2357811	Solyc01g008340	3.25669e-15	4.55111e-10	0.278505	trans
Chr01	2357811	Solyc01g008350	6.48094e-08	0.00130355	-0.112688	trans
Chr01	23585581	Solyc01g066520	2.19881e-08	0.000531565	-0.205417	trans
Chr01	23603986	Solyc01g066520	3.22352e-12	2.30212e-07	0.179051	trans
Chr01	23624911	Solyc08g077710	3.59678e-10	1.52371e-05	0.744706	trans
Chr01	23624911	Solyc08g082730	2.34723e-08	0.000561372	0.220544	trans
Chr01	23624911	Solyc12g041980	7.32404e-08	0.00144097	0.615175	trans
Chr01	23723786	Solyc06g084330	1.77109e-09	6.16448e-05	-0.166034	trans
Chr01	2384035	Solyc01g008000	5.03412e-08	0.00105889	0.251977	trans
Chr01	2384035	Solyc11g071330	1.09521e-07	0.00199811	0.141599	trans
Chr01	24066900	Solyc01g050010	3.52813e-08	0.000788694	0.530448	trans
Chr01	24088281	Solyc06g008890	1.03948e-07	0.00191626	-0.420591	trans
Chr01	2409668	Solyc01g008000	9.04832e-11	4.48121e-06	0.292477	trans
Chr01	2409668	Solyc04g081000	2.32864e-08	0.000557729	-1.02112	trans
Chr01	24161552	Solyc01g066520	2.13855e-08	0.000519414	0.172596	trans
Chr01	24205615	Solyc12g011420	1.33289e-08	0.000349139	-1.16357	trans
Chr01	24212054	Solyc01g066520	7.94718e-12	5.14462e-07	0.18277	trans
Chr01	24269163	Solyc01g050010	2.6949e-08	0.000630482	0.50212	trans
Chr01	24274417	Solyc08g077710	9.02118e-14	9.39045e-09	0.966842	trans
Chr01	24274417	Solyc08g082730	1.32273e-10	6.26141e-06	0.279108	trans
Chr01	24274417	Solyc12g041980	5.30553e-09	0.000159248	0.738215	trans
Chr01	24274417	Solyc11g008290	7.22082e-08	0.00142436	-0.373615	trans
Chr01	24366271	Solyc01g050010	1.01575e-07	0.00187992	0.482829	trans
Chr01	2442611	Solyc02g082330	2.76617e-08	0.000644351	0.450026	trans
Chr01	24442057	Solyc01g066520	3.78382e-09	0.000119042	-0.216332	trans
Chr01	24492106	Solyc01g066520	1.73835e-09	6.06947e-05	-0.216864	trans
Chr01	24508380	Solyc01g066520	1.82099e-08	0.000454211	-0.198105	trans
Chr01	24514469	Solyc01g050010	3.40744e-08	0.000765799	0.516686	trans
Chr01	24525207	Solyc04g009620	1.03649e-07	0.00191174	-0.704892	trans
Chr01	24530236	Solyc12g011420	2.73301e-09	8.97749e-05	-1.31854	trans
Chr01	24563390	Solyc01g066520	1.01695e-08	0.000277517	-0.203214	trans
Chr01	24589039	Solyc01g066520	1.64825e-08	0.000417621	0.173724	trans
Chr01	24617629	Solyc04g009620	7.5342e-08	0.00147441	-0.764235	trans
Chr01	24664383	Solyc01g050010	9.76988e-09	0.000268221	0.503732	trans
Chr01	24664383	Solyc01g044240	5.97974e-08	0.00121945	1.48882	trans
Chr01	24685081	Solyc01g066520	5.58182e-08	0.00115248	-0.190636	trans
Chr01	24700072	Solyc01g050010	9.3811e-08	0.00176197	0.551511	trans
Chr01	2489051	Solyc01g008000	6.97116e-10	2.72951e-05	0.279484	trans
Chr01	2489051	Solyc04g081000	2.99338e-09	9.71992e-05	-1.07883	trans
Chr01	24985130	Solyc11g064850	1.08311e-08	0.000292929	-0.603064	trans
Chr01	24985130	Solyc12g011420	4.17529e-08	0.00090647	-1.17791	trans
Chr01	24985130	Solyc03g123610	9.83938e-08	0.00183216	0.392997	trans
Chr01	25077474	Solyc03g005460	3.38886e-08	0.0007623	0.196043	trans
Chr01	25082708	Solyc12g011420	1.31081e-08	0.000344304	-1.14692	trans
Chr01	25082708	Solyc11g064850	8.61896e-08	0.00164465	-0.534424	trans
Chr01	2510806	Solyc01g008000	1.88319e-11	1.11176e-06	0.298256	trans
Chr01	2510806	Solyc04g081000	3.7628e-08	0.000831774	-0.994852	trans
Chr01	25145133	Solyc12g011420	2.09641e-09	7.13804e-05	-1.24789	trans
Chr01	25213079	Solyc01g066520	7.8051e-08	0.001517	0.172138	trans
Chr01	25387943	Solyc01g050010	1.18434e-08	0.000316173	0.413087	trans
Chr01	25472921	Solyc03g111990	3.46799e-10	1.47358e-05	0.864299	trans
Chr01	2549047	Solyc01g007980	9.84298e-08	0.00183272	0.802635	trans
Chr01	25498518	Solyc03g111990	8.856e-10	3.36725e-05	0.835404	trans
Chr01	25583060	Solyc01g066520	4.30122e-08	0.000929107	0.175977	trans
Chr01	25595586	Solyc12g011420	1.84875e-10	8.43305e-06	-1.29329	trans
Chr01	25595586	Solyc01g050010	6.11265e-10	2.43244e-05	0.557736	trans
Chr01	25621082	Solyc06g008890	2.71868e-08	0.000635166	-0.430479	trans
Chr01	25664174	Solyc08g082730	5.76324e-10	2.30828e-05	0.210329	trans
Chr01	25704908	Solyc06g084330	2.4377e-13	2.29847e-08	-0.22491	trans
Chr01	25704908	Solyc06g005110	4.55592e-09	0.000139632	0.993425	trans
Chr01	25704908	Solyc11g007110	6.70121e-08	0.00133936	-0.165638	trans
Chr01	25704908	Solyc10g017530	9.99767e-08	0.00185601	-0.181068	trans
Chr01	25704908	Solyc05g048850	1.16634e-07	0.00210175	-0.198751	trans
Chr01	2571041	Solyc01g008340	3.17938e-10	1.36453e-05	-0.246323	trans
Chr01	25712218	Solyc01g050010	9.63603e-08	0.00180141	0.506129	trans
Chr01	25788185	Solyc01g050010	1.59871e-08	0.000407	0.494104	trans
Chr01	2596557	Solyc01g008000	2.1117e-08	0.000513932	0.258582	trans
Chr01	2596557	Solyc09g007930	3.23416e-08	0.000733401	-0.906443	trans
Chr01	26016380	Solyc01g066520	4.0284e-09	0.000125664	-0.225886	trans
Chr01	26091547	Solyc12g011420	4.30249e-10	1.78567e-05	-1.36901	trans
Chr01	26118975	Solyc12g011420	2.3171e-10	1.03008e-05	-1.38058	trans
Chr01	26158235	Solyc01g066520	7.12886e-09	0.000205034	-0.209744	trans
Chr01	26201531	Solyc11g028100	1.657e-08	0.00041949	-1.08839	trans
Chr01	26201531	Solyc11g028010	5.88003e-08	0.00120253	-1.23192	trans
Chr01	26201531	Solyc11g028080	7.37608e-08	0.00144907	-0.972303	trans
Chr01	26211468	Solyc01g050010	1.54355e-10	7.18247e-06	0.582144	trans
Chr01	26211468	Solyc12g013570	9.19619e-09	0.000254798	0.250243	trans
Chr01	26211468	Solyc01g034080	1.07246e-08	0.000290556	-0.240492	trans
Chr01	26436002	Solyc12g011420	2.2052e-08	0.000532926	-1.1543	trans
Chr01	26465441	Solyc01g066520	6.07377e-08	0.00123508	-0.223094	trans
Chr01	26489042	Solyc12g011420	4.59688e-08	0.000981721	-1.17925	trans
Chr01	2649050	Solyc01g008340	2.72987e-08	0.000637212	-0.231817	trans
Chr01	26491963	Solyc01g066520	2.37729e-08	0.000567611	-0.209173	trans
Chr01	26498385	Solyc01g034080	3.75797e-08	0.000830844	-0.225592	trans
Chr01	26526449	Solyc01g050010	8.81353e-09	0.00024588	0.548304	trans
Chr01	26526449	Solyc12g011420	9.33e-08	0.00175425	-1.15535	trans
Chr01	26526449	Solyc11g064850	1.09081e-07	0.001992	-0.566291	trans
Chr01	26535640	Solyc01g050010	1.39004e-08	0.000361519	0.459641	trans
Chr01	26568652	Solyc02g063320	2.24683e-08	0.000541199	0.586658	trans
Chr01	26568652	Solyc02g068900	5.11154e-08	0.00107204	-0.53376	trans
Chr01	26649911	Solyc06g008890	1.03856e-07	0.00191487	-0.433911	trans
Chr01	26906803	Solyc01g066520	1.5963e-09	5.63224e-05	-0.231168	trans
Chr01	26937876	Solyc01g050010	3.83844e-08	0.000845857	0.5172	trans
Chr01	27060271	Solyc01g050010	8.79589e-08	0.00167153	0.449438	trans
Chr01	27093696	Solyc03g111990	6.45894e-11	3.32344e-06	0.879593	trans
Chr01	27130525	Solyc01g050010	1.22466e-08	0.000325246	0.507724	trans
Chr01	27156530	Solyc06g008890	9.58142e-08	0.00179315	-0.429302	trans
Chr01	27160155	Solyc01g050010	5.75122e-09	0.000170498	0.454225	trans
Chr01	27160155	Solyc01g034080	1.06872e-07	0.00195949	-0.191075	trans
Chr01	27182802	Solyc01g050010	3.30846e-09	0.000105884	0.508312	trans
Chr01	27200826	Solyc01g066520	7.94656e-08	0.00153945	-0.209232	trans
Chr01	27221278	Solyc01g066520	8.80672e-08	0.00167314	-0.198205	trans
Chr01	27258640	Solyc01g050010	4.06182e-10	1.69764e-05	0.536365	trans
Chr01	27286750	Solyc01g066520	4.5673e-09	0.000139943	-0.203857	trans
Chr01	27343381	Solyc01g050010	7.12033e-08	0.00140762	0.454476	trans
Chr01	27370287	Solyc01g050010	3.31571e-10	1.41651e-05	0.548414	trans
Chr01	27370287	Solyc01g049910	9.42926e-08	0.00176949	0.282288	trans
Chr01	27370287	Solyc01g034080	9.53389e-08	0.0017858	-0.216047	trans
Chr01	27422222	Solyc01g034080	1.1614e-07	0.00209438	-0.21121	trans
Chr01	27572394	Solyc01g066520	3.35509e-09	0.000107211	-0.206436	trans
Chr01	2773758	Solyc01g008680	6.73599e-14	7.19698e-09	0.667017	trans
Chr01	28011594	Solyc12g011420	1.04792e-08	0.000284837	-1.28646	trans
Chr01	28080766	Solyc06g008890	8.70113e-08	0.00165694	-0.410555	trans
Chr01	28088900	Solyc01g050010	6.06658e-08	0.00123386	0.521378	trans
Chr01	28095346	Solyc03g111990	5.62754e-09	0.000167488	0.910127	trans
Chr01	28194520	Solyc01g050010	2.67605e-08	0.000626955	0.542128	trans
Chr01	28209314	Solyc01g066520	1.1839e-07	0.00212747	-0.176463	trans
Chr01	28234437	Solyc01g050010	6.801e-08	0.00135557	0.529342	trans
Chr01	28243227	Solyc01g050010	6.53749e-08	0.00131264	0.479921	trans
Chr01	28282052	Solyc01g066520	6.07582e-09	0.000178735	-0.214799	trans
Chr01	28330133	Solyc01g050010	2.0337e-10	9.17864e-06	0.585911	trans
Chr01	28330133	Solyc01g044240	4.81466e-09	0.000146433	1.69218	trans
Chr01	28330133	Solyc01g050070	6.96988e-08	0.00138331	0.374815	trans
Chr01	2834807	Solyc01g008980	1.01057e-09	3.77737e-05	0.180293	trans
Chr01	28465788	Solyc11g028100	3.09439e-08	0.000707039	-1.10245	trans
Chr01	28465788	Solyc11g028080	1.23319e-07	0.00219914	-0.986507	trans
Chr01	28512372	Solyc01g050010	1.84425e-08	0.000458886	0.4841	trans
Chr01	2851418	Solyc01g008680	4.5525e-11	2.43816e-06	0.5906	trans
Chr01	2851418	Solyc01g008980	1.29966e-09	4.7042e-05	0.27005	trans
Chr01	2851418	Solyc01g008000	4.14682e-09	0.00012873	0.287202	trans
Chr01	28563541	Solyc01g050010	6.70248e-09	0.000194453	0.513044	trans
Chr01	28600461	Solyc01g050010	3.43227e-09	0.000109353	0.430328	trans
Chr01	28600461	Solyc01g049910	1.24106e-07	0.00221034	0.232181	trans
Chr01	28695113	Solyc01g050010	2.58989e-10	1.13684e-05	0.586169	trans
Chr01	28695113	Solyc01g050070	1.85001e-09	6.40673e-05	0.416655	trans
Chr01	28695113	Solyc01g044240	7.5687e-09	0.000215769	1.68172	trans
Chr01	28917801	Solyc01g050010	1.57587e-08	0.000402058	0.533373	trans
Chr01	28928514	Solyc01g050010	3.92876e-08	0.000862308	0.496304	trans
Chr01	2893258	Solyc01g008980	6.19035e-10	2.45929e-05	0.26375	trans
Chr01	2893258	Solyc01g008680	6.44914e-08	0.0012983	0.473302	trans
Chr01	28933850	Solyc06g008890	5.92968e-08	0.00121095	-0.425991	trans
Chr01	28933850	Solyc02g063320	8.25619e-08	0.00158833	0.558828	trans
Chr01	28946365	Solyc12g011420	6.89644e-11	3.52537e-06	-1.42454	trans
Chr01	28958762	Solyc01g050010	4.70992e-09	0.00014369	0.554975	trans
Chr01	28958762	Solyc01g044240	1.09009e-07	0.00199101	1.57879	trans
Chr01	28997564	Solyc01g066520	9.0639e-09	0.000251644	-0.224726	trans
Chr01	29008616	Solyc12g011420	7.34601e-08	0.00144417	-0.993402	trans
Chr01	29244936	Solyc01g066520	1.86273e-10	8.48835e-06	-0.22591	trans
Chr01	29416482	Solyc01g066520	3.85546e-12	2.69785e-07	0.180354	trans
Chr01	29448897	Solyc01g066520	1.06244e-07	0.00195028	-0.210288	trans
Chr01	29614928	Solyc01g050010	5.35014e-09	0.000160445	0.496871	trans
Chr01	29638909	Solyc01g066520	5.29424e-08	0.00110297	0.184626	trans
Chr01	29642774	Solyc12g011420	9.16741e-08	0.00172937	-1.09542	trans
Chr01	29718572	Solyc12g013570	1.28864e-10	6.11559e-06	0.266354	trans
Chr01	29718572	Solyc01g050010	8.62415e-10	3.28977e-05	0.538054	trans
Chr01	29718572	Solyc01g034080	9.7363e-09	0.00026742	-0.231668	trans
Chr01	29747353	Solyc12g011420	3.27734e-08	0.000741299	-1.10502	trans
Chr01	29798095	Solyc01g066520	1.5525e-09	5.50021e-05	-0.231121	trans
Chr01	29807947	Solyc01g066520	9.15828e-14	9.51582e-09	0.194614	trans
Chr01	2981902	Solyc01g008680	7.84714e-09	0.000222534	0.504942	trans
Chr01	3003891	Solyc06g034110	6.35095e-08	0.00128207	0.555305	trans
Chr01	3003891	Solyc03g120560	7.22513e-08	0.00142501	0.579607	trans
Chr01	30056028	Solyc12g011420	1.22457e-08	0.000325233	-1.06577	trans
Chr01	30065627	Solyc01g050010	8.61539e-08	0.00164404	0.516366	trans
Chr01	30222994	Solyc12g013570	5.66289e-08	0.00116642	0.18955	trans
Chr01	30226436	Solyc02g071730	3.55856e-08	0.000794234	-0.711774	trans
Chr01	30226436	Solyc07g032220	7.96638e-08	0.00154241	-0.623849	trans
Chr01	30286362	Solyc06g008890	1.24559e-07	0.00221705	-0.410964	trans
Chr01	30334616	Solyc01g066520	1.23691e-13	1.24597e-08	0.194196	trans
Chr01	30350571	Solyc01g050010	2.562e-08	0.000604559	0.395361	trans
Chr01	30358543	Solyc01g044240	1.32513e-08	0.000347445	1.64639	trans
Chr01	30358543	Solyc01g050010	7.7021e-08	0.00150093	0.502005	trans
Chr01	30737926	Solyc01g050010	2.71159e-08	0.000633835	0.462382	trans
Chr01	30737926	Solyc01g034080	3.29642e-08	0.000744601	-0.21048	trans
Chr01	30756573	Solyc07g032220	9.77032e-08	0.00182201	-0.696046	trans
Chr01	30772268	Solyc06g008890	6.30515e-08	0.00127419	-0.401051	trans
Chr01	30802691	Solyc01g066520	5.5175e-08	0.00114139	0.168792	trans
Chr01	31063416	Solyc01g034020	4.63334e-08	0.000987776	0.238451	trans
Chr01	31098520	Solyc12g011420	9.54408e-10	3.59596e-05	-1.33938	trans
Chr01	31098520	Solyc07g032220	1.92734e-08	0.00047606	-0.72476	trans
Chr01	31119175	Solyc01g050010	2.60988e-08	0.000613939	0.53316	trans
Chr01	31119175	Solyc12g011420	1.09912e-07	0.00200386	-1.15207	trans
Chr01	31261181	Solyc12g011420	1.60732e-08	0.000408906	-1.22883	trans
Chr01	31296397	Solyc12g011420	2.30428e-09	7.74597e-05	-1.20473	trans
Chr01	31308170	Solyc01g066520	3.75797e-13	3.37449e-08	0.188403	trans
Chr01	31309321	Solyc01g066520	8.80371e-09	0.000245659	-0.214228	trans
Chr01	31330206	Solyc02g068900	6.88538e-09	0.000198957	-0.566641	trans
Chr01	31338068	Solyc01g050010	2.21125e-08	0.000534205	0.522326	trans
Chr01	31350817	Solyc07g032220	6.66287e-08	0.00133324	-0.651153	trans
Chr01	31383903	Solyc01g050010	2.62213e-10	1.14966e-05	0.574852	trans
Chr01	31383903	Solyc01g044240	8.89251e-09	0.000247728	1.64256	trans
Chr01	31383903	Solyc01g050070	5.92778e-08	0.00121075	0.371647	trans
Chr01	3139444	Solyc01g008680	1.88482e-10	8.57617e-06	0.583225	trans
Chr01	3139444	Solyc01g008000	1.00631e-07	0.00186602	0.266707	trans
Chr01	31429965	Solyc01g066520	2.68122e-13	2.50074e-08	0.191877	trans
Chr01	31447902	Solyc01g034080	6.9735e-08	0.00138394	-0.167106	trans
Chr01	31460956	Solyc12g011420	1.25486e-07	0.00222983	-1.06983	trans
Chr01	31577084	Solyc12g011420	1.41051e-08	0.00036606	-1.20484	trans
Chr01	31613517	Solyc03g111000	5.82923e-08	0.00119398	0.901102	trans
Chr01	31645697	Solyc01g066520	6.76193e-09	0.000195911	-0.211906	trans
Chr01	3167848	Solyc01g008680	9.70829e-11	4.76596e-06	0.593776	trans
Chr01	3167848	Solyc01g008000	1.91812e-08	0.000474078	0.281375	trans
Chr01	3178173	Solyc01g009450	4.92273e-10	2.01049e-05	0.370423	trans
Chr01	31958373	Solyc01g044370	3.86943e-08	0.000851801	0.344952	trans
Chr01	31980305	Solyc01g050010	9.42913e-09	0.000260297	0.5573	trans
Chr01	31980305	Solyc12g011420	2.14739e-08	0.000521243	-1.22958	trans
Chr01	31980305	Solyc01g034080	2.66907e-08	0.000625631	-0.247797	trans
Chr01	32008204	Solyc12g011420	8.19017e-11	4.10087e-06	-1.41575	trans
Chr01	32081690	Solyc01g066520	3.4954e-13	3.16609e-08	0.186154	trans
Chr01	32163169	Solyc06g008890	1.99547e-08	0.000490226	-0.430934	trans
Chr01	32165607	Solyc12g011420	2.04129e-08	0.000499643	-1.10368	trans
Chr01	32185582	Solyc01g066520	1.19257e-07	0.00213943	-0.198131	trans
Chr01	32246157	Solyc01g066520	9.2149e-12	5.86481e-07	0.186477	trans
Chr01	32252608	Solyc01g050010	7.0798e-08	0.00140085	0.522951	trans
Chr01	32273103	Solyc01g050010	4.4407e-12	3.05774e-07	0.561559	trans
Chr01	32273103	Solyc01g034080	5.74475e-10	2.30228e-05	-0.232795	trans
Chr01	32273103	Solyc01g049910	2.48934e-09	8.28246e-05	0.293536	trans
Chr01	32273103	Solyc12g013570	9.8833e-08	0.0018386	0.209941	trans
Chr01	32299130	Solyc01g050010	1.26747e-09	4.59952e-05	0.549441	trans
Chr01	32321001	Solyc01g050010	6.93444e-08	0.00137763	0.526167	trans
Chr01	32323109	Solyc01g066520	3.16026e-08	0.00071952	0.162037	trans
Chr01	32327644	Solyc01g050010	3.58715e-09	0.000113637	0.526489	trans
Chr01	3233141	Solyc01g008680	7.69196e-12	4.99502e-07	0.579567	trans
Chr01	32340880	Solyc01g050010	4.29863e-08	0.000928615	0.473295	trans
Chr01	32374298	Solyc01g050010	5.82878e-12	3.90234e-07	0.579638	trans
Chr01	32374298	Solyc01g049910	1.20515e-08	0.000320808	0.292132	trans
Chr01	32374298	Solyc01g050070	8.2752e-08	0.00159148	0.34354	trans
Chr01	32412693	Solyc01g066520	5.06383e-08	0.00106414	-0.20279	trans
Chr01	32422470	Solyc01g050010	2.57377e-08	0.00060685	0.522748	trans
Chr01	32634803	Solyc01g050010	9.45524e-11	4.65875e-06	0.572953	trans
Chr01	32634803	Solyc01g044240	8.00897e-08	0.00154934	1.50245	trans
Chr01	32634803	Solyc01g034080	1.1481e-07	0.00207535	-0.218364	trans
Chr01	32634803	Solyc01g049910	1.18876e-07	0.00213415	0.284896	trans
Chr01	32748217	Solyc01g066520	5.35245e-08	0.00111352	-0.216686	trans
Chr01	33054404	Solyc01g050010	1.21879e-07	0.00217796	0.521606	trans
Chr01	3308646	Solyc01g008680	9.02464e-11	4.47092e-06	0.532827	trans
Chr01	3308646	Solyc08g083210	2.21588e-08	0.000535209	-0.211016	trans
Chr01	33088978	Solyc01g050010	9.58285e-08	0.00179338	0.495119	trans
Chr01	33239627	Solyc01g050010	4.51421e-09	0.000138535	0.520055	trans
Chr01	33239627	Solyc01g034080	1.79849e-08	0.000449469	-0.229338	trans
Chr01	33243693	Solyc03g111990	1.42599e-08	0.000369386	0.81327	trans
Chr01	33285002	Solyc01g050010	1.77384e-08	0.000444347	0.502174	trans
Chr01	3338322	Solyc01g008680	1.91512e-08	0.000473465	0.487501	trans
Chr01	33396752	Solyc01g050010	3.11081e-09	0.000100484	0.550401	trans
Chr01	33410337	Solyc01g066520	4.31118e-08	0.000930797	-0.223043	trans
Chr01	33495500	Solyc12g013570	7.91553e-08	0.00153458	0.196799	trans
Chr01	33581844	Solyc01g034080	5.08164e-09	0.000153384	-0.224221	trans
Chr01	33632121	Solyc12g011420	1.15069e-08	0.000308271	-1.16271	trans
Chr01	3366736	Solyc01g009450	1.81705e-13	1.76574e-08	0.395729	trans
Chr01	33679420	Solyc01g050010	1.12489e-08	0.000302521	0.493486	trans
Chr01	33728102	Solyc01g050040	3.31736e-09	0.000106128	0.630603	trans
Chr01	33776857	Solyc01g050010	8.27588e-09	0.000232943	0.508377	trans
Chr01	3383502	Solyc01g008680	7.82546e-10	3.01963e-05	0.505955	trans
Chr01	33881828	Solyc01g034080	5.20287e-09	0.000156588	-0.206256	trans
Chr01	33881828	Solyc01g050010	4.33911e-08	0.000935656	0.424548	trans
Chr01	33935510	Solyc11g028100	2.95013e-08	0.000679581	-1.07147	trans
Chr01	33998027	Solyc01g066520	5.39971e-10	2.17968e-05	0.162826	trans
Chr01	34093945	Solyc01g050010	1.62528e-08	0.000412682	0.479964	trans
Chr01	34114525	Solyc12g011420	4.61696e-10	1.89988e-05	-1.27672	trans
Chr01	34120237	Solyc02g080260	1.26088e-07	0.00223852	-0.155458	trans
Chr01	34190718	Solyc11g028100	6.14465e-08	0.00124712	-1.08759	trans
Chr01	34190718	Solyc11g028080	1.18774e-07	0.0021327	-0.994646	trans
Chr01	34210913	Solyc01g066520	3.7152e-08	0.000823104	-0.213784	trans
Chr01	34247054	Solyc01g050010	1.11336e-07	0.00202472	0.504146	trans
Chr01	34306005	Solyc01g050010	1.63779e-09	5.7582e-05	0.581878	trans
Chr01	34306005	Solyc01g044240	3.12466e-08	0.000712494	1.67465	trans
Chr01	34330469	Solyc01g066520	1.17407e-07	0.00211273	-0.200655	trans
Chr01	34418087	Solyc12g011420	4.46955e-09	0.00013734	-1.27371	trans
Chr01	34449815	Solyc06g084330	6.96471e-10	2.72745e-05	-0.180734	trans
Chr01	34469847	Solyc01g050010	1.04023e-10	5.06882e-06	0.589681	trans
Chr01	34469847	Solyc01g044240	3.36516e-09	0.000107495	1.69433	trans
Chr01	34469847	Solyc01g050070	3.17028e-08	0.000721511	0.38078	trans
Chr01	34557946	Solyc01g066520	2.73671e-08	0.000638514	-0.203324	trans
Chr01	34607602	Solyc01g066520	4.48389e-08	0.000961838	-0.213823	trans
Chr01	34654999	Solyc02g068900	1.63245e-08	0.000414157	-0.575683	trans
Chr01	34661364	Solyc01g050010	1.15413e-08	0.000309054	0.528993	trans
Chr01	34661364	Solyc01g044240	8.00397e-08	0.00154853	1.55651	trans
Chr01	34747264	Solyc01g050010	3.8703e-08	0.00085187	0.542058	trans
Chr01	34844127	Solyc01g050010	2.33688e-08	0.000559321	0.557193	trans
Chr01	34919761	Solyc01g066520	1.55328e-08	0.000397193	0.173947	trans
Chr01	34949362	Solyc01g034080	1.02132e-08	0.000278571	-0.19492	trans
Chr01	34949362	Solyc01g050010	3.7881e-08	0.000836477	0.410169	trans
Chr01	35018900	Solyc09g009650	3.48617e-12	2.46835e-07	1.23814	trans
Chr01	35051616	Solyc01g044240	1.01508e-07	0.00187893	1.47528	trans
Chr01	35089707	Solyc01g050010	4.20271e-08	0.00091147	0.380008	trans
Chr01	35135162	Solyc10g006320	7.40156e-08	0.00145337	-0.202724	trans
Chr01	35265517	Solyc01g050040	1.21548e-13	1.22681e-08	0.979183	trans
Chr01	35319927	Solyc01g066520	2.39892e-08	0.000571954	-0.202537	trans
Chr01	35375617	Solyc09g011110	6.21915e-08	0.00125944	-0.774613	trans
Chr01	35757687	Solyc01g066520	1.03492e-14	1.31643e-09	0.195121	trans
Chr01	35778734	Solyc01g050010	7.34153e-08	0.00144373	0.452938	trans
Chr01	35890650	Solyc01g066520	1.5379e-10	7.16022e-06	0.172795	trans
Chr01	35912458	Solyc01g066520	5.91824e-08	0.00120912	0.168185	trans
Chr01	35982911	Solyc01g050010	2.25003e-08	0.000541884	0.434882	trans
Chr01	35982911	Solyc12g089110	4.19839e-08	0.000910728	1.2786	trans
Chr01	35982911	Solyc01g034020	1.07506e-07	0.00196946	0.196284	trans
Chr01	35991353	Solyc01g050010	1.15204e-07	0.00208095	0.513927	trans
Chr01	36005277	Solyc01g066520	1.09478e-07	0.00199746	-0.198279	trans
Chr01	360606	Solyc01g005730	7.14875e-08	0.00141226	-0.935192	trans
Chr01	36063182	Solyc01g050010	3.80913e-08	0.000840537	0.532295	trans
Chr01	36095553	Solyc01g065490	1.23991e-08	0.000328598	-0.697769	trans
Chr01	36095553	Solyc01g050010	1.85846e-08	0.000461855	0.54846	trans
Chr01	36095553	Solyc01g044240	6.69243e-08	0.00133805	1.64452	trans
Chr01	36095553	Solyc01g034080	1.24512e-07	0.00221644	-0.237063	trans
Chr01	36141893	Solyc01g050010	3.55676e-10	1.50899e-05	0.424921	trans
Chr01	36141893	Solyc01g034080	3.73031e-09	0.000117594	-0.183865	trans
Chr01	36149016	Solyc01g066520	2.2706e-09	7.64766e-05	0.159351	trans
Chr01	36248472	Solyc01g050010	4.92464e-08	0.00103984	0.51282	trans
Chr01	36322722	Solyc12g011420	5.33453e-08	0.00111027	-1.0116	trans
Chr01	36368564	Solyc02g068900	1.63685e-09	5.75603e-05	-0.624067	trans
Chr01	36444638	Solyc01g050010	2.14431e-10	9.61427e-06	0.42579	trans
Chr01	36451629	Solyc01g066520	2.48151e-11	1.42379e-06	0.174678	trans
Chr01	36453196	Solyc08g077710	2.67305e-11	1.52136e-06	0.824948	trans
Chr01	36453207	Solyc01g050010	1.04631e-07	0.00192643	0.51093	trans
Chr01	36456530	Solyc10g049620	1.07955e-11	6.75784e-07	-0.325685	trans
Chr01	36456530	Solyc09g092040	2.52185e-10	1.11027e-05	0.899054	trans
Chr01	36456530	Solyc10g074570	1.25999e-09	4.57512e-05	0.421099	trans
Chr01	36456530	Solyc09g097970	6.45168e-09	0.000188163	-1.20567	trans
Chr01	36572917	Solyc01g050010	1.00019e-10	4.89274e-06	0.533359	trans
Chr01	36572917	Solyc12g013570	1.09363e-08	0.000295339	0.226096	trans
Chr01	36776820	Solyc01g066520	2.55704e-10	1.12387e-05	0.187222	trans
Chr01	36778323	Solyc01g050010	7.34797e-08	0.00144446	0.47623	trans
Chr01	36841622	Solyc12g011420	4.43714e-08	0.000953152	-1.16781	trans
Chr01	36874410	Solyc01g050010	2.15522e-12	1.60275e-07	0.541392	trans
Chr01	36874410	Solyc01g034080	6.39777e-10	2.53157e-05	-0.221009	trans
Chr01	36874410	Solyc01g049910	1.8661e-09	6.45536e-05	0.281377	trans
Chr01	36874410	Solyc12g013570	9.95373e-09	0.000272589	0.213752	trans
Chr01	36937961	Solyc01g050010	5.82496e-09	0.000172348	0.548781	trans
Chr01	36937961	Solyc12g011420	8.47309e-08	0.00162196	-1.14711	trans
Chr01	37000245	Solyc01g050010	2.11156e-09	7.18267e-05	0.554372	trans
Chr01	37093336	Solyc01g050010	2.20478e-10	9.84856e-06	0.497634	trans
Chr01	37093336	Solyc12g013570	1.59034e-08	0.000405173	0.212345	trans
Chr01	37093336	Solyc01g034080	1.91911e-08	0.000474297	-0.203843	trans
Chr01	37093336	Solyc01g049910	9.06115e-08	0.00171283	0.254165	trans
Chr01	37120885	Solyc01g050010	1.54958e-11	9.34125e-07	0.555711	trans
Chr01	37120885	Solyc01g034080	1.31656e-10	6.23419e-06	-0.243635	trans
Chr01	37120885	Solyc01g049910	9.78017e-09	0.000268463	0.286896	trans
Chr01	37153016	Solyc01g034080	1.92364e-09	6.62931e-05	-0.257418	trans
Chr01	37153016	Solyc01g050010	2.1969e-09	7.43173e-05	0.560429	trans
Chr01	37153016	Solyc12g011420	1.28568e-08	0.000338735	-1.20787	trans
Chr01	37181663	Solyc01g066520	6.58073e-09	0.000191447	0.187	trans
Chr01	37196294	Solyc01g049910	5.17617e-08	0.00108296	0.21812	trans
Chr01	37196294	Solyc01g050010	9.00795e-08	0.00170464	0.358568	trans
Chr01	37215175	Solyc06g008150	9.45813e-08	0.00177422	-0.30102	trans
Chr01	37348167	Solyc01g066520	2.0432e-09	6.98575e-05	-0.229048	trans
Chr01	37451158	Solyc01g066520	4.38895e-11	2.36172e-06	0.174565	trans
Chr01	37468946	Solyc01g066520	4.68031e-08	0.000996324	-0.197548	trans
Chr01	37583335	Solyc12g011420	4.05463e-09	0.000126349	-1.25834	trans
Chr01	37583335	Solyc01g050010	8.54207e-08	0.0016325	0.51114	trans
Chr01	37647974	Solyc01g050010	2.0232e-08	0.000495893	0.555708	trans
Chr01	37721978	Solyc01g066520	6.86004e-09	0.000198307	0.17539	trans
Chr01	37744511	Solyc12g088520	1.12659e-07	0.00204398	0.295276	trans
Chr01	37744975	Solyc01g066520	1.97689e-08	0.000486341	-0.198959	trans
Chr01	37830811	Solyc01g066520	3.14322e-09	0.000101355	-0.217662	trans
Chr01	37876239	Solyc01g050010	7.06564e-09	0.000203503	0.547707	trans
Chr01	38019603	Solyc01g066520	6.72302e-09	0.000194987	-0.220356	trans
Chr01	38035790	Solyc02g068900	8.04281e-08	0.00155464	-0.500332	trans
Chr01	38097871	Solyc01g050010	9.20651e-08	0.00173555	0.520098	trans
Chr01	38124332	Solyc01g050010	7.60262e-08	0.00148538	0.503687	trans
Chr01	38175652	Solyc06g008030	4.52593e-08	0.000969149	0.579813	trans
Chr01	38483033	Solyc12g011420	2.55176e-09	8.46485e-05	-1.32275	trans
Chr01	38483033	Solyc01g050010	1.25659e-07	0.00223234	0.524524	trans
Chr01	38561691	Solyc12g011420	4.70131e-08	0.0010001	-1.11666	trans
Chr01	38627830	Solyc12g011420	4.84091e-10	1.98079e-05	-1.30332	trans
Chr01	38627830	Solyc01g050010	3.27367e-08	0.000740689	0.517675	trans
Chr01	38645935	Solyc01g050010	3.08625e-08	0.000705496	0.538352	trans
Chr01	38813099	Solyc01g066520	1.13218e-08	0.000304104	-0.211104	trans
Chr01	38916582	Solyc01g050010	3.21192e-08	0.000729191	0.457975	trans
Chr01	38916582	Solyc01g034080	7.893e-08	0.00153109	-0.204034	trans
Chr01	39003391	Solyc01g050010	1.04438e-07	0.0019235	0.434077	trans
Chr01	39173208	Solyc01g050010	2.06062e-08	0.000503585	0.536543	trans
Chr01	39190515	Solyc01g050010	2.29158e-09	7.70865e-05	0.48499	trans
Chr01	39190515	Solyc01g034080	1.85506e-08	0.000461186	-0.210034	trans
Chr01	39316384	Solyc12g011420	7.39126e-08	0.00145172	-1.22199	trans
Chr01	39414616	Solyc02g068900	4.79103e-10	1.96284e-05	-0.630505	trans
Chr01	39486862	Solyc01g034080	5.09086e-08	0.00106864	-0.178298	trans
Chr01	39507465	Solyc01g050010	6.11949e-11	3.16839e-06	0.488412	trans
Chr01	39507465	Solyc01g034080	7.59382e-11	3.83802e-06	-0.222608	trans
Chr01	39507465	Solyc01g049910	8.69828e-08	0.00165664	0.24308	trans
Chr01	39673424	Solyc12g013570	1.00136e-08	0.000273883	0.21227	trans
Chr01	3979171	Solyc01g009450	1.17896e-11	7.3127e-07	0.386379	trans
Chr01	39813927	Solyc03g116200	2.79899e-08	0.000650719	2.83626	trans
Chr01	40072689	Solyc01g066520	1.07724e-07	0.00197246	-0.185214	trans
Chr01	40398735	Solyc01g066520	1.1905e-07	0.00213668	0.166802	trans
Chr01	40440936	Solyc10g044780	1.9792e-08	0.000486854	-0.29717	trans
Chr01	40440936	Solyc10g061950	1.23941e-07	0.00220786	0.263662	trans
Chr01	40572151	Solyc01g034080	2.45862e-08	0.000583962	-0.201868	trans
Chr01	40588768	Solyc01g034080	1.80646e-09	6.2735e-05	-0.203299	trans
Chr01	4059777	Solyc01g009450	1.97389e-18	5.08891e-13	0.497965	trans
Chr01	40626543	Solyc01g050010	7.42591e-08	0.00145731	0.480112	trans
Chr01	40697346	Solyc01g066520	2.39014e-12	1.75811e-07	0.181833	trans
Chr01	40750747	Solyc12g011420	2.92325e-08	0.00067453	-1.07801	trans
Chr01	40750747	Solyc07g032220	6.86043e-08	0.00136545	-0.614653	trans
Chr01	40769427	Solyc01g050010	3.54018e-08	0.000790962	0.484971	trans
Chr01	40773351	Solyc01g066520	2.67016e-08	0.000625782	0.172277	trans
Chr01	40794338	Solyc01g050010	1.07584e-08	0.000291317	0.470375	trans
Chr01	40794338	Solyc12g013570	8.60118e-08	0.00164191	0.209947	trans
Chr01	40825987	Solyc01g066520	9.97201e-08	0.00185199	-0.202433	trans
Chr01	40954339	Solyc01g066520	2.06885e-13	1.98343e-08	0.188152	trans
Chr01	41012315	Solyc01g066520	1.41784e-08	0.000367679	0.179018	trans
Chr01	41042534	Solyc01g050010	1.22885e-07	0.00219303	0.489806	trans
Chr01	41108505	Solyc02g068900	1.4253e-08	0.000369261	-0.575427	trans
Chr01	41126500	Solyc01g066520	3.38021e-13	3.06935e-08	0.185524	trans
Chr01	41186079	Solyc12g011420	3.11893e-08	0.000711509	-1.11845	trans
Chr01	41240863	Solyc12g011420	5.10206e-09	0.000153924	-1.24478	trans
Chr01	41257748	Solyc01g066520	3.16149e-08	0.000719762	-0.214399	trans
Chr01	41428116	Solyc01g066520	2.111e-08	0.000513817	-0.219684	trans
Chr01	41447490	Solyc01g066520	2.43584e-13	2.29696e-08	0.191037	trans
Chr01	41492846	Solyc01g050010	7.73903e-08	0.00150666	0.507864	trans
Chr01	41531830	Solyc01g050010	3.8018e-08	0.000839097	0.5329	trans
Chr01	41531830	Solyc12g011420	9.68397e-08	0.00180882	-1.169	trans
Chr01	41614970	Solyc01g050010	4.45241e-09	0.000136882	0.547863	trans
Chr01	41658218	Solyc01g066520	1.47938e-13	1.46438e-08	0.191387	trans
Chr01	41715446	Solyc01g050010	5.93097e-08	0.00121116	0.506034	trans
Chr01	41805899	Solyc01g066520	4.6304e-11	2.47436e-06	0.176861	trans
Chr01	41848951	Solyc07g032220	7.21935e-09	0.000207258	-0.701343	trans
Chr01	41896872	Solyc01g050010	9.52974e-08	0.00178527	0.552599	trans
Chr01	41908895	Solyc01g050010	3.17797e-08	0.000722938	0.54866	trans
Chr01	41908895	Solyc12g011420	8.23569e-08	0.00158522	-1.20334	trans
Chr01	41945855	Solyc01g050010	1.19223e-07	0.00213888	0.429538	trans
Chr01	41959035	Solyc06g008890	3.74362e-08	0.000828337	-0.435393	trans
Chr01	41976520	Solyc01g050010	5.80696e-08	0.00119031	0.523863	trans
Chr01	42004839	Solyc01g066520	9.02605e-14	9.39445e-09	0.190697	trans
Chr01	42037053	Solyc01g066520	9.71522e-09	0.000266945	-0.224221	trans
Chr01	42110369	Solyc01g066520	2.06042e-09	7.03359e-05	-0.216562	trans
Chr01	42169136	Solyc12g011420	1.25125e-08	0.000331065	-1.20729	trans
Chr01	42263495	Solyc06g008890	4.26428e-08	0.000922591	-0.434982	trans
Chr01	4227951	Solyc06g083500	1.31479e-11	8.05819e-07	-0.690509	trans
Chr01	4227951	Solyc11g028010	4.67023e-11	2.49419e-06	1.92193	trans
Chr01	4227951	Solyc11g028100	4.19259e-09	0.00012994	1.47636	trans
Chr01	4227951	Solyc11g028080	5.71593e-09	0.000169661	1.36734	trans
Chr01	4227951	Solyc11g028000	1.00824e-08	0.00027551	0.924744	trans
Chr01	42285889	Solyc11g028100	5.6187e-08	0.00115873	-1.15663	trans
Chr01	42285889	Solyc11g028080	1.10491e-07	0.00201243	-1.05734	trans
Chr01	42286368	Solyc04g016420	2.13951e-10	9.59509e-06	0.469547	trans
Chr01	42342230	Solyc01g050010	2.18405e-08	0.000528543	0.507733	trans
Chr01	42357865	Solyc03g111990	5.44566e-10	2.1958e-05	0.892061	trans
Chr01	42382273	Solyc01g066520	4.62001e-08	0.000985505	-0.2014	trans
Chr01	42493634	Solyc01g034080	3.12114e-08	0.000711836	-0.192387	trans
Chr01	42493634	Solyc01g050010	1.05347e-07	0.00193716	0.404888	trans
Chr01	42528729	Solyc01g050010	2.09509e-08	0.000510528	0.498781	trans
Chr01	42537953	Solyc01g050010	7.00335e-08	0.00138858	0.494402	trans
Chr01	42557465	Solyc01g050010	1.0813e-07	0.00197863	0.516574	trans
Chr01	42566547	Solyc01g066520	3.60041e-08	0.000802074	-0.205616	trans
Chr01	42590556	Solyc04g009620	6.00719e-08	0.00122399	-0.818038	trans
Chr01	42649430	Solyc01g050010	1.16492e-10	5.59032e-06	0.565502	trans
Chr01	42649430	Solyc01g044240	7.10536e-08	0.00140502	1.49501	trans
Chr01	42649430	Solyc01g034080	1.24919e-07	0.00222177	-0.215888	trans
Chr01	42665688	Solyc04g009620	9.57439e-08	0.00179205	-0.801419	trans
Chr01	42692008	Solyc01g066520	4.74355e-14	5.25175e-09	0.189493	trans
Chr01	42731021	Solyc01g066520	6.93895e-10	2.71829e-05	0.184208	trans
Chr01	42920539	Solyc01g050010	5.07893e-08	0.00106667	0.540512	trans
Chr01	42925180	Solyc12g011420	3.1593e-11	1.76567e-06	-1.39397	trans
Chr01	42933934	Solyc01g050010	2.85718e-08	0.000661891	0.534059	trans
Chr01	42982379	Solyc01g050010	1.25188e-07	0.00222553	0.493028	trans
Chr01	42990369	Solyc01g066520	4.66441e-14	5.17353e-09	0.194818	trans
Chr01	42995195	Solyc01g050010	3.23222e-08	0.00073307	0.51066	trans
Chr01	43035336	Solyc01g050010	6.7477e-08	0.00134688	0.555098	trans
Chr01	43050211	Solyc01g044370	5.23673e-08	0.00109316	0.324904	trans
Chr01	43060282	Solyc01g050010	2.36545e-09	7.92653e-05	0.602349	trans
Chr01	43060282	Solyc12g011420	1.27916e-07	0.0022653	-1.21427	trans
Chr01	43072108	Solyc11g028100	5.69849e-08	0.00117227	-1.07764	trans
Chr01	43092056	Solyc12g011420	1.24289e-08	0.000329235	-1.21787	trans
Chr01	43112044	Solyc01g050010	2.59563e-09	8.59014e-05	0.552574	trans
Chr01	43112044	Solyc01g044240	1.88665e-08	0.000467666	1.63214	trans
Chr01	43143481	Solyc01g066520	9.16838e-08	0.00172952	0.167962	trans
Chr01	43175242	Solyc03g111990	3.60413e-12	2.5436e-07	1.01932	trans
Chr01	43315759	Solyc01g050010	3.89964e-10	1.63781e-05	0.583213	trans
Chr01	43315759	Solyc01g034080	2.23617e-08	0.000539127	-0.240894	trans
Chr01	43330984	Solyc12g013570	2.39599e-08	0.000571388	0.211303	trans
Chr01	43331137	Solyc01g066520	5.70785e-08	0.00117386	-0.218173	trans
Chr01	43366585	Solyc03g005460	9.61167e-09	0.000264593	0.210419	trans
Chr01	43366585	Solyc09g092510	7.42507e-08	0.00145724	0.473605	trans
Chr01	43380621	Solyc01g050010	6.46848e-09	0.000188562	0.500223	trans
Chr01	43389600	Solyc01g050010	3.016e-08	0.000692347	0.545962	trans
Chr01	43389600	Solyc12g011420	9.04747e-08	0.00171056	-1.19206	trans
Chr01	43395215	Solyc01g066520	5.86344e-08	0.00119978	0.175314	trans
Chr01	43413066	Solyc12g011420	2.349e-09	7.87574e-05	-1.27507	trans
Chr01	43428917	Solyc01g050010	1.1921e-09	4.36118e-05	0.543225	trans
Chr01	43428917	Solyc01g034080	3.54097e-09	0.000112365	-0.242076	trans
Chr01	43428917	Solyc12g013570	4.90376e-08	0.00103626	0.233174	trans
Chr01	43468813	Solyc06g008890	4.32352e-08	0.000932846	-0.430283	trans
Chr01	43524748	Solyc01g050010	4.57723e-09	0.000140194	0.555615	trans
Chr01	43524748	Solyc01g044240	1.196e-08	0.000318745	1.68643	trans
Chr01	43534882	Solyc01g050010	3.55421e-08	0.000793469	0.531736	trans
Chr01	43547178	Solyc11g028100	3.13461e-08	0.000714461	-1.13429	trans
Chr01	43547178	Solyc11g028080	4.43093e-08	0.000952063	-1.04823	trans
Chr01	43547178	Solyc11g028010	1.25046e-07	0.00222374	-1.27696	trans
Chr01	43555441	Solyc01g050010	2.39616e-09	8.01531e-05	0.55338	trans
Chr01	43555441	Solyc01g044240	3.3146e-08	0.000747948	1.6049	trans
Chr01	43620987	Solyc12g011420	9.62959e-10	3.62354e-05	-1.22602	trans
Chr01	43799761	Solyc01g050010	6.153e-09	0.000180668	0.55432	trans
Chr01	43828759	Solyc01g066520	3.24538e-08	0.000735344	0.176106	trans
Chr01	43868377	Solyc02g068900	2.17309e-09	7.36237e-05	-0.599989	trans
Chr01	43920551	Solyc02g068900	3.41287e-08	0.000766792	-0.545688	trans
Chr01	43933996	Solyc04g016420	5.70881e-08	0.001174	0.403535	trans
Chr01	43933996	Solyc09g018670	5.91447e-08	0.00120852	-0.950408	trans
Chr01	43981658	Solyc01g050010	6.50266e-09	0.000189465	0.524917	trans
Chr01	43987862	Solyc12g011420	1.36841e-08	0.000356807	-1.2217	trans
Chr01	43997523	Solyc06g008890	1.09259e-07	0.00199457	-0.426148	trans
Chr01	44091669	Solyc01g050010	1.81324e-08	0.000452661	0.372013	trans
Chr01	44246793	Solyc01g044240	5.80902e-08	0.00119058	1.57734	trans
Chr01	44350108	Solyc01g044240	3.64865e-08	0.000810956	1.53418	trans
Chr01	44350108	Solyc01g050010	9.8463e-08	0.0018332	0.477864	trans
Chr01	44366181	Solyc12g011420	2.26781e-08	0.000545606	-1.21376	trans
Chr01	44374775	Solyc02g068900	7.26211e-08	0.00143128	-0.506842	trans
Chr01	44385166	Solyc12g011420	1.74194e-09	6.07877e-05	-1.19977	trans
Chr01	45433601	Solyc01g050040	6.02199e-09	0.000177374	0.89078	trans
Chr01	456127	Solyc01g005730	1.9851e-11	1.16508e-06	-1.63993	trans
Chr01	456127	Solyc01g080620	9.87255e-11	4.83543e-06	0.424253	trans
Chr01	456127	Solyc06g068240	1.48303e-08	0.000381608	-0.430453	trans
Chr01	45955172	Solyc01g066520	7.1678e-08	0.0014155	-0.203488	trans
Chr01	46168998	Solyc02g061850	9.28891e-08	0.00174793	-0.257745	trans
Chr01	46196906	Solyc01g050010	1.30103e-11	7.98885e-07	0.565924	trans
Chr01	46196906	Solyc01g049910	9.69187e-09	0.00026644	0.291266	trans
Chr01	46196906	Solyc01g050070	7.04401e-08	0.00139517	0.342197	trans
Chr01	46217685	Solyc01g050010	2.77548e-08	0.000646192	0.545526	trans
Chr01	4625962	Solyc08g077710	7.60617e-09	0.000216661	0.81442	trans
Chr01	46263106	Solyc01g050010	7.07817e-11	3.60773e-06	0.534409	trans
Chr01	46263106	Solyc01g034080	4.30789e-08	0.000930263	-0.208697	trans
Chr01	46263106	Solyc01g050070	1.20483e-07	0.00215738	0.328564	trans
Chr01	46278516	Solyc12g011420	1.01003e-08	0.000275893	-1.23455	trans
Chr01	46311284	Solyc01g050010	1.96883e-08	0.000484671	0.540005	trans
Chr01	46330378	Solyc12g011420	1.15959e-10	5.56818e-06	-1.35991	trans
Chr01	46330378	Solyc07g032220	5.78052e-08	0.00118592	-0.67956	trans
Chr01	46335080	Solyc12g011420	1.71854e-09	6.00811e-05	-1.17961	trans
Chr01	46335080	Solyc11g030390	5.61883e-08	0.00115873	0.457652	trans
Chr01	46338963	Solyc12g011420	4.86038e-09	0.000147652	-1.26402	trans
Chr01	46338963	Solyc01g050010	5.47192e-08	0.00113363	0.523021	trans
Chr01	46393563	Solyc01g050010	6.21229e-09	0.00018214	0.573071	trans
Chr01	46401655	Solyc01g066520	2.15666e-08	0.000523008	-0.225398	trans
Chr01	46445396	Solyc02g068900	1.12878e-08	0.000303351	-0.56286	trans
Chr01	46479688	Solyc01g050010	3.34081e-10	1.42578e-05	0.588212	trans
Chr01	46479688	Solyc01g050070	3.54835e-09	0.000112568	0.413664	trans
Chr01	46479688	Solyc01g044240	1.85235e-08	0.000460626	1.65584	trans
Chr01	46545843	Solyc01g066520	1.85615e-13	1.79972e-08	0.190585	trans
Chr01	46669363	Solyc01g050010	9.97215e-12	6.29069e-07	0.631738	trans
Chr01	46669363	Solyc01g034080	6.03641e-11	3.13141e-06	-0.279172	trans
Chr01	46711199	Solyc01g050010	9.48724e-08	0.0017788	0.488722	trans
Chr01	46726642	Solyc01g066520	2.27436e-13	2.16209e-08	0.189041	trans
Chr01	46771186	Solyc01g050010	3.4962e-11	1.92919e-06	0.564854	trans
Chr01	46771186	Solyc01g034080	7.77235e-10	3.00193e-05	-0.241826	trans
Chr01	46771186	Solyc12g013570	1.60756e-08	0.000408932	0.231855	trans
Chr01	46771186	Solyc01g049910	3.81293e-08	0.000841189	0.285055	trans
Chr01	46785890	Solyc12g011420	4.58124e-09	0.000140295	-1.29337	trans
Chr01	46789803	Solyc01g050010	8.78347e-08	0.00166952	0.393299	trans
Chr01	46791175	Solyc01g066520	6.08669e-09	0.000179008	0.170106	trans
Chr01	46889009	Solyc01g050010	1.93717e-09	6.67041e-05	0.534369	trans
Chr01	46907800	Solyc06g008890	8.66438e-08	0.00165136	-0.416849	trans
Chr01	46915352	Solyc12g011420	6.30812e-09	0.000184547	-1.24936	trans
Chr01	46936793	Solyc01g044240	4.02457e-08	0.00087962	1.51625	trans
Chr01	46941374	Solyc01g050010	8.74752e-12	5.60089e-07	0.586146	trans
Chr01	46941374	Solyc01g049910	6.95819e-09	0.00020082	0.302105	trans
Chr01	46953194	Solyc02g068900	3.19423e-08	0.000725842	-0.544176	trans
Chr01	46953194	Solyc02g063320	1.04198e-07	0.00192017	0.563048	trans
Chr01	46984371	Solyc01g050010	4.25718e-09	0.000131703	0.545752	trans
Chr01	46984371	Solyc12g011420	6.91893e-08	0.00137539	-1.13865	trans
Chr01	46987566	Solyc01g050010	1.50617e-11	9.10536e-07	0.579837	trans
Chr01	46987566	Solyc01g034080	1.84978e-09	6.40618e-05	-0.239149	trans
Chr01	46987566	Solyc12g013570	2.12845e-09	7.23177e-05	0.246948	trans
Chr01	46987566	Solyc01g049910	8.90916e-09	0.000248133	0.299946	trans
Chr01	46992301	Solyc01g050010	6.95112e-09	0.000200641	0.551586	trans
Chr01	47014936	Solyc01g050010	4.59429e-09	0.000140639	0.559483	trans
Chr01	47014936	Solyc12g011420	3.30114e-08	0.000745452	-1.19603	trans
Chr01	47014936	Solyc11g064850	8.28678e-08	0.00159327	-0.572909	trans
Chr01	47030792	Solyc12g011420	1.20219e-08	0.000320152	-1.12226	trans
Chr01	47047330	Solyc01g050010	3.06764e-09	9.92823e-05	0.534273	trans
Chr01	47053362	Solyc12g011420	1.14609e-07	0.00207229	-1.09406	trans
Chr01	47071194	Solyc01g050010	6.65602e-09	0.000193289	0.528858	trans
Chr01	47085549	Solyc01g044240	1.41794e-10	6.66315e-06	1.87624	trans
Chr01	47085549	Solyc01g050010	1.15693e-09	4.249e-05	0.574496	trans
Chr01	47085549	Solyc01g050070	3.18071e-08	0.000723418	0.39157	trans
Chr01	47085549	Solyc01g034080	1.0144e-07	0.00187791	-0.232512	trans
Chr01	47086260	Solyc02g068900	5.94816e-11	3.09116e-06	-0.684082	trans
Chr01	47096648	Solyc01g050010	8.08048e-08	0.00156073	0.486808	trans
Chr01	47110641	Solyc12g011420	1.13623e-10	5.47124e-06	-1.4375	trans
Chr01	47110641	Solyc07g032220	5.82931e-08	0.00119398	-0.717834	trans
Chr01	47110641	Solyc01g034080	5.84275e-08	0.0011963	-0.248836	trans
Chr01	47110641	Solyc01g050010	1.12391e-07	0.00204017	0.532513	trans
Chr01	47120139	Solyc11g028100	2.82218e-08	0.000655228	-1.0855	trans
Chr01	47121610	Solyc01g044240	6.98328e-08	0.00138538	1.50278	trans
Chr01	47256950	Solyc01g050010	3.0671e-14	3.53754e-09	0.656978	trans
Chr01	47256950	Solyc01g034080	1.02477e-11	6.44717e-07	-0.273068	trans
Chr01	47256950	Solyc01g049910	5.05189e-10	2.05443e-05	0.32896	trans
Chr01	47256950	Solyc01g050070	3.87268e-08	0.000852352	0.365617	trans
Chr01	47256950	Solyc01g034020	7.37386e-08	0.00144874	0.227994	trans
Chr01	47276341	Solyc01g066520	4.33794e-08	0.00093547	0.180827	trans
Chr01	47277171	Solyc12g011420	2.06185e-08	0.000503799	-1.29324	trans
Chr01	47292781	Solyc04g009620	9.02179e-08	0.00170682	-0.810888	trans
Chr01	47319818	Solyc01g050010	1.05971e-07	0.00194621	0.43458	trans
Chr01	47363852	Solyc12g011420	1.25247e-07	0.00222639	-1.15853	trans
Chr01	47458256	Solyc01g050010	6.7185e-09	0.000194875	0.526251	trans
Chr01	47496746	Solyc01g066520	4.36726e-08	0.000940638	-0.187275	trans
Chr01	47550342	Solyc01g066520	2.34426e-08	0.000560809	-0.215318	trans
Chr01	47610718	Solyc11g028100	8.7836e-08	0.00166952	-0.991	trans
Chr01	47679646	Solyc01g050010	9.32939e-10	3.52335e-05	0.535705	trans
Chr01	47679646	Solyc12g011420	4.3778e-09	0.00013499	-1.16393	trans
Chr01	47679646	Solyc01g049910	1.50771e-08	0.000387002	0.298212	trans
Chr01	47842524	Solyc01g034080	3.05414e-09	9.89063e-05	-0.23653	trans
Chr01	47848256	Solyc04g009620	1.04615e-07	0.00192619	-0.819846	trans
Chr01	47919559	Solyc01g050010	1.01281e-09	3.78417e-05	0.531162	trans
Chr01	47919559	Solyc01g034080	1.56335e-09	5.53395e-05	-0.240643	trans
Chr01	47919559	Solyc12g013570	6.55406e-08	0.00131519	0.225107	trans
Chr01	47963154	Solyc04g011510	8.83688e-09	0.0002464	-0.512413	trans
Chr01	47963154	Solyc02g090750	1.77049e-08	0.000443626	-0.815038	trans
Chr01	47963154	Solyc12g008470	2.08874e-08	0.000509185	-0.629579	trans
Chr01	47963154	Solyc06g069560	2.19411e-08	0.000530597	-0.351135	trans
Chr01	47963154	Solyc01g108070	4.51356e-08	0.000966955	-0.359696	trans
Chr01	47963154	Solyc03g117300	6.14074e-08	0.00124667	-0.43532	trans
Chr01	47963154	Solyc12g056510	1.12579e-07	0.00204289	-0.492488	trans
Chr01	47963154	Solyc02g086350	1.20316e-07	0.00215502	-0.428206	trans
Chr01	47963154	Solyc08g068330	1.22021e-07	0.00218025	0.317436	trans
Chr01	47965411	Solyc01g034080	2.06688e-08	0.000504839	-0.228004	trans
Chr01	47987949	Solyc01g050070	4.97587e-08	0.00104891	0.387082	trans
Chr01	47987949	Solyc01g044240	5.17519e-08	0.00108281	1.61799	trans
Chr01	47987949	Solyc01g050010	7.69057e-08	0.00149901	0.513251	trans
Chr01	48025791	Solyc01g050010	3.48497e-08	0.000780344	0.50209	trans
Chr01	48042744	Solyc01g050010	4.73154e-08	0.00100552	0.46419	trans
Chr01	48051655	Solyc01g050010	3.27572e-13	2.98337e-08	0.618093	trans
Chr01	48051655	Solyc01g034080	2.09633e-11	1.22244e-06	-0.262844	trans
Chr01	48051655	Solyc01g049910	3.88146e-09	0.000121654	0.30552	trans
Chr01	48051655	Solyc12g013570	4.0773e-09	0.000126912	0.24207	trans
Chr01	48051655	Solyc01g034020	8.9494e-09	0.00024907	0.236514	trans
Chr01	48061592	Solyc01g050010	1.08687e-09	4.02306e-05	0.567457	trans
Chr01	48080973	Solyc01g050010	5.86989e-08	0.00120083	0.474586	trans
Chr01	48095725	Solyc12g011420	9.37424e-08	0.00176079	-1.18439	trans
Chr01	48129183	Solyc01g050010	1.99093e-09	6.83005e-05	0.555223	trans
Chr01	48129183	Solyc01g044240	6.82454e-08	0.00135949	1.56829	trans
Chr01	48139974	Solyc01g050010	1.78422e-08	0.00044649	0.453846	trans
Chr01	48157161	Solyc01g050010	1.05901e-07	0.00194517	0.549861	trans
Chr01	48192131	Solyc01g050010	7.73819e-08	0.00150653	0.548399	trans
Chr01	48206008	Solyc01g050010	1.901e-08	0.000470598	0.467131	trans
Chr01	48218640	Solyc01g050010	2.23965e-08	0.000539825	0.535787	trans
Chr01	48247155	Solyc01g050010	5.52663e-08	0.00114297	0.514072	trans
Chr01	48247155	Solyc01g050070	7.88867e-08	0.00153044	0.378373	trans
Chr01	48247155	Solyc01g044240	8.75936e-08	0.00166574	1.57828	trans
Chr01	48248621	Solyc01g066520	1.22861e-12	9.71012e-08	0.190868	trans
Chr01	48267949	Solyc01g050010	6.79008e-08	0.00135381	0.533554	trans
Chr01	48286657	Solyc01g066520	8.62107e-10	3.28887e-05	-0.252166	trans
Chr01	48307320	Solyc01g066520	2.44417e-08	0.000580939	0.1861	trans
Chr01	48342781	Solyc02g061850	1.5887e-08	0.000404811	-0.299465	trans
Chr01	48419020	Solyc01g066520	3.34521e-12	2.37942e-07	0.184856	trans
Chr01	48441427	Solyc02g068900	2.51204e-08	0.000594458	-0.548976	trans
Chr01	48447364	Solyc12g011420	1.21906e-07	0.0021784	-0.978121	trans
Chr01	48491101	Solyc01g066520	5.4694e-09	0.0001635	0.178542	trans
Chr01	48503027	Solyc01g050010	7.02802e-08	0.00139283	0.524352	trans
Chr01	48652841	Solyc01g066520	1.91839e-08	0.000474131	-0.206286	trans
Chr01	48655540	Solyc01g034080	6.14951e-08	0.00124784	-0.20314	trans
Chr01	48719075	Solyc06g008890	5.57168e-08	0.00115067	-0.432807	trans
Chr01	48722281	Solyc01g050010	6.85063e-11	3.50485e-06	0.606959	trans
Chr01	48722281	Solyc01g034080	3.80533e-10	1.60299e-05	-0.267785	trans
Chr01	48778465	Solyc07g032220	9.05436e-11	4.48299e-06	-0.77295	trans
Chr01	48790734	Solyc01g050010	6.72477e-08	0.001343	0.507835	trans
Chr01	48853854	Solyc01g050010	2.44115e-09	8.14345e-05	0.560605	trans
Chr01	48853854	Solyc01g044240	2.66162e-08	0.000624133	1.63707	trans
Chr01	48945294	Solyc01g050010	4.11547e-10	1.71678e-05	0.538871	trans
Chr01	48945294	Solyc01g050070	1.00733e-07	0.00186735	0.346144	trans
Chr01	48958416	Solyc01g066520	2.37123e-14	2.80612e-09	0.192329	trans
Chr01	48973778	Solyc12g011420	5.3308e-08	0.0011096	-1.17308	trans
Chr01	48981582	Solyc03g111990	1.99972e-11	1.17274e-06	0.951607	trans
Chr01	48999032	Solyc06g005470	5.04439e-08	0.00106069	1.00029	trans
Chr01	49091357	Solyc01g066520	3.85942e-08	0.000849865	0.170554	trans
Chr01	49206411	Solyc01g050010	6.24667e-08	0.00126405	0.514971	trans
Chr01	49206411	Solyc01g034080	1.19599e-07	0.00214429	-0.230995	trans
Chr01	49216383	Solyc01g066520	1.18694e-07	0.00213156	0.172068	trans
Chr01	49226007	Solyc01g050010	7.60143e-08	0.00148529	0.427026	trans
Chr01	49342913	Solyc01g050010	4.32002e-08	0.000932243	0.542799	trans
Chr01	49475508	Solyc01g050010	6.70662e-09	0.000194561	0.481742	trans
Chr01	49527048	Solyc04g009620	1.24929e-08	0.000330615	-0.921496	trans
Chr01	49554729	Solyc01g050010	4.50941e-09	0.000138402	0.506732	trans
Chr01	49565628	Solyc12g011420	3.71311e-08	0.000822801	-1.12266	trans
Chr01	49569498	Solyc01g066520	5.77379e-09	0.000171078	-0.225736	trans
Chr01	49705733	Solyc01g066520	3.76022e-12	2.6403e-07	0.184225	trans
Chr01	49806576	Solyc01g066520	3.21893e-08	0.00073056	-0.219104	trans
Chr01	49810791	Solyc01g050010	5.73111e-09	0.000170017	0.577563	trans
Chr01	49852824	Solyc01g066520	6.03421e-08	0.00122837	0.165183	trans
Chr01	49866647	Solyc01g066520	8.82166e-08	0.0016756	0.171553	trans
Chr01	49870919	Solyc12g011420	1.06407e-08	0.000288636	-1.20162	trans
Chr01	49876929	Solyc04g009620	1.95237e-08	0.000481308	-0.797967	trans
Chr01	49927215	Solyc12g011420	1.07283e-07	0.00196588	-1.06734	trans
Chr01	49935307	Solyc01g066520	1.49055e-08	0.000383209	-0.220239	trans
Chr01	49983842	Solyc01g050010	1.25123e-07	0.00222477	0.517754	trans
Chr01	49984900	Solyc01g066520	1.60793e-09	5.66761e-05	-0.221058	trans
Chr01	50023509	Solyc12g011420	4.37604e-10	1.81241e-05	-1.31083	trans
Chr01	50023509	Solyc01g050010	4.65427e-08	0.000991522	0.51405	trans
Chr01	50044633	Solyc01g050010	1.21517e-08	0.000323118	0.496145	trans
Chr01	50114733	Solyc01g050010	1.0644e-09	3.95191e-05	0.554501	trans
Chr01	50165251	Solyc01g050010	4.48559e-09	0.000137754	0.54461	trans
Chr01	50174221	Solyc01g050010	3.2211e-08	0.000731002	0.501243	trans
Chr01	5019931	Solyc01g010150	3.18492e-08	0.000724139	0.611931	trans
Chr01	50200546	Solyc12g011420	2.90481e-08	0.000671053	-1.168	trans
Chr01	50200546	Solyc01g050010	1.0586e-07	0.00194456	0.497376	trans
Chr01	50210343	Solyc01g050010	4.12274e-09	0.000128098	0.546066	trans
Chr01	50262540	Solyc01g050010	2.34072e-09	7.8517e-05	0.526885	trans
Chr01	50262540	Solyc01g034080	7.61823e-09	0.000216985	-0.233966	trans
Chr01	50300211	Solyc01g034080	3.23924e-08	0.000734308	-0.22887	trans
Chr01	50370869	Solyc01g034080	1.02805e-07	0.00189844	-0.191767	trans
Chr01	50426730	Solyc01g050010	3.09274e-09	9.99957e-05	0.511515	trans
Chr01	50426730	Solyc01g034080	1.71018e-08	0.000430781	-0.223712	trans
Chr01	50426730	Solyc10g006550	2.30096e-08	0.000552126	-0.317055	trans
Chr01	50435170	Solyc01g050010	1.07415e-07	0.00196807	0.503952	trans
Chr01	50456352	Solyc12g011420	1.07698e-08	0.000291581	-1.22801	trans
Chr01	50456352	Solyc11g064850	3.6295e-08	0.000807465	-0.58434	trans
Chr01	50456352	Solyc03g123610	5.92713e-08	0.00121065	0.400414	trans
Chr01	50456352	Solyc01g050010	8.51019e-08	0.00162763	0.511995	trans
Chr01	50576036	Solyc01g050070	2.0081e-08	0.000492785	0.354749	trans
Chr01	50576036	Solyc01g050010	1.04993e-07	0.00193171	0.45354	trans
Chr01	50606450	Solyc01g066520	5.48902e-08	0.00113658	-0.211396	trans
Chr01	50653485	Solyc01g066520	7.06232e-08	0.00139813	0.175925	trans
Chr01	50714561	Solyc01g066520	5.13055e-08	0.0010752	-0.195881	trans
Chr01	50923508	Solyc01g066520	2.4609e-08	0.000584306	-0.207566	trans
Chr01	50929789	Solyc01g050010	1.16759e-11	7.24886e-07	0.455953	trans
Chr01	50929789	Solyc01g034080	1.17126e-08	0.000313101	-0.178368	trans
Chr01	50929789	Solyc01g049910	1.04851e-07	0.00192943	0.218339	trans
Chr01	50988456	Solyc02g068900	1.22713e-09	4.47161e-05	-0.638743	trans
Chr01	51004539	Solyc01g066520	4.91491e-08	0.00103814	-0.204519	trans
Chr01	51048008	Solyc01g066520	3.54165e-13	3.20259e-08	0.183097	trans
Chr01	51085343	Solyc01g050010	4.71818e-09	0.000143915	0.556744	trans
Chr01	51114389	Solyc06g008890	5.76911e-08	0.00118401	-0.430483	trans
Chr01	51115449	Solyc12g011420	1.85472e-09	6.42085e-05	-1.22418	trans
Chr01	51139443	Solyc04g009620	1.09802e-07	0.0020022	-0.791271	trans
Chr01	51149494	Solyc01g050010	3.49287e-08	0.000781883	0.540541	trans
Chr01	51179810	Solyc01g050010	4.02335e-08	0.000879415	0.551533	trans
Chr01	51255663	Solyc01g050010	1.49332e-08	0.000383815	0.529914	trans
Chr01	51385284	Solyc04g016420	1.60919e-09	5.67099e-05	0.449637	trans
Chr01	51402011	Solyc01g050010	4.5728e-08	0.000977538	0.527719	trans
Chr01	51402011	Solyc12g011420	6.71255e-08	0.00134113	-1.17746	trans
Chr01	51418837	Solyc02g068900	5.15644e-09	0.000155383	-0.582246	trans
Chr01	51464955	Solyc02g068900	3.2985e-08	0.000744978	-0.56852	trans
Chr01	51482160	Solyc12g011420	4.5536e-08	0.000973956	-1.14841	trans
Chr01	51508441	Solyc01g050010	1.0437e-07	0.00192267	0.522371	trans
Chr01	51559246	Solyc01g066520	2.45523e-10	1.08387e-05	0.181458	trans
Chr01	51603965	Solyc01g066520	4.77875e-08	0.00101394	0.180761	trans
Chr01	51604204	Solyc06g008890	3.26026e-08	0.000738184	-0.428361	trans
Chr01	51606065	Solyc01g066520	3.31493e-09	0.000106054	-0.21825	trans
Chr01	51615595	Solyc12g011420	3.20655e-08	0.000728188	-1.12153	trans
Chr01	51632479	Solyc04g009620	1.00585e-07	0.00186537	-0.742627	trans
Chr01	51692720	Solyc01g066520	8.50627e-09	0.000238481	-0.210083	trans
Chr01	51842920	Solyc01g050010	2.74389e-08	0.000640027	0.498432	trans
Chr01	51842920	Solyc01g044240	6.70969e-08	0.00134071	1.5112	trans
Chr01	51980541	Solyc11g028100	6.83187e-08	0.00136074	-1.03337	trans
Chr01	52047606	Solyc01g066520	1.9618e-10	8.88884e-06	0.165742	trans
Chr01	52167640	Solyc01g066520	2.63799e-08	0.000619418	-0.210203	trans
Chr01	52180314	Solyc01g050010	1.5988e-08	0.000407009	0.501806	trans
Chr01	52196648	Solyc01g050010	5.93132e-09	0.000175053	0.48755	trans
Chr01	52325507	Solyc01g050010	8.196e-08	0.00157901	0.517277	trans
Chr01	52386824	Solyc08g077710	2.33411e-08	0.000558698	0.806955	trans
Chr01	52412447	Solyc12g011420	4.4439e-08	0.000954425	-1.16317	trans
Chr01	52465041	Solyc01g066520	1.39342e-12	1.08781e-07	0.18498	trans
Chr01	52541785	Solyc12g011420	1.01273e-07	0.0018753	-1.18565	trans
Chr01	52563590	Solyc01g066520	8.39662e-13	6.92475e-08	0.187656	trans
Chr01	52576006	Solyc01g066520	3.17506e-08	0.000722418	-0.211002	trans
Chr01	52667738	Solyc01g050010	7.46202e-09	0.000213193	0.549468	trans
Chr01	52802829	Solyc01g050010	4.15089e-11	2.24623e-06	0.547672	trans
Chr01	52802829	Solyc01g050070	1.36449e-08	0.000355989	0.35548	trans
Chr01	52802829	Solyc01g034080	2.85842e-08	0.00066211	-0.214141	trans
Chr01	52862972	Solyc01g050010	1.04999e-09	3.90426e-05	0.458214	trans
Chr01	52862972	Solyc01g034080	2.08564e-08	0.000508578	-0.19405	trans
Chr01	52889980	Solyc01g034080	7.37852e-10	2.86946e-05	-0.244961	trans
Chr01	52889980	Solyc01g050010	7.16266e-08	0.00141458	0.47315	trans
Chr01	52889980	Solyc01g044240	9.91899e-08	0.0018439	1.45853	trans
Chr01	52947083	Solyc04g009620	8.38727e-08	0.00160904	-0.752831	trans
Chr01	53025493	Solyc01g050010	1.84318e-08	0.000458707	0.501958	trans
Chr01	53059042	Solyc01g050010	4.76956e-09	0.000145284	0.541249	trans
Chr01	53059042	Solyc01g044240	3.06703e-08	0.000701721	1.60117	trans
Chr01	53086939	Solyc08g077710	3.68864e-08	0.000818271	0.623325	trans
Chr01	53267137	Solyc12g011420	1.44962e-09	5.17524e-05	-1.28467	trans
Chr01	53267137	Solyc01g050010	8.54656e-08	0.00163308	0.508567	trans
Chr01	53357939	Solyc01g066520	1.398e-11	8.52018e-07	0.172814	trans
Chr01	53542915	Solyc01g066520	5.64793e-08	0.00116384	0.172722	trans
Chr01	53543161	Solyc01g050010	2.43804e-09	8.13427e-05	0.6252	trans
Chr01	53569838	Solyc01g050010	1.7367e-08	0.000436403	0.528887	trans
Chr01	53585291	Solyc01g066520	5.95081e-13	5.09478e-08	0.186929	trans
Chr01	54187948	Solyc01g066520	1.02719e-08	0.000279885	-0.211663	trans
Chr01	54312454	Solyc01g050010	7.26141e-08	0.00143117	0.521201	trans
Chr01	54963091	Solyc01g066520	2.71512e-08	0.000634433	-0.194055	trans
Chr01	55032006	Solyc12g011420	7.71776e-09	0.000219379	-1.05402	trans
Chr01	55036229	Solyc01g066520	1.54378e-08	0.000395084	-0.232959	trans
Chr01	55195301	Solyc01g066520	1.42079e-08	0.000368291	-0.22306	trans
Chr01	55361813	Solyc01g050010	7.97366e-08	0.00154369	0.49505	trans
Chr01	55429850	Solyc01g066520	1.26676e-07	0.00224726	-0.205468	trans
Chr01	55513180	Solyc12g011420	4.83553e-11	2.5724e-06	-1.44447	trans
Chr01	55513180	Solyc01g050010	1.27071e-07	0.00225286	0.523634	trans
Chr01	55558593	Solyc03g005460	7.75866e-08	0.00150964	0.192258	trans
Chr01	55558593	Solyc09g092510	8.87321e-08	0.0016835	0.457291	trans
Chr01	55730158	Solyc01g050010	7.07045e-09	0.000203597	0.568087	trans
Chr01	55849449	Solyc01g066520	3.4285e-09	0.000109255	-0.203651	trans
Chr01	56084766	Solyc03g111990	6.81352e-13	5.74301e-08	1.03951	trans
Chr01	56118285	Solyc01g050010	2.23856e-09	7.55199e-05	0.568735	trans
Chr01	56189379	Solyc01g050010	2.15502e-08	0.000522683	0.525494	trans
Chr01	56280741	Solyc04g009620	2.90983e-08	0.000671925	-0.822345	trans
Chr01	5636428	Solyc08g023570	6.98217e-08	0.00138522	-0.411241	trans
Chr01	56384665	Solyc11g030380	5.16606e-09	0.000155613	1.28249	trans
Chr01	56665917	Solyc01g066520	8.15179e-13	6.74456e-08	0.194879	trans
Chr01	56678817	Solyc08g077710	1.12547e-08	0.000302658	0.663208	trans
Chr01	56883344	Solyc01g050010	1.47359e-08	0.000379458	0.539304	trans
Chr01	56932058	Solyc01g050010	1.08256e-09	4.00842e-05	0.416117	trans
Chr01	56932058	Solyc01g034080	1.45086e-08	0.00037463	-0.178167	trans
Chr01	5705284	Solyc11g028000	1.7838e-09	6.20447e-05	-0.611389	trans
Chr01	5705284	Solyc11g028010	3.10493e-09	0.000100326	-1.10485	trans
Chr01	5705284	Solyc11g028100	1.6201e-08	0.000411566	-0.899931	trans
Chr01	5705284	Solyc11g028080	2.45958e-08	0.000584055	-0.830311	trans
Chr01	57261523	Solyc06g054650	9.05586e-08	0.00171193	-0.305786	trans
Chr01	57359751	Solyc01g050010	8.24598e-11	4.12582e-06	0.585566	trans
Chr01	57359751	Solyc01g050070	2.66575e-08	0.000624991	0.378195	trans
Chr01	57359751	Solyc01g044240	7.65866e-08	0.00149372	1.53328	trans
Chr01	57359751	Solyc01g034080	8.08099e-08	0.0015608	-0.225024	trans
Chr01	57369964	Solyc01g066520	2.56611e-14	3.01022e-09	0.194116	trans
Chr01	5749718	Solyc11g028000	8.76166e-09	0.00024465	-0.574099	trans
Chr01	5749718	Solyc11g028010	9.59743e-09	0.00026432	-1.04933	trans
Chr01	5749718	Solyc11g028080	1.08637e-07	0.00198576	-0.776481	trans
Chr01	5749718	Solyc11g028100	1.25562e-07	0.00223087	-0.827783	trans
Chr01	57674073	Solyc01g066520	1.82953e-08	0.000456029	-0.207196	trans
Chr01	57774138	Solyc01g050010	1.73626e-08	0.000436305	0.525415	trans
Chr01	57801362	Solyc01g066520	1.49757e-09	5.32626e-05	-0.226872	trans
Chr01	58137205	Solyc01g066520	7.83445e-11	3.9448e-06	0.167193	trans
Chr01	58224391	Solyc01g050010	9.16168e-08	0.0017284	0.467219	trans
Chr01	58245145	Solyc12g011420	1.38295e-12	1.08001e-07	-1.47944	trans
Chr01	58296630	Solyc01g066520	1.08652e-08	0.000293695	-0.22151	trans
Chr01	58499924	Solyc01g050010	1.31317e-09	4.74801e-05	0.591403	trans
Chr01	58826059	Solyc01g066520	8.75125e-13	7.18007e-08	0.18857	trans
Chr01	58834020	Solyc01g050010	1.04231e-09	3.87982e-05	0.534458	trans
Chr01	58834020	Solyc01g050070	7.35714e-09	0.000210671	0.378584	trans
Chr01	58834020	Solyc01g034080	4.53973e-08	0.000971377	-0.2212	trans
Chr01	58875234	Solyc01g066520	1.02565e-09	3.82636e-05	0.180284	trans
Chr01	5889742	Solyc01g066520	1.71332e-09	5.99124e-05	0.164062	trans
Chr01	59022862	Solyc01g050010	1.85047e-08	0.00046022	0.51805	trans
Chr01	59094234	Solyc01g066520	5.13094e-08	0.00107522	-0.19575	trans
Chr01	59330844	Solyc08g077710	5.19241e-10	2.10483e-05	0.727893	trans
Chr01	59330844	Solyc08g082730	3.95403e-09	0.00012364	0.228164	trans
Chr01	59330844	Solyc12g041980	4.32506e-08	0.000933112	0.616147	trans
Chr01	59330844	Solyc11g008290	7.43599e-08	0.00145889	-0.330412	trans
Chr01	59423228	Solyc01g050010	4.42555e-08	0.000951064	0.497932	trans
Chr01	59512375	Solyc01g066520	2.39023e-09	7.99842e-05	-0.220306	trans
Chr01	59672209	Solyc12g011420	7.9602e-08	0.00154148	-1.1223	trans
Chr01	597385	Solyc01g005730	5.9849e-12	3.99258e-07	-1.15657	trans
Chr01	59829540	Solyc01g066520	5.51129e-11	2.8857e-06	0.172765	trans
Chr01	59898326	Solyc01g050010	4.76696e-09	0.000145219	0.546835	trans
Chr01	59898326	Solyc12g011420	8.67722e-08	0.00165332	-1.13621	trans
Chr01	59898326	Solyc11g064850	1.19366e-07	0.00214106	-0.554036	trans
Chr01	59939679	Solyc01g050010	7.72098e-10	2.98549e-05	0.562531	trans
Chr01	59939679	Solyc12g011420	1.29415e-08	0.00034065	-1.18196	trans
Chr01	59959346	Solyc03g123610	5.83304e-08	0.00119456	0.403469	trans
Chr01	59959346	Solyc06g068450	9.11736e-08	0.00172155	0.467657	trans
Chr01	60027046	Solyc01g066520	3.23462e-08	0.00073347	0.171226	trans
Chr01	60093898	Solyc01g034080	4.41149e-08	0.000948512	-0.194015	trans
Chr01	60093898	Solyc01g050010	7.29488e-08	0.00143662	0.417326	trans
Chr01	60119404	Solyc01g050010	2.28978e-08	0.000549834	0.490042	trans
Chr01	60119404	Solyc01g050070	4.66296e-08	0.00099314	0.357118	trans
Chr01	60119404	Solyc01g066770	9.06756e-08	0.0017137	0.365267	trans
Chr01	60149947	Solyc11g064850	8.82698e-08	0.00167633	-0.541232	trans
Chr01	60168841	Solyc01g050010	1.20656e-08	0.000321129	0.536708	trans
Chr01	60168841	Solyc12g011420	7.02788e-08	0.00139283	-1.15081	trans
Chr01	60263212	Solyc01g050010	5.4475e-09	0.000162953	0.551817	trans
Chr01	60263212	Solyc12g011420	5.33943e-08	0.00111119	-1.16798	trans
Chr01	60263212	Solyc11g064850	1.25554e-07	0.00223078	-0.560125	trans
Chr01	60326616	Solyc01g066520	1.02546e-08	0.000279505	-0.211828	trans
Chr01	60388550	Solyc01g050010	3.65063e-09	0.000115401	0.518257	trans
Chr01	60388550	Solyc01g034080	1.08528e-07	0.00198443	-0.215346	trans
Chr01	60473828	Solyc08g077710	6.84476e-11	3.50224e-06	0.710588	trans
Chr01	60485937	Solyc01g050010	2.97785e-08	0.000684983	0.506361	trans
Chr01	60485937	Solyc12g011420	5.34007e-08	0.0011113	-1.12338	trans
Chr01	60573609	Solyc01g050040	6.4734e-11	3.3305e-06	0.951866	trans
Chr01	60592791	Solyc01g034080	1.1827e-09	4.33096e-05	-0.24244	trans
Chr01	60592791	Solyc01g050010	7.82491e-09	0.000221986	0.504771	trans
Chr01	60611088	Solyc12g013570	1.30652e-09	4.72641e-05	0.248579	trans
Chr01	60611088	Solyc01g050010	4.53651e-09	0.000139126	0.507926	trans
Chr01	60611088	Solyc01g034080	4.15588e-08	0.000902985	-0.218629	trans
Chr01	60698959	Solyc01g050010	1.37564e-09	4.94454e-05	0.536797	trans
Chr01	60698959	Solyc01g034080	1.51636e-08	0.000388871	-0.230881	trans
Chr01	60715058	Solyc01g050010	8.36676e-11	4.17876e-06	0.588683	trans
Chr01	60715058	Solyc01g034080	1.59373e-08	0.000405944	-0.237439	trans
Chr01	60771839	Solyc01g050010	7.08286e-09	0.000203907	0.525975	trans
Chr01	60771839	Solyc11g064850	5.24181e-08	0.00109407	-0.552521	trans
Chr01	60771839	Solyc12g011420	1.24449e-07	0.00221557	-1.09172	trans
Chr01	60864416	Solyc11g064850	1.09596e-08	0.000295887	-0.584116	trans
Chr01	60864416	Solyc01g050010	1.28382e-08	0.00033834	0.522991	trans
Chr01	60867750	Solyc01g066520	1.19236e-08	0.000317923	0.173246	trans
Chr01	60879307	Solyc01g050010	1.25855e-08	0.000332707	0.531499	trans
Chr01	60879307	Solyc12g011420	8.40253e-08	0.00161156	-1.13463	trans
Chr01	60879307	Solyc11g064850	8.97927e-08	0.00170002	-0.557742	trans
Chr01	60889815	Solyc12g011420	5.84178e-10	2.33646e-05	-1.23194	trans
Chr01	60889815	Solyc01g050010	1.0648e-08	0.000288781	0.507346	trans
Chr01	60926866	Solyc01g050010	4.26542e-14	4.76855e-09	0.683077	trans
Chr01	60926866	Solyc01g034080	3.09113e-11	1.73192e-06	-0.279283	trans
Chr01	60926866	Solyc01g065490	2.45679e-10	1.08445e-05	-0.734826	trans
Chr01	60926866	Solyc01g049910	3.99371e-09	0.000124727	0.326875	trans
Chr01	60955949	Solyc01g050010	9.38615e-09	0.000259283	0.576458	trans
Chr01	60955949	Solyc01g034080	2.40163e-08	0.00057248	-0.257067	trans
Chr01	60965300	Solyc01g050010	1.08688e-08	0.000293784	0.541055	trans
Chr01	60991838	Solyc01g050010	4.77841e-08	0.0010139	0.512812	trans
Chr01	61039816	Solyc01g050010	8.53154e-08	0.00163093	0.515755	trans
Chr01	61055565	Solyc01g050010	4.24395e-11	2.2913e-06	0.584965	trans
Chr01	61055565	Solyc01g034080	2.96167e-09	9.62721e-05	-0.243351	trans
Chr01	61091610	Solyc01g050010	3.0076e-08	0.000690783	0.527342	trans
Chr01	61091610	Solyc01g056320	7.45725e-08	0.00146233	0.802253	trans
Chr01	61139378	Solyc01g050010	8.66386e-08	0.00165132	0.540075	trans
Chr01	61249248	Solyc01g050010	3.4267e-08	0.000769314	0.433968	trans
Chr01	61256722	Solyc01g050010	2.54392e-08	0.000600944	0.556913	trans
Chr01	61354408	Solyc12g011420	2.33077e-08	0.000558048	-1.18619	trans
Chr01	61402798	Solyc12g013570	1.50593e-08	0.000386664	0.24028	trans
Chr01	61417376	Solyc01g050010	2.80174e-08	0.000651176	0.501855	trans
Chr01	61553890	Solyc01g050010	1.79489e-12	1.35932e-07	0.605044	trans
Chr01	61553890	Solyc01g034080	7.61622e-08	0.00148747	-0.21658	trans
Chr01	61565904	Solyc01g050010	3.50818e-11	1.93475e-06	0.560724	trans
Chr01	61565904	Solyc01g049910	2.36601e-08	0.000565271	0.286968	trans
Chr01	61581288	Solyc01g050010	5.69247e-09	0.00016909	0.507676	trans
Chr01	6162482	Solyc08g083210	3.47196e-11	1.91802e-06	0.383146	trans
Chr01	6162482	Solyc02g068900	8.14987e-08	0.00157171	-0.531367	trans
Chr01	61644927	Solyc01g050010	4.08758e-08	0.000890707	0.525753	trans
Chr01	61651559	Solyc12g011420	1.91763e-14	2.30818e-09	-1.60416	trans
Chr01	61651559	Solyc01g050010	2.04392e-08	0.00050018	0.537698	trans
Chr01	61651559	Solyc11g064850	4.8132e-08	0.00102033	-0.583092	trans
Chr01	61651559	Solyc01g034080	6.1298e-08	0.00124481	-0.238296	trans
Chr01	61708557	Solyc01g050010	1.16986e-07	0.00210663	0.506056	trans
Chr01	61831761	Solyc01g050010	1.72513e-10	7.93013e-06	0.555813	trans
Chr01	6192109	Solyc02g068900	6.14096e-12	4.08388e-07	-0.599811	trans
Chr01	6192109	Solyc08g083210	2.34497e-08	0.000560949	0.295249	trans
Chr01	62021278	Solyc01g050010	3.79928e-11	2.07737e-06	0.621932	trans
Chr01	62021278	Solyc12g011420	8.19335e-09	0.000230954	-1.23961	trans
Chr01	62021278	Solyc01g034080	1.67632e-08	0.000423747	-0.246484	trans
Chr01	62021278	Solyc11g064850	5.7908e-08	0.00118755	-0.577323	trans
Chr01	62021278	Solyc01g065490	1.12571e-07	0.00204283	-0.639617	trans
Chr01	62021278	Solyc01g049910	1.24271e-07	0.00221279	0.30309	trans
Chr01	62053878	Solyc01g034080	4.6004e-08	0.000982381	-0.209956	trans
Chr01	62076476	Solyc01g050010	1.65831e-08	0.00041974	0.524919	trans
Chr01	62076476	Solyc11g064850	3.50816e-08	0.000784922	-0.571244	trans
Chr01	62306082	Solyc01g050010	2.13565e-09	7.25376e-05	0.467582	trans
Chr01	62306082	Solyc01g050070	1.61151e-08	0.000409847	0.329879	trans
Chr01	62306082	Solyc01g034080	9.65716e-08	0.00180474	-0.192393	trans
Chr01	62378789	Solyc01g050010	9.91423e-08	0.00184317	0.507432	trans
Chr01	62470652	Solyc01g050010	1.20896e-10	5.77609e-06	0.57859	trans
Chr01	62573441	Solyc12g011420	3.09452e-08	0.000707051	-1.06543	trans
Chr01	62629098	Solyc01g066520	1.45462e-08	0.000375367	-0.219489	trans
Chr01	6265603	Solyc08g083210	4.43394e-08	0.000952576	0.319313	trans
Chr01	62688502	Solyc01g065490	1.10981e-07	0.00201935	-0.608435	trans
Chr01	6268920	Solyc01g050010	3.37131e-08	0.000758872	0.446246	trans
Chr01	62755445	Solyc12g009210	2.45637e-12	1.80175e-07	0.388514	trans
Chr01	62755445	Solyc12g062870	2.09828e-08	0.000511169	0.573945	trans
Chr01	62757156	Solyc01g065490	3.15686e-10	1.35626e-05	-0.707579	trans
Chr01	62912537	Solyc01g065490	5.16889e-10	2.09651e-05	-0.705362	trans
Chr01	63039523	Solyc01g065490	6.40236e-11	3.29636e-06	-0.776907	trans
Chr01	63039523	Solyc01g065710	1.04252e-08	0.00028356	-0.51247	trans
Chr01	63041422	Solyc02g068900	6.55568e-08	0.00131545	0.451337	trans
Chr01	63058017	Solyc01g065490	2.55566e-09	8.47565e-05	-0.665912	trans
Chr01	63058017	Solyc07g005340	7.64112e-08	0.00149096	-0.25942	trans
Chr01	63210172	Solyc01g065490	2.62884e-09	8.68463e-05	-0.690798	trans
Chr01	63248273	Solyc01g066520	1.17243e-07	0.00211032	-0.213162	trans
Chr01	63288541	Solyc02g068900	1.96565e-08	0.000484006	0.463149	trans
Chr01	6332817	Solyc08g083210	9.9601e-12	6.28438e-07	0.423324	trans
Chr01	6333232	Solyc02g061850	4.86001e-10	1.98772e-05	-0.321459	trans
Chr01	6333232	Solyc11g011840	6.97305e-10	2.73002e-05	-0.647903	trans
Chr01	6333232	Solyc11g010450	1.13078e-09	4.16624e-05	0.872564	trans
Chr01	6333500	Solyc01g050010	1.56197e-10	7.25676e-06	0.498615	trans
Chr01	6333500	Solyc01g065490	2.11297e-10	9.49379e-06	-0.623114	trans
Chr01	6333500	Solyc01g034080	3.11012e-10	1.33877e-05	-0.224854	trans
Chr01	6333500	Solyc01g056320	2.72398e-09	8.952e-05	0.729451	trans
Chr01	6333500	Solyc01g044240	4.53317e-08	0.000970381	1.3448	trans
Chr01	63405701	Solyc01g065490	8.52353e-11	4.24801e-06	-0.668084	trans
Chr01	63452138	Solyc01g066520	4.36113e-08	0.000939645	-0.209569	trans
Chr01	63502014	Solyc01g065490	7.64481e-10	2.95929e-05	-0.692863	trans
Chr01	63523470	Solyc08g075680	8.50821e-08	0.00162739	-0.134108	trans
Chr01	63955512	Solyc01g065490	2.52605e-08	0.000597356	-0.648432	trans
Chr01	6395755	Solyc08g083210	4.4641e-08	0.000958019	0.294997	trans
Chr01	6400272	Solyc01g050010	5.91228e-09	0.000174581	0.498911	trans
Chr01	6400272	Solyc01g056320	1.91518e-08	0.000473467	0.755387	trans
Chr01	6400272	Solyc01g044240	7.2311e-08	0.00142603	1.44636	trans
Chr01	6417988	Solyc02g068900	6.32619e-12	4.19515e-07	-0.643456	trans
Chr01	6417988	Solyc08g083210	3.07344e-10	1.32503e-05	0.353617	trans
Chr01	64275962	Solyc01g066520	9.79109e-09	0.000268715	0.194382	trans
Chr01	64354748	Solyc01g065490	1.60245e-10	7.42028e-06	-0.777988	trans
Chr01	64354748	Solyc01g065710	3.24346e-10	1.38962e-05	-0.569995	trans
Chr01	64354748	Solyc03g123610	3.51597e-08	0.000786381	0.417602	trans
Chr01	64382714	Solyc02g068900	1.84827e-08	0.000459786	0.476686	trans
Chr01	64385505	Solyc01g065710	1.57643e-08	0.000402143	-0.492056	trans
Chr01	64385505	Solyc01g065490	2.95835e-08	0.000681184	-0.649485	trans
Chr01	64417500	Solyc01g065490	1.20803e-10	5.77289e-06	-0.76401	trans
Chr01	64417500	Solyc01g065710	4.19262e-09	0.00012994	-0.523204	trans
Chr01	64417500	Solyc03g123610	1.02322e-07	0.00189143	0.394492	trans
Chr01	64458956	Solyc01g065490	1.72695e-10	7.93723e-06	-0.736514	trans
Chr01	64458956	Solyc01g065710	2.57232e-10	1.12994e-05	-0.543273	trans
Chr01	64458956	Solyc03g123610	3.54505e-08	0.00079178	0.395882	trans
Chr01	64539990	Solyc01g065490	2.03704e-11	1.19216e-06	-0.806344	trans
Chr01	64539990	Solyc01g065710	2.27568e-09	7.66249e-05	-0.540901	trans
Chr01	64584664	Solyc01g065490	2.41885e-11	1.39116e-06	-0.752782	trans
Chr01	64584664	Solyc01g065710	6.77485e-10	2.66257e-05	-0.521668	trans
Chr01	64584664	Solyc03g123610	8.4053e-08	0.00161192	0.378491	trans
Chr01	64609008	Solyc01g065710	5.45285e-08	0.00113034	-0.493077	trans
Chr01	64609008	Solyc01g065490	9.58686e-08	0.00179395	-0.651156	trans
Chr01	64645572	Solyc01g066520	6.10944e-09	0.000179562	-0.210917	trans
Chr01	64647753	Solyc01g066520	5.66548e-08	0.00116688	0.177594	trans
Chr01	64664265	Solyc01g065490	7.03644e-10	2.75212e-05	-0.745609	trans
Chr01	64664265	Solyc03g123610	7.84391e-08	0.00152309	0.403753	trans
Chr01	64794439	Solyc01g066520	7.03111e-09	0.000202643	0.192124	trans
Chr01	64872346	Solyc03g120890	4.37733e-09	0.000134983	-0.394181	trans
Chr01	64954382	Solyc12g089110	5.97555e-10	2.38516e-05	1.5299	trans
Chr01	6495615	Solyc02g065270	4.27032e-09	0.000132044	-2.08154	trans
Chr01	64980761	Solyc02g068900	1.88266e-08	0.000466893	0.455371	trans
Chr01	64995391	Solyc01g065490	2.35158e-11	1.35699e-06	-0.779384	trans
Chr01	64995391	Solyc01g065710	2.82131e-10	1.22845e-05	-0.550658	trans
Chr01	64995391	Solyc03g123610	2.04843e-08	0.000501081	0.408542	trans
Chr01	65018292	Solyc01g065490	1.40371e-15	2.09832e-10	-0.857563	trans
Chr01	65048902	Solyc01g065710	3.2753e-08	0.00074093	-0.463561	trans
Chr01	65048902	Solyc01g065490	7.57621e-08	0.00148113	-0.607383	trans
Chr01	65078531	Solyc02g068900	1.08509e-07	0.00198419	0.44382	trans
Chr01	65078762	Solyc01g065710	6.44153e-10	2.54646e-05	-0.516227	trans
Chr01	65078762	Solyc03g123610	9.25396e-08	0.00174271	0.372973	trans
Chr01	65125863	Solyc02g068900	9.06677e-10	3.43794e-05	0.522904	trans
Chr01	651716	Solyc01g005730	9.89801e-09	0.000271242	-0.96625	trans
Chr01	65190131	Solyc01g065710	1.8319e-08	0.000456534	-0.508171	trans
Chr01	65304034	Solyc01g065490	9.63487e-08	0.00180135	-0.580677	trans
Chr01	65435783	Solyc01g065490	1.12046e-09	4.13367e-05	-0.538397	trans
Chr01	65624409	Solyc11g020720	1.6172e-09	5.69587e-05	-0.707082	trans
Chr01	65624409	Solyc12g089110	2.53503e-09	8.41518e-05	1.40197	trans
Chr01	65624409	Solyc11g020730	6.02519e-08	0.00122695	-0.707313	trans
Chr01	65707208	Solyc01g065490	8.97163e-09	0.000249514	-0.54191	trans
Chr01	65773330	Solyc04g014910	5.5997e-08	0.00115544	0.655281	trans
Chr01	65829805	Solyc01g065490	6.67662e-11	3.42407e-06	-0.763415	trans
Chr01	65829805	Solyc01g065710	2.69144e-10	1.17796e-05	-0.551378	trans
Chr01	65855587	Solyc01g066520	3.52617e-08	0.000788313	-0.199022	trans
Chr01	65907049	Solyc01g066520	8.42578e-09	0.000236499	-0.212295	trans
Chr01	65924564	Solyc01g065490	4.35921e-09	0.000134515	-0.466726	trans
Chr01	66002487	Solyc01g065490	8.62291e-09	0.000241358	-0.661633	trans
Chr01	66002487	Solyc10g006320	4.75135e-08	0.001009	-0.274653	trans
Chr01	66002487	Solyc01g034080	1.25746e-07	0.0022335	-0.222496	trans
Chr01	66052413	Solyc01g065490	4.93236e-10	2.01415e-05	-0.666107	trans
Chr01	66052413	Solyc06g005470	2.26629e-08	0.000545324	1.28641	trans
Chr01	66073396	Solyc01g066520	3.88186e-14	4.37944e-09	0.193887	trans
Chr01	66080777	Solyc01g065490	3.194e-08	0.000725825	-0.624244	trans
Chr01	66143165	Solyc01g066520	1.28134e-14	1.59699e-09	0.198856	trans
Chr01	66462765	Solyc01g065490	1.0767e-10	5.22231e-06	-0.655658	trans
Chr01	66567802	Solyc01g066520	1.12705e-09	4.15429e-05	-0.222929	trans
Chr01	66596661	Solyc01g065490	9.05185e-11	4.48267e-06	-0.721637	trans
Chr01	66596661	Solyc01g065710	2.91415e-08	0.000672718	-0.465729	trans
Chr01	66680754	Solyc01g066520	3.69479e-08	0.000819336	0.179402	trans
Chr01	66699535	Solyc01g065490	3.73024e-13	3.35157e-08	-0.835798	trans
Chr01	66699535	Solyc01g065710	2.53007e-09	8.40054e-05	-0.520788	trans
Chr01	6690389	Solyc01g050010	9.5744e-08	0.00179205	0.458074	trans
Chr01	67638289	Solyc01g066520	4.38046e-09	0.000135043	0.182883	trans
Chr01	67818659	Solyc01g066520	2.70491e-09	8.89799e-05	-0.237438	trans
Chr01	67955521	Solyc01g066520	3.4049e-08	0.000765341	-0.205212	trans
Chr01	6803239	Solyc01g050010	1.38154e-08	0.000359667	0.45349	trans
Chr01	6803239	Solyc01g034080	1.44432e-08	0.000373236	-0.207357	trans
Chr01	6805317	Solyc01g066520	1.00785e-07	0.00186794	0.170788	trans
Chr01	6826601	Solyc01g066520	2.03455e-10	9.18205e-06	-0.225532	trans
Chr01	6831936	Solyc01g050010	8.0528e-09	0.000227549	0.520495	trans
Chr01	6831936	Solyc01g050070	1.05424e-07	0.00193808	0.359255	trans
Chr01	68656729	Solyc06g008150	4.1296e-08	0.000898299	-0.329381	trans
Chr01	68656729	Solyc02g032330	6.95858e-08	0.00138159	-0.263317	trans
Chr01	68656729	Solyc08g068250	7.09935e-08	0.00140417	-0.448457	trans
Chr01	68656729	Solyc06g005110	1.08989e-07	0.00199072	0.893025	trans
Chr01	68922047	Solyc05g053550	3.12399e-11	1.74808e-06	2.55875	trans
Chr01	68922047	Solyc05g052240	3.29381e-11	1.83017e-06	2.14203	trans
Chr01	68922047	Solyc02g083860	4.03059e-11	2.18917e-06	2.14657	trans
Chr01	68922047	Solyc02g089770	1.90153e-10	8.64404e-06	1.64337	trans
Chr01	68922047	Solyc09g091510	2.41109e-10	1.06711e-05	2.4368	trans
Chr01	68922047	Solyc06g060570	1.1519e-09	4.23358e-05	1.75669	trans
Chr01	68922047	Solyc11g013110	6.22365e-09	0.00018242	1.63996	trans
Chr01	68922047	Solyc09g007910	1.04226e-08	0.0002835	1.61442	trans
Chr01	68922047	Solyc01g079620	4.67355e-08	0.000995072	1.39468	trans
Chr01	6929382	Solyc01g066520	1.15637e-07	0.00208753	-0.212714	trans
Chr01	69406294	Solyc12g089110	1.95232e-09	6.71373e-05	1.17179	trans
Chr01	69406294	Solyc09g097970	2.6375e-08	0.000619335	-0.922388	trans
Chr01	69411593	Solyc01g079620	2.75505e-10	1.2028e-05	1.55372	trans
Chr01	69411593	Solyc02g083860	4.49663e-10	1.85571e-05	1.9896	trans
Chr01	69411593	Solyc05g053550	2.67159e-09	8.80389e-05	2.26114	trans
Chr01	69411593	Solyc02g089770	3.40847e-09	0.000108697	1.49846	trans
Chr01	69411593	Solyc09g091510	4.05802e-09	0.000126429	2.22354	trans
Chr01	69411593	Solyc05g052240	4.09181e-09	0.000127269	1.87441	trans
Chr01	69411593	Solyc11g013110	5.21624e-09	0.000156928	1.60794	trans
Chr01	69411593	Solyc06g060570	3.28587e-08	0.000742786	1.56859	trans
Chr01	6954268	Solyc01g050010	1.76101e-09	6.13501e-05	0.406477	trans
Chr01	69654723	Solyc01g067720	6.41513e-14	6.89527e-09	0.476914	trans
Chr01	70000561	Solyc05g052240	4.89312e-12	3.33459e-07	2.66708	trans
Chr01	70000561	Solyc02g083860	6.17449e-12	4.10348e-07	2.67215	trans
Chr01	70000561	Solyc05g053550	9.35011e-11	4.61317e-06	3.00447	trans
Chr01	70000561	Solyc09g091510	2.21145e-10	9.87249e-06	2.93154	trans
Chr01	70000561	Solyc02g089770	6.08747e-10	2.42369e-05	1.92244	trans
Chr01	70000561	Solyc06g060570	1.70865e-09	5.97651e-05	2.08928	trans
Chr01	70000561	Solyc03g115220	5.5088e-09	0.000164469	2.00406	trans
Chr01	70000561	Solyc09g007910	7.19183e-09	0.000206623	1.95803	trans
Chr01	70000561	Solyc11g013110	3.25714e-08	0.000737576	1.88035	trans
Chr01	70000561	Solyc10g083450	6.99236e-08	0.00138679	1.20374	trans
Chr01	70047655	Solyc09g097970	3.5361e-26	3.349e-20	-2.16818	trans
Chr01	70047655	Solyc09g092040	1.07399e-14	1.35969e-09	1.15968	trans
Chr01	70047655	Solyc09g097980	1.6797e-12	1.28217e-07	-0.508253	trans
Chr01	70047655	Solyc10g074910	4.86622e-12	3.31873e-07	0.474514	trans
Chr01	70047655	Solyc03g097120	4.91293e-10	2.00703e-05	1.02309	trans
Chr01	70047655	Solyc08g023580	5.73264e-09	0.000170057	0.651786	trans
Chr01	70047655	Solyc08g077710	5.97596e-09	0.000176228	0.855405	trans
Chr01	70047655	Solyc01g080140	7.97843e-09	0.000225732	0.250007	trans
Chr01	70047655	Solyc07g063270	2.63973e-08	0.000619764	-0.432982	trans
Chr01	70047655	Solyc11g071330	4.44422e-08	0.000954427	-0.219286	trans
Chr01	70047655	Solyc11g008290	6.25935e-08	0.00126611	-0.41454	trans
Chr01	70201682	Solyc05g053550	4.08946e-08	0.000891031	1.36697	trans
Chr01	70325045	Solyc01g087910	1.15965e-07	0.00209193	0.22733	trans
Chr01	70391799	Solyc01g073930	3.36921e-08	0.000758512	-0.222312	trans
Chr01	70454320	Solyc11g028080	3.90938e-08	0.000858817	0.974334	trans
Chr01	7059912	Solyc01g066520	4.83874e-09	0.000147067	-0.225625	trans
Chr01	70632946	Solyc01g065490	1.53306e-08	0.000392626	-0.569213	trans
Chr01	70689303	Solyc01g066520	3.11133e-08	0.000710129	-0.197519	trans
Chr01	71070016	Solyc09g097970	3.89809e-08	0.00085675	-0.862066	trans
Chr01	71070016	Solyc09g092040	9.62065e-08	0.00179916	0.578125	trans
Chr01	71416435	Solyc01g080620	6.04888e-14	6.54316e-09	0.385886	trans
Chr01	71422088	Solyc02g083860	3.97216e-20	1.3888e-14	2.47873	trans
Chr01	71422088	Solyc01g079620	1.92557e-19	5.98589e-14	1.88558	trans
Chr01	71422088	Solyc05g053550	2.18968e-19	6.74724e-14	2.89162	trans
Chr01	71422088	Solyc02g089770	3.74919e-18	9.18289e-13	1.87237	trans
Chr01	71422088	Solyc05g052240	1.70752e-17	3.69892e-12	2.31405	trans
Chr01	71422088	Solyc11g013110	3.13179e-16	5.27996e-11	1.92982	trans
Chr01	71422088	Solyc09g091510	3.43225e-16	5.73468e-11	2.64827	trans
Chr01	71422088	Solyc06g060570	9.7378e-16	1.50181e-10	1.95286	trans
Chr01	71422088	Solyc09g007910	6.58858e-14	7.0568e-09	1.7898	trans
Chr01	71422088	Solyc03g115220	4.8019e-13	4.2057e-08	1.76282	trans
Chr01	71422088	Solyc10g083450	4.06409e-12	2.82695e-07	1.09725	trans
Chr01	71422088	Solyc02g089780	2.96996e-11	1.67079e-06	1.42302	trans
Chr01	71422088	Solyc05g055700	2.56556e-10	1.12735e-05	0.999009	trans
Chr01	71422088	Solyc11g012160	8.0124e-10	3.08383e-05	0.374888	trans
Chr01	71422088	Solyc09g042670	2.31536e-09	7.77807e-05	0.813916	trans
Chr01	71422088	Solyc03g119980	1.55926e-08	0.00039852	0.805155	trans
Chr01	71422088	Solyc02g087110	1.65277e-08	0.000418524	1.76601	trans
Chr01	71422088	Solyc09g007920	2.9463e-08	0.000678928	0.954699	trans
Chr01	71422088	Solyc04g072800	3.64966e-08	0.00081114	0.625833	trans
Chr01	71422088	Solyc03g097030	5.44751e-08	0.00112944	0.963436	trans
Chr01	71422088	Solyc09g059170	1.05912e-07	0.00194532	1.37209	trans
Chr01	71461025	Solyc01g079750	3.77481e-12	2.64953e-07	-0.484219	trans
Chr01	71761126	Solyc01g080040	8.82739e-13	7.23691e-08	0.411321	trans
Chr01	71761126	Solyc08g076140	3.20697e-08	0.000728266	-0.175345	trans
Chr01	71761126	Solyc01g080220	1.01786e-07	0.00188336	0.546016	trans
Chr01	72286939	Solyc01g080040	1.16529e-09	4.27627e-05	0.378243	trans
Chr01	72286939	Solyc09g075480	7.86614e-09	0.00022301	0.766973	trans
Chr01	72286939	Solyc01g080700	4.70611e-08	0.00100098	0.361238	trans
Chr01	72286939	Solyc01g087910	6.77712e-08	0.00135187	0.367453	trans
Chr01	72345302	Solyc01g080040	1.4296e-13	1.42019e-08	0.415811	trans
Chr01	72366567	Solyc06g068240	1.14447e-14	1.44213e-09	-0.506228	trans
Chr01	7245248	Solyc01g050010	1.3786e-10	6.49864e-06	0.586693	trans
Chr01	7245248	Solyc01g044240	3.84376e-09	0.000120687	1.6901	trans
Chr01	7245248	Solyc01g050070	1.23338e-08	0.000327104	0.391504	trans
Chr01	72465627	Solyc01g080040	2.08208e-09	7.09718e-05	0.361788	trans
Chr01	72542520	Solyc01g080040	2.6118e-08	0.000614295	0.324263	trans
Chr01	7254570	Solyc08g083210	5.43505e-11	2.84986e-06	0.399836	trans
Chr01	72597982	Solyc01g080620	1.02077e-20	3.96649e-15	0.527493	trans
Chr01	72597982	Solyc06g068240	1.26543e-07	0.00224531	-0.366803	trans
Chr01	72601129	Solyc01g080040	5.6456e-12	3.79392e-07	0.415898	trans
Chr01	72601129	Solyc02g071580	3.11233e-09	0.00010053	-0.367595	trans
Chr01	72601129	Solyc01g087910	5.99995e-08	0.00122282	0.362753	trans
Chr01	72650399	Solyc01g080040	2.25719e-12	1.67066e-07	0.435251	trans
Chr01	72650399	Solyc01g087910	5.8602e-08	0.00119923	0.373709	trans
Chr01	72863524	Solyc01g087360	1.81244e-09	6.29114e-05	-0.469539	trans
Chr01	73050465	Solyc03g034440	8.22464e-08	0.00158359	0.112837	trans
Chr01	73143960	Solyc04g080060	3.4685e-09	0.000110326	-0.146973	trans
Chr01	73195808	Solyc01g087060	5.10831e-08	0.00107154	-0.201338	trans
Chr01	73197881	Solyc04g080060	2.71142e-13	2.52479e-08	-0.18392	trans
Chr01	73197881	Solyc03g034440	3.0419e-11	1.70708e-06	-0.148313	trans
Chr01	73197881	Solyc11g065380	2.52311e-08	0.000596767	-0.182151	trans
Chr01	73260374	Solyc04g080060	1.11835e-10	5.39631e-06	0.156864	trans
Chr01	73526197	Solyc01g087910	1.81585e-09	6.30155e-05	0.336569	trans
Chr01	7374598	Solyc12g011420	5.09084e-09	0.000153631	-1.18072	trans
Chr01	73988474	Solyc01g087360	3.35583e-10	1.43145e-05	-0.477993	trans
Chr01	73988474	Solyc01g087910	1.38499e-09	4.97385e-05	0.317998	trans
Chr01	73988474	Solyc01g080040	1.07852e-07	0.00197444	0.259736	trans
Chr01	74212364	Solyc01g087360	5.93246e-12	3.96223e-07	-0.581588	trans
Chr01	74212364	Solyc01g087250	1.13245e-09	4.17117e-05	-0.423738	trans
Chr01	74212364	Solyc01g087910	7.54145e-09	0.00021512	0.341484	trans
Chr01	74349733	Solyc01g087910	3.14256e-14	3.61727e-09	0.443746	trans
Chr01	74349733	Solyc01g087360	8.16232e-11	4.0876e-06	-0.562526	trans
Chr01	74349733	Solyc01g087250	3.7459e-08	0.00082874	-0.393019	trans
Chr01	74529767	Solyc01g087360	4.40472e-08	0.000947278	-0.479229	trans
Chr01	74815947	Solyc03g019790	1.15707e-07	0.00208838	-0.486248	trans
Chr01	74862131	Solyc08g082350	8.43666e-08	0.00161644	-0.266589	trans
Chr01	74863715	Solyc03g019790	1.21555e-09	4.43491e-05	-0.605353	trans
Chr01	7489120	Solyc01g066520	1.99953e-08	0.000490959	-0.205913	trans
Chr01	75450613	Solyc11g028010	2.42327e-11	1.39352e-06	1.63034	trans
Chr01	75450613	Solyc11g028000	9.77753e-11	4.79558e-06	0.864942	trans
Chr01	75450613	Solyc11g028080	3.48972e-10	1.48213e-05	1.22529	trans
Chr01	75450613	Solyc11g028100	1.68906e-09	5.91639e-05	1.2647	trans
Chr01	7552417	Solyc01g050010	4.71256e-09	0.000143749	0.484969	trans
Chr01	7552417	Solyc01g049910	5.5966e-08	0.00115498	0.270482	trans
Chr01	7553474	Solyc01g066520	1.86614e-08	0.000463539	-0.209883	trans
Chr01	75601833	Solyc01g073690	2.45804e-12	1.80283e-07	-0.425862	trans
Chr01	75601833	Solyc01g087360	3.17293e-10	1.36214e-05	-0.616376	trans
Chr01	75601833	Solyc01g080700	7.80042e-09	0.000221374	0.381003	trans
Chr01	75646493	Solyc01g073690	5.35802e-12	3.62144e-07	-0.430689	trans
Chr01	75646493	Solyc01g087360	3.73939e-10	1.57783e-05	-0.629822	trans
Chr01	75646493	Solyc01g080700	8.08969e-09	0.000228401	0.39037	trans
Chr01	75655959	Solyc01g073690	3.47635e-11	1.92e-06	-0.415647	trans
Chr01	75655959	Solyc01g087360	1.12164e-09	4.13703e-05	-0.614057	trans
Chr01	75655959	Solyc01g091580	1.96681e-08	0.000484266	-0.263064	trans
Chr01	75697173	Solyc05g012540	8.98277e-08	0.00170063	-0.0998573	trans
Chr01	75764700	Solyc11g028010	8.48878e-09	0.000238064	1.41587	trans
Chr01	75764700	Solyc11g028000	1.94606e-08	0.00048005	0.75518	trans
Chr01	75764700	Solyc11g028080	2.58107e-08	0.000608289	1.09089	trans
Chr01	75764700	Solyc03g115560	3.23141e-08	0.000732923	-0.196775	trans
Chr01	76063545	Solyc01g073690	6.65222e-09	0.00019321	-0.355987	trans
Chr01	76376192	Solyc10g079560	5.88851e-08	0.001204	0.331987	trans
Chr01	7640746	Solyc02g068900	7.51282e-14	7.95351e-09	-0.680521	trans
Chr01	7640746	Solyc08g083210	4.06415e-09	0.00012659	0.326395	trans
Chr01	7640746	Solyc02g063320	3.22712e-08	0.000732133	0.556332	trans
Chr01	76495150	Solyc01g091060	4.21424e-08	0.000913514	-0.182806	trans
Chr01	76495150	Solyc01g091330	1.11397e-07	0.00202563	-0.281697	trans
Chr01	7683821	Solyc08g083210	3.97288e-08	0.00087032	0.284957	trans
Chr01	76860926	Solyc09g082790	1.86996e-15	2.74015e-10	-0.970609	trans
Chr01	76874782	Solyc09g082790	1.0932e-12	8.73892e-08	-1.44678	trans
Chr01	76925301	Solyc02g068900	1.01869e-08	0.000277943	0.308066	trans
Chr01	76982282	Solyc11g028080	2.745e-14	3.20159e-09	1.30794	trans
Chr01	76982282	Solyc11g028100	6.65081e-13	5.62246e-08	1.33277	trans
Chr01	76982282	Solyc11g028000	2.59202e-12	1.89198e-07	0.834746	trans
Chr01	76982282	Solyc11g028010	3.00592e-12	2.16113e-07	1.52549	trans
Chr01	76982282	Solyc06g068240	6.09862e-10	2.42768e-05	-0.375443	trans
Chr01	76982282	Solyc06g067940	1.78029e-08	0.000445677	-0.203335	trans
Chr01	77132853	Solyc01g091060	2.64808e-11	1.50894e-06	-0.270481	trans
Chr01	77132853	Solyc01g091580	1.74102e-09	6.07626e-05	-0.252574	trans
Chr01	7718789	Solyc12g011420	1.63311e-08	0.000414302	-1.22848	trans
Chr01	77434627	Solyc01g093990	1.26834e-11	7.80597e-07	-0.686389	trans
Chr01	77434627	Solyc01g050040	7.38143e-10	2.87035e-05	0.754282	trans
Chr01	77434627	Solyc01g091060	3.66084e-09	0.000115659	-0.256576	trans
Chr01	77434627	Solyc01g091580	9.26245e-09	0.00025637	-0.256305	trans
Chr01	77434627	Solyc01g091330	4.27532e-08	0.000924637	-0.380645	trans
Chr01	77434627	Solyc01g087360	6.20668e-08	0.00125738	-0.525577	trans
Chr01	77581574	Solyc01g093990	6.52114e-08	0.00130996	-0.452292	trans
Chr01	78150032	Solyc01g095230	1.62664e-11	9.75685e-07	0.269942	trans
Chr01	78150032	Solyc01g095220	1.2862e-09	4.66176e-05	0.29592	trans
Chr01	78273274	Solyc03g078580	7.83566e-08	0.00152178	0.673904	trans
Chr01	7835306	Solyc01g066520	2.64397e-08	0.000620584	-0.219252	trans
Chr01	78392529	Solyc01g095230	1.02163e-10	4.98827e-06	0.326899	trans
Chr01	78525073	Solyc01g095220	3.80671e-20	1.33452e-14	0.459786	trans
Chr01	78525073	Solyc01g095230	1.12326e-15	1.71042e-10	0.340713	trans
Chr01	7858176	Solyc08g083210	6.76977e-09	0.0001961	0.328892	trans
Chr01	7861991	Solyc01g050010	5.33494e-09	0.000160052	0.506747	trans
Chr01	78681599	Solyc02g061850	4.73196e-08	0.00100556	-0.30792	trans
Chr01	78688030	Solyc01g097540	7.00232e-09	0.000201928	0.487601	trans
Chr01	7870847	Solyc01g050010	2.89141e-08	0.00066855	0.545238	trans
Chr01	7871435	Solyc01g066520	7.25857e-08	0.00143074	-0.21588	trans
Chr01	78757050	Solyc01g097800	8.83956e-09	0.000246448	0.480377	trans
Chr01	78882141	Solyc01g097800	1.4535e-09	5.18791e-05	0.549373	trans
Chr01	79026241	Solyc03g118820	1.19334e-08	0.000318148	1.0746	trans
Chr01	7912319	Solyc01g066520	7.27859e-08	0.0014341	0.175719	trans
Chr01	7928626	Solyc01g034080	1.06981e-12	8.57665e-08	-0.260439	trans
Chr01	7928626	Solyc01g050010	5.17273e-09	0.000155784	0.47601	trans
Chr01	7928626	Solyc01g065490	5.69413e-09	0.000169123	-0.597269	trans
Chr01	7935120	Solyc01g066520	8.32688e-08	0.0015996	-0.183645	trans
Chr01	79452045	Solyc01g097540	2.00229e-09	6.86538e-05	0.524188	trans
Chr01	79452045	Solyc03g033820	8.92047e-09	0.000248394	-0.523035	trans
Chr01	79452045	Solyc01g098540	1.32153e-08	0.000346611	0.344892	trans
Chr01	79452045	Solyc01g096830	5.581e-08	0.00115234	0.238948	trans
Chr01	79517126	Solyc01g096830	2.14013e-10	9.5974e-06	0.258821	trans
Chr01	79517126	Solyc01g095470	5.4028e-09	0.000161838	0.705299	trans
Chr01	79517126	Solyc01g097540	8.84709e-09	0.000246605	0.473442	trans
Chr01	79563659	Solyc01g097540	3.78468e-10	1.59527e-05	0.550584	trans
Chr01	79563659	Solyc01g098540	7.61027e-08	0.00148663	0.330822	trans
Chr01	79563659	Solyc10g077050	8.30387e-08	0.00159609	0.208518	trans
Chr01	79563659	Solyc01g095470	8.77643e-08	0.00166846	0.70049	trans
Chr01	79565078	Solyc01g097800	5.39459e-09	0.000161618	0.517008	trans
Chr01	79592916	Solyc02g079340	2.73946e-09	8.99511e-05	-0.563529	trans
Chr01	79676985	Solyc01g097540	3.22263e-13	2.94058e-08	0.59517	trans
Chr01	79676985	Solyc01g098540	3.90566e-10	1.63996e-05	0.359344	trans
Chr01	79676985	Solyc01g096830	3.92051e-08	0.000860838	0.230419	trans
Chr01	79702377	Solyc01g097800	6.54098e-13	5.53883e-08	0.899045	trans
Chr01	79777058	Solyc01g097540	1.90447e-11	1.12309e-06	0.546628	trans
Chr01	79777058	Solyc01g098540	1.3573e-08	0.000354449	0.324606	trans
Chr01	79912628	Solyc01g097540	1.99752e-10	9.03171e-06	0.521311	trans
Chr01	79912628	Solyc01g098540	6.28907e-08	0.00127114	0.310656	trans
Chr01	79982754	Solyc01g097800	3.97186e-31	6.19461e-25	1.64586	trans
Chr01	80016135	Solyc01g097540	3.65774e-08	0.000812639	0.445546	trans
Chr01	80195735	Solyc01g097800	2.61061e-09	8.63315e-05	0.443754	trans
Chr01	80279247	Solyc03g118820	3.34178e-09	0.000106838	0.95007	trans
Chr01	80361385	Solyc01g098200	1.05182e-07	0.0019346	-0.172195	trans
Chr01	80397867	Solyc01g097540	1.2544e-10	5.97107e-06	0.613954	trans
Chr01	80397867	Solyc01g098540	1.19957e-09	4.38447e-05	0.4033	trans
Chr01	80558494	Solyc01g098350	3.60915e-08	0.000803661	0.138575	trans
Chr01	80573906	Solyc01g098540	6.87789e-18	1.60193e-12	0.549362	trans
Chr01	80573906	Solyc01g097540	1.58288e-15	2.34163e-10	0.744352	trans
Chr01	80573906	Solyc01g099590	1.46025e-09	5.20993e-05	0.569185	trans
Chr01	80573906	Solyc03g033820	1.15656e-08	0.000309579	-0.573446	trans
Chr01	80573906	Solyc01g099210	6.91915e-08	0.00137539	-0.495219	trans
Chr01	80619148	Solyc01g097800	3.91411e-11	2.13313e-06	0.615789	trans
Chr01	80677957	Solyc06g083500	1.68006e-10	7.74357e-06	-0.784633	trans
Chr01	80677957	Solyc09g083100	6.39082e-10	2.52926e-05	1.50724	trans
Chr01	80677957	Solyc10g008660	1.58355e-09	5.59504e-05	-1.84361	trans
Chr01	80677957	Solyc06g083510	7.14038e-09	0.000205307	0.3221	trans
Chr01	80677957	Solyc04g082360	8.68406e-09	0.000242772	0.421829	trans
Chr01	80677957	Solyc11g028010	2.63901e-08	0.000619642	1.97335	trans
Chr01	80677957	Solyc11g028080	4.48218e-08	0.000961584	1.54407	trans
Chr01	80691565	Solyc01g098540	2.62079e-11	1.49525e-06	0.38682	trans
Chr01	80691565	Solyc01g097540	1.40489e-08	0.00036478	0.483233	trans
Chr01	81000947	Solyc01g099310	6.4849e-12	4.29105e-07	-0.293817	trans
Chr01	81082603	Solyc01g099310	1.81217e-12	1.37161e-07	-0.295962	trans
Chr01	81182979	Solyc01g098540	2.88101e-10	1.25122e-05	0.348334	trans
Chr01	8125567	Solyc01g050010	6.25831e-08	0.00126593	0.529533	trans
Chr01	81295305	Solyc01g099310	2.14702e-14	2.5598e-09	-0.347283	trans
Chr01	81467114	Solyc06g083500	3.59444e-14	4.08951e-09	-0.876881	trans
Chr01	81467114	Solyc09g083100	6.53416e-12	4.32056e-07	1.5927	trans
Chr01	81467114	Solyc04g082360	2.83539e-11	1.60278e-06	0.462666	trans
Chr01	81467114	Solyc10g008660	5.74481e-11	2.99852e-06	-1.90837	trans
Chr01	81467114	Solyc06g083510	1.11541e-10	5.38493e-06	0.341728	trans
Chr01	81467114	Solyc11g028010	3.99579e-10	1.67403e-05	2.11138	trans
[truncated: 50,050 more rows]
