# Supplementary material for: Genome-wide association study of eigenvectors provides genetic insights into selective breeding for tomato metabolites
Source: BMC Biol. 2022 May 24;20:120. doi: 10.1186/s12915-022-01327-x (PMC9128223; doi:10.1186/s12915-022-01327-x)
Supplement: Supplementary file 1 — Additional file 1: Table S1. Summary of the sampled collection of tomato. Table S2. Information of 258 selected metabolites from 980 metabolites. Table S3. Putative EigenGWAS and π domestication sweeps. Table S4. Putative EigenGWAS and π improvement sweeps. Table S5. Genes within the putative EigenGWAS domestication sweeps. Table S6. Genes within the putative EigenGWAS improvement sweeps. Table S7. GO enrichment analysis of DEGs. Table S8. KEGG enrichment analysis of DEGs. Table S9. Summary of 29 genes/QTLs associated with tomato plant and fruit. Table S10. Summary of 12 significant association signals related polyphenols during domestication and improvement. Table S11. β-D-glucopyranosyl-caffeic acid (DGPC acid) selected genes in Eigen domestication and improvement. Table S12. The results of eQTL within the PIM and CER groups. Table S13. The results of eQTL within the CER and BIG groups. Table S14. N',N”,N”'-Trisinapoylspermine (TSPM) selected genes in Eigen domestication and improvement. Table S15. The primers of SlCGT used for the qRT-PCR experiment. [file 12915_2022_1327_MOESM1_ESM.zip › Additional file 1/Table S1.xls]

## Sheet: Table S1
Table S1 Summary of the sampled collection of tomato.
Individual code	Group	TGRC	PI CGN#	EA #	Name	Botanical variety	Categories	Origin	Province/Site	Latitude	Longitude
TS-14	PIM	LA1547	-	-	Chota to EI Angel	S. pimpinellifolium	Wild species	Ecuador	Carchi	0.583333,	-77.933333
TS-15	PIM	LA2093	-	-		S. pimpinellifolium	Wild species	Ecuador	El Oro	-3.628056,	-79.8881
TS-16	PIM	LA1246	PI365912	-		S. pimpinellifolium	Wild species	Ecuador	Loja	-3.990000	-79.360000
TS-17	PIM	LA0373	-	-	Culebras	S. pimpinellifolium	Wild species	Peru	Ancash	-9.940000	-78.230000
TS-18	PIM	LA1579	-	-		S. pimpinellifolium	Wild species	Peru	Lambayeque	-6.590000	-79.870000
TS-19	PIM	LA1589	PI407545	EA01467		S. pimpinellifolium	Wild species	Peru	La Libertad	-8.390000	-78.740000
TS-20	PIM	LA0442	-	-	Sechin	S. pimpinellifolium	Wild species	Peru	Ancash	-9.48167	-78.259167
TS-21	PIM	LA1375	PI365967	-		S. pimpinellifolium	Wild species	Peru	Lima	-13.074722	-76.402500
TS-22	PIM	LA1269	PI365957	-	Pisiquillo	S. pimpinellifolium	Wild species	Peru	Lima	-11.475000	-77.108333
TS-23	PIM	LA1521	-	-	EI Pinon, Asia	S. pimpinellifolium	Wild species	Peru	Lima	-12.764722	-76.505278
TS-24	PIM	-	-	-		S. pimpinellifolium	Wild species
TS-50	PIM	LA0417	-	EA00565		S. pimpinellifolium	Wild species	Ecuador	Guayas	-2.733333	-79.916667
TS-77	PIM	LA1237	PI365910	-	Atacames	S. pimpinellifolium	Wild species	Ecuador	Esmeraldas	0.866667	-79.850000
TS-79	PIM	LA1924	-	-	Piedras Gordas	S. pimpinellifolium	Wild species	Peru	Ica	-14.628889	-75.214167
TS-92	PIM	LA1582	PI407539	-	Punto Cuatro	S. pimpinellifolium	Wild species	Peru	Lambayeque	-6.150000	-79.733333
TS-123	PIM	LA0722	-	-	Trujillo	S. pimpinellifolium	Wild species	Peru	La Libertad	-8.116667	-79.033333
TS-124	PIM	LA1245	PI365911	-	Santa Rosa	S. pimpinellifolium	Wild species	Ecuador	El Oro	-3.458333	-79.966667
TS-144	PIM	LA0411	PI251319	-	Pichilingue	S. pimpinellifolium	Wild species	Ecuador	Los Rios	-1.100000	-79.483333
TS-145	PIM	LA1617	-	-	Tumbes south	S. pimpinellifolium	Wild species	Peru	Tumbes	-3.566667	-80.466667
TS-156	PIM	LA2181	-	-	Balsa Huaico	S. pimpinellifolium	Wild species	Peru	Cajamarca	-5.775833	-78.783056
TS-164	PIM	LA1584	PI407541	-	Jayanca to La Vina	S. pimpinellifolium	Wild species	Peru	Lambayeque	-6.370000	-79.790000
TS-182	PIM	LA2183	-	-	Corral Quemado	S. pimpinellifolium	Wild species	Peru	Amazonas	-5.740000	-78.670000
TS-222	PIM	-	-	-	Wva 700	S. pimpinellifolium	Wild species
TS-244	PIM	LA1578	-	-	Santa Marta	S. pimpinellifolium	Wild species	Peru	La Libertad	-7.33333	-79.5833
TS-265	PIM	LA0400	-	-	Hacienda Buenos Aires	S. pimpinellifolium	Wild species	Peru	Piura	-5.260833	-79.964167
TS-266	PIM	LA1478	-	-	Santo Tome	S. pimpinellifolium	Wild species	Peru	Piura	-5.216667	-80.083333
TS-267	PIM	LA2660	-	-	San Ignacia de Moxos	S. pimpinellifolium	Wild species	Bolivia	Beni
TS-291	PIM	LA1589	PI407545	EA01467	Viru to Galumga	S. pimpinellifolium	Wild species	Peru	La Libertad	-8.390000	-78.740000
TS-410	PIM	-	PI370093	-		S. pimpinellifolium	Wild species	Canada
TS-411	PIM	LA0480	-	-		S. pimpinellifolium	Wild species	Peru	Ica
TS-412	PIM	LA0722	-	-		S. pimpinellifolium	Wild species	Peru	La Libertad	-8.116667	-79.033333
TS-413	PIM	LA1242	-	-		S. pimpinellifolium	Wild species	Ecuador	Guayas
TS-414	PIM	LA1341	PI379020	-		S. pimpinellifolium	Wild species	Peru	Lima	-11.970833	-76.7917
TS-415	PIM	LA1596	PI407552	-		S. pimpinellifolium	Wild species	Peru	Ancash	-8.925000	-78.566667
TS-416	PIM	LA1847	-	-		S. pimpinellifolium	Wild species
TS-417	PIM	LA1933	-	-		S. pimpinellifolium	Wild species	Peru	Arequipa	-15.4564	-74.445833
TS-418	PIM	LA2147	-	-		S. pimpinellifolium	Wild species	Peru	Cajamarca	-7.200000	-78.983333
TS-419	PIM	LA2173	-	-		S. pimpinellifolium	Wild species	Peru	Cajamarca
TS-420	PIM	LA2184	-	-		S. pimpinellifolium	Wild species	Peru	Amazonas	-5.587500	-78.5506
TS-421	PIM	LA2187	-	-		S. pimpinellifolium	Wild species	Peru	Amazonas	-5.925000	-78.050000
TS-422	PIM	LA2425	-	-		S. pimpinellifolium	Wild species
TS-424	PIM	-	PI126947	-		S. pimpinellifolium	Wild species	Peru
TS-425	PIM	-	PI126925	-		S. pimpinellifolium	Wild species	Peru
TS-429	PIM	-	PI126954	-		S. pimpinellifolium	Wild species	Peru
TS-432	PIM	-	PI270449	-		S. pimpinellifolium	Wild species	Mexico
TS-433	PIM	-	PI370093	-		S. pimpinellifolium	Wild species	Canada
TS-434	PIM	LA1591	PI407547	-	SAL1871	S. pimpinellifolium	Wild species	Peru	La Libertad	-7.716667	-79.116667
TS-435	PIM	LA1595	PI407551	-	SAL1875	S. pimpinellifolium	Wild species	Peru	Ancash	-9.270000	-78.470000
TS-437	PIM	LA1578	-	-	SAL1858	S. pimpinellifolium	Wild species	Peru	La Libertad	-7.33333	-79.5833
TS-438	PIM	-	-	-	CN7542	S. pimpinellifolium	Wild species
TS-439	PIM	LA2656	PI503524	-		S. pimpinellifolium	Wild species	Peru	Tumbes	-3.800000	-80.700000
TS-440	PIM	LA2857	-	-		S. pimpinellifolium	Wild species	Ecuador	Galapagos Islands	-0.950000	-90.966667
TS-441	PIM	LA4431	-	-		S. pimpinellifolium	Wild species
TS-13	CER	-	-	-	Pime-Bruce	S. pimpinellifolium	Wild species
TS-25	CER	-	-	-	Clémentine	S. lycopersicum var cerasiforme	cultivar
TS-26	CER	-	-	-		S. lycopersicum var cerasiforme	cultivar	Argentina
TS-27	CER	-	-	-	N135 Green Gage	S. lycopersicum var cerasiforme	cultivar	Deutchland
TS-28	CER	-	-	-	N 347 Yablochnyi	S. lycopersicum var cerasiforme		Mexico
TS-29	CER	-	-	-		S. lycopersicum var cerasiforme	cultivar	India
TS-30	CER	LA1204	-	-		S. lycopersicum var cerasiforme	Wild species	Guatemala	Quetzaltenango
TS-31	CER	LA1464	-	-		S. lycopersicum var cerasiforme	Wild species	Honduras	El Progreso, Yoro	15.383333	-87.816667
TS-32	CER	LA0172	-	-	Santa Cruz	S. lycopersicum var cerasiforme	Latin American cultivar	Bolivia	Santa Cruz
TS-33	CER	LA2137	-	-		S. lycopersicum var cerasiforme	Wild species	Ecuador	Morona-Santiago
TS-34	CER	LA2675	-	-		S. lycopersicum var cerasiforme	Wild species	Peru	Puno	-13.636944	-70.460556
TS-35	CER	-	-	-	tomate Richters	S. lycopersicum var cerasiforme	uncertain
TS-36	CER	-	PI187002-1	-		S. lycopersicum var cerasiforme	cultivar	Guatemala
TS-37	CER	-	-	-	L. pimpinellifolium atypique, site 10 (F300045)	S. lycopersicum var cerasiforme	Wild Species	Peru
TS-38	CER	-	PI129088	-		S. lycopersicum var cerasiforme	cultivar	Colombia
TS-39	CER	-	-	-	Cerise Gold	S. lycopersicum var cerasiforme	cultivar
TS-40	CER	-	-	-	Cerise VFNT	S. lycopersicum var cerasiforme	cultivar
TS-53	CER	LA2095	-	-		S. lycopersicum var cerasiforme	Wild species	Ecuador	Loja	-3.935278	-79.646111
TS-54	CER	-	-	-	cerise rose	S. lycopersicum var cerasiforme	cultivar
TS-56	CER	LA1320	PI365923	-		S. lycopersicum var cerasiforme	Wild species	Peru	Apurimac	-13.550000	-72.616667
TS-57	CER	LA1307	PI378998	-		S. lycopersicum var cerasiforme	Wild species	Peru	Ayacucho	-13.17658	-74.23075
TS-61	CER	LA2670	-	-	Huayvaruni	S. lycopersicum var cerasiforme	Wild species	Peru	Puno	-14.100000	-69.025000
TS-62	CER	-	-	EA02959				Argentina
TS-63	CER	-	-	-
TS-64	CER	-	-	EA03525			Cocktail tomato	Russia
TS-65	CER	LA1482	-	-		S. lycopersicum var cerasiforme	Wild species	Malaysia
TS-66	CER	LA1388	PI379009	-	H707	S. lycopersicum var cerasiforme	Wild species	Peru	Junin	-11.116667	-75.350000
TS-67	CER	-	-	EA02304			Cocktail tomato	EL SALVADOR
TS-70	CER	-	-	-	Pyriforme	S. lycopersicum var cerasiforme	cultivar
TS-71	CER	-	-	-	Ohmiya SunCerise	S. lycopersicum var cerasiforme	cultivar
TS-72	CER	-	-	-	Principe Borghese		Vintage cultivar	Italy
TS-75	CER	-	-	-	Poire jaune	S. lycopersicum var cerasiforme	cultivar
TS-83	CER	-	-	EA01953		S. lycopersicum var cerasiforme	cultivar	ZAIRE
TS-84	CER	-	-	-
TS-87	CER	LA1701	-	-	Trujillo	S. lycopersicum var cerasiforme	Latin American cultivar; Wild species	Peru	La Libertad	-8.116667	-79.033333
TS-91	CER	-	-	-	N 2759 Enano	S. lycopersicum var cerasiforme	cultivar	Argentina
TS-94	CER	-	-	-	Farthest North	S. lycopersicum var cerasiforme	cultivar	France
TS-96	CER	LA1456	-	-		S. lycopersicum var cerasiforme	Wild species	Mexico	Vera Cruz	19.166667	-96.133333
TS-97	CER	LA0154	-	-	Tiny tim	S. lycopersicum var cerasiforme		France
TS-98	CER	LA4355	-	-	Gold Nugget	S. lycopersicum var cerasiforme	cultivar	United States
TS-99	CER	-	-	-	Celsior	S. lycopersicum var cerasiforme
TS-105	CER	-	-	EA01448		S. lycopersicum var cerasiforme	Wild species	Costa Rica
TS-106	CER	-	-	-		S. lycopersicum var cerasiforme	cultivar	Costa Rica
TS-107	CER	LA1542	-	-	Turrialba	S. lycopersicum var cerasiforme	Wild species	Costa Rica	Costa Rica
TS-109	CER	-	-	EA02660			Cocktail tomato
TS-116	CER	-	-	-	N1565	S. lycopersicum var cerasiforme	cultivar	Peru
TS-118	CER	LA0292	-	-	Santa Cruz, Galapagos	S. lycopersicum var cerasiforme	Latin American cultivar;Wild species	Ecuador	Galapagos Islands
TS-119	CER	-	-	-	Wva 106	S. lycopersicum var cerasiforme	Wild species	France
TS-120	CER	-	-	EA01356				unknown
TS-129	CER	LA2845	-	-	Moyobamba	S. lycopersicum var cerasiforme	Latin American cultivar; Wild species	Peru	San Martin	-6.050000	-76.966667
TS-131	CER	LA1162	-	-	Cuba Plum	S. lycopersicum var cerasiforme	cultivar	Cuba	un
TS-134	CER	LA1429	-	-	La Estancilla	S. lycopersicum var cerasiforme	Wild species	Ecuador	Manabi	-0.816667	-80.233333
TS-138	CER	-	-	-	Malintka 101		cultivar	Italy
TS-148	CER	LA1323	PI365924	-	Pfacchayoc	S. lycopersicum var cerasiforme	Wild species	Peru	Cusco	-13.116667	-72.366667
TS-149	CER	LA1425	PI379060	-	Villa Hermosa	S. lycopersicum var cerasiforme	Latin American cultivar	Colombia	Cauca
TS-154	CER	LA1623	-	-	Muna	S. lycopersicum var cerasiforme	Wild species	Mexico	Yucatan
TS-158	CER	LA2626	-	EA01541	PE-67	S. lycopersicum var cerasiforme	Wild species	Peru	Cusco	-12.866667	-72.7167
TS-165	CER	LA1218	-	-	Veracruz	S. lycopersicum var cerasiforme	Latin American cultivar	Mexico	Vera Cruz
TS-181	CER	LA1457	-	EA01438		S. lycopersicum var cerasiforme	Wild species	Mexico		18.466667	-97.400000
TS-187	CER	-	-	-	Monplaisir	S. lycopersicum var cerasiforme	cultivar
TS-189	CER	-	-	-	Nagcarlang		cultivar	Philippines
TS-202	CER	LA2402	-	-		S. lycopersicum var cerasiforme	Latin American cultivar	Brazil	Santa Catarina	-27.600000	-48.550000
TS-205	CER	-	-	-	8 bis	S. lycopersicum var cerasiforme	cultivar
TS-209	CER	-	-	-	Da serbo		landrace	Italy
TS-213	CER	-	-	EA01784				Italy
TS-216	CER	-	-	-	Phyra	S. lycopersicum var cerasiforme	cultivar
TS-219	CER	-	-	-	Mobalcon		landrace	Greece
TS-221	CER	LA1569	-	-	Jalapa	S. lycopersicum var cerasiforme	Wild species	Mexico	Vera Cruz
TS-223	CER	LA2675	-	EA01557		S. lycopersicum var cerasiforme	Wild species	Peru	Puno	-13.636944	-70.460556
TS-227	CER	-	-	-	Atom	S. lycopersicum var cerasiforme	cultivar
TS-229	CER	LA1620	-	-		S. lycopersicum var cerasiforme	Wild species	Brazil	Bahia	-12.750000	39.433333
TS-230	CER	-	-	-	Cerise Ildi	S. lycopersicum var cerasiforme	cultivar
TS-231	CER	-	-	-	L 285	S. lycopersicum var cerasiforme	cultivar
TS-233	CER	LA1218	-	EA00602		S. lycopersicum var cerasiforme	Latin American cultivar	Mexico	Vera Cruz
TS-238	CER	LA1228	PI379047	-	Macas	S. lycopersicum var cerasiforme	Wild species	Ecuador	Morona-Santiago	-2.170000	-78.030000
TS-240	CER	LA3136	-	-	Arroyo Rico	S. lycopersicum var cerasiforme	Wild species	Cuba	Holguin
TS-243	CER	-	-	EA04228				Mexico
TS-247	CER	-	-	-	N 795 Pescio	S. lycopersicum var cerasiforme	cultivar	Peru
TS-248	CER	-	-	-
TS-250	CER	-	-	EA03539				Russia
TS-252	CER	-	-	EA01802			cocktail tomato	Italy
TS-254	CER	-	-	EA02979
TS-257	CER	-	-	-	Marpha N2	S. lycopersicum var cerasiforme	cultivar	France
TS-258	CER	-	-	-	Minibel	S. lycopersicum var cerasiforme	cultivar
TS-260	CER	-	-	-	Cerise Orange dUzès	S. lycopersicum var cerasiforme	cultivar	France
TS-262	CER	LA1247	PI379058	EA01403		S. lycopersicum var cerasiforme	Wild species	Ecuador	Loja	-3.990000	-79.360000
TS-271	CER	-	-	-	Linosa		landrace	Italy
TS-273	CER	LA2640	-	EA01545	PE-63	S. lycopersicum var cerasiforme	Wild species	Peru	Apurimac	-13.641667	-72.908333
TS-280	CER	-	-	-	Cerise du sud ouest N 2	S. lycopersicum var cerasiforme	Wild species
TS-281	CER	LA1286	PI365920	-	San Martin de Pangoa	S. lycopersicum var cerasiforme	Wild species	Peru	Junin	-11.166667	-74.466667
TS-283	CER	-	-	-	Cisterno	S. lycopersicum var cerasiforme	cultivar
TS-284	CER	-	-	-	Cerazjnho		landrace	Brasil
TS-286	CER	-	-	-	Allungato piccolo		landrace	Brasil
TS-287	CER	-	-	EA00915			Cocktail tomato	Unknown
TS-289	CER	LA1244	PI379044	EA00610		S. lycopersicum var cerasiforme	Latin American cultivar	Ecuador	Guayas
TS-290	CER	-	-	-	N 2257 Dikorastushii...	S. lycopersicum var cerasiforme	cultivar	Peru
TS-294	CER	-	-	-	N 933	S. lycopersicum var cerasiforme	cultivar	Uzbekistan
TS-295	CER	LA0417	-	-	Puna	S. lycopersicum var cerasiforme	Latin American cultivar; Wild species	Ecuador	Guayas	-2.733333	-79.916667
TS-298	CER	LA2308	-	-	San Francisco	S. lycopersicum var cerasiforme	Wild species	Peru	San Martin	-6.733333	-76.333333
TS-299	CER	LA2131	-	-	Bomboiza	S. lycopersicum var cerasiforme	Wild species	Ecuador	Zamora-Chinchipe	-3.454444	-78.555278
TS-300	CER	LA1231	PI379049	-	Tena	S. lycopersicum var cerasiforme	Wild species	Ecuador	Napo	-0.983333	-77.816667
TS-301	CER	LA2688	-	-	Santa Cruz near Shintuyo	S. lycopersicum var cerasiforme	Wild species	Peru	Madre de Dios	-12.678333	-71.301111
TS-302	CER	LA1543	-	-	Upper Parana	S. lycopersicum var cerasiforme	Wild species	Brazil
TS-303	CER	LA1461	-	-	Los Banos	S. lycopersicum var cerasiforme	Wild species	Phillipines	Los Banos	14.150000	121.233333
TS-304	CER	LA2307	-	-	Tarapoto	S. lycopersicum var cerasiforme	Latin American cultivar	Peru	San Martin	-6.501389	-76.365556
TS-423	CER	LA2840	-	-		S. lycopersicum var cerasiforme	Wild species	Peru	Amazonas
TS-426	CER	LA1263	PI365918	-	SAL345	S. lycopersicum var cerasiforme	cultivar	Ecuador	Guayas
TS-427	CER	-	PI126933	-		S. lycopersicum var cerasiforme	cultivar	Peru
TS-428	CER	-	PI126953	-		S. lycopersicum var cerasiforme	cultivar	Peru
TS-430	CER	-	PI127807	-	BL 587-S	S. lycopersicum var cerasiforme	cultivar	Peru
TS-431	CER	-	PI127807	-	BL 587	S. lycopersicum var cerasiforme	cultivar	Peru
TS-436	CER	-	-	-	BL 359	S. lycopersicum var cerasiforme	cultivar
TS-1	BIG	LA0490	-	-	VF-36	S. lycopersicum	Vintage Processing	United States
TS-2	BIG	LA2706	-	-	Moneymaker	S. lycopersicum	Vintage Fresh Market	England
TS-3	BIG	LA3475	-	-	M-82	S. lycopersicum	Modern Processing	Israel
TS-4	BIG	LA3856	-	-	Hawaii 7998	S. lycopersicum	Inbreed line
TS-5	BIG	LA2711	-	-	Edkawi	S. lycopersicum	Vintage Fresh Market	Egypt
TS-6	BIG	LA3008	-	-	San Marzano	S. lycopersicum	Vintage Processing	Italy
TS-7	BIG	LA3911	-	-	Micro-Tom	S. lycopersicum	Modern Fresh Market	United States
TS-8	BIG	LA4024	-	-	E-6203	S. lycopersicum	Modern Processing	United States
TS-9	BIG	LA2838A	-	-	Ailsa Craig	S. lycopersicum	Vintage Fresh Market	England
TS-10	BIG	LA0502	-	-	Marglobe	S. lycopersicum	Vintage Fresh Market	United States
TS-11	BIG	-	-	-	KR2	S. lycopersicum	Modern Fresh Market
TS-12	BIG	-	-	-	yoku improvement	S. lycopersicum	Modern Fresh Market
TS-41	BIG	-	-	EA02435		S. lycopersicum	Cocktail tomato	EL SALVADOR
TS-42	BIG	-	PI345565	EA05808		S. lycopersicum	Processing tomato	Russia
TS-43	BIG	-	-	EA00840	Moneymaker		Fresh Market
TS-44	BIG	-	-	-	A pera abruzzese		Landrace	Italy
TS-45	BIG	-	PI303718	EA05578		S. lycopersicum	Processing tomato	United States
TS-46	BIG	-	-	EA01237			Processing tomato	unknown
TS-47	BIG	-	-	EA01960		S. lycopersicum	Processing tomato	Russia
TS-48	BIG	LA0146	-	-	Mexico City	S. lycopersicum	Landrace/Latin American cultivar	Mexico	Mercado
TS-49	BIG	LA3238	-	-	Earliana	S. lycopersicum	Vintage Processing	United States
TS-51	BIG	-	-	-
TS-52	BIG	-	-	-	05-4126 (97-49-2)		cultivar	unknown
TS-55	BIG	-	-	EA00448				Unknown
TS-58	BIG	-	-	EA03577		S. lycopersicum	Processing tomato	Russia
TS-59	BIG	-	-	EA02898			Processing tomato	Bulgaria
TS-60	BIG	LA2009	-	-	New Yorker	S. lycopersicum	Vintage Fresh Market	United States
TS-68	BIG	LA0395	-	-	Chiclayo	S. lycopersicum	Latin American cultivar	Peru	Lambayeque	-6.766667	-79.850000
TS-69	BIG	LA1459	-	-	Huachinango	S. lycopersicum	Latin American cultivar	Mexico
TS-73†	BIG	-	-	-	Quarantino			Italy
TS-74	BIG	-	-	-	N 739	S. lycopersicum	Fresh Market	Peru
TS-76	BIG	-	-	EA01230			Processing tomato	Unknown
TS-78	BIG	-	-	EA02895		S. lycopersicum	Processing tomato	Russia
TS-80	BIG	-	-	EA01020			Processing tomato	unknown
TS-81	BIG	-	-	EA02761			Processing tomato	Russia
TS-82	BIG	-	-	EA03274			Processing tomato	Spain
TS-85	BIG	-	-	-
TS-86	BIG	-	-	EA01684				Italy
TS-88	BIG	-	-	EA01804		S. lycopersicum	Cocktail tomato	Italy
TS-89	BIG	-	-	EA01185			Processing tomato	Unknown
TS-90	BIG	-	-	EA02753		S. lycopersicum	Cocktail tomato	Russia
TS-93	BIG	-	-	EA01002			Processing tomato	Unknown
TS-95	BIG	-	-	-	Moneymaker	S. lycopersicum	Fresh Market
TS-100	BIG	-	-	EA03456		S. lycopersicum	Processing	Italy
TS-101	BIG	-	-	EA00369		S. lycopersicum		Unknown
TS-102	BIG	-	-	EA03673		S. lycopersicum	Processing tomato	Russia
TS-103	BIG	-	-	EA00389		S. lycopersicum		Unknown
TS-104	BIG	-	-	EA01756		S. lycopersicum	Processing tomato	Italy
TS-108	BIG	-	-	EA01989	Puno I	S. lycopersicum	Processing tomato	Peru
TS-110	BIG	-	PI93302	EA04243		S. lycopersicum		CHINA
TS-111	BIG	-	-	EA01270			Processing tomato	Unknown
TS-112	BIG	-	-	EA03083		S. lycopersicum	Processing tomato	Russia
TS-113	BIG	-	-	EA01198			Processing tomato	Unknown
TS-114	BIG	-	-	EA01982		S. lycopersicum	Processing tomato	Russia
TS-115	BIG	-	-	EA03426			Processing tomato	unknown
TS-117	BIG	-	-	-	Scatolone di bolsena		Landrace	Italy
TS-121	BIG	LA3846	-	-	NC EBR-6	S. lycopersicum	Modern Fresh Market	United States
TS-122	BIG	LA1090	-	-	Rutgers	S. lycopersicum	Vintage Fresh Market	United States
TS-125	BIG	-	-	EA00422			Processing tomato	Unknown
TS-126	BIG	-	-	EA01903		S. lycopersicum		United States
TS-127	BIG	LA0113	-	-	Hacienda Calera	S. lycopersicum	Landrace/Latin American cultivar	Peru	La Libertad	-7.227222	-79.429444
TS-128	BIG	LA0012	-	-	Pearson	S. lycopersicum	Vintage Processing	United States
TS-130	BIG	LA2413	-	-	Severianin	S. lycopersicum	Modern Fresh Market	Russia
TS-132	BIG	LA3903	-	-	Primabel	S. lycopersicum	Vintage Fresh Market	France
TS-133	BIG	LA3528	-	-	Peto95-43	S. lycopersicum	Modern Processing	United States
TS-135	BIG	LA0466	PI 258469	-	Hacienda Rosario	S. lycopersicum	Landrace/Latin American cultivar	Chile	Arica and Parinacota	-18.416667	-70.150000
TS-136	BIG	-	-	-	Vito			Italy
TS-137	BIG	-	-	-	Spagnoletta		Landrace	Italy
TS-139	BIG	-	-	-	Red Setter		Vintage cultivar	USA
TS-140	BIG	-	-	-	149-77		cultivar	Italy
TS-141	BIG	-	-	-	Saladette		cultivar	Italy
TS-142	BIG	-	-	-	Roma		Vintage cultivar	Italy
TS-143	BIG	LA4025	-	-	Florida 7547	S. lycopersicum	Modern Fresh Market	United States
TS-147	BIG	-	-	-
TS-150	BIG	LA2285	-	-	Tarapoto	S. lycopersicum	Landrace/Latin American cultivar	Peru	San Martin	-6.501389	-76.365556
TS-151	BIG	LA2399	-	-	T-5	S. lycopersicum	Modern Fresh Market	United States
TS-152	BIG	LA1021	-	-	Santa Cruz B	S. lycopersicum	Landrace/Latin American cultivar	Brazil	Sao Paulo
TS-153	BIG	LA1544	-	-	Xol Languna	S. lycopersicum	Landrace/Latin American cultivar	Mexico	Campeche
TS-155	BIG	LA0533	-	-	Condine Red	S. lycopersicum	Vintage Fresh Market,Monogenic	Germany
TS-157	BIG	-	-	EA03648		S. lycopersicum	Processing tomato	Russia
TS-159	BIG	-	-	EA03028			Processing tomato	Russia
TS-160	BIG	-	-	EA03533		S. lycopersicum	Processing tomato	Russia
TS-161	BIG	-	-	EA02586		S. lycopersicum	Processing tomato	Russia
TS-162	BIG	-	-	EA03463		S. lycopersicum	Processing tomato	Azerbaijan
TS-163	BIG	LA1504	-	-	Marmande	S. lycopersicum	Vintage Fresh Market	France
TS-166	BIG	LA0404	-	-	Piura	S. lycopersicum	Landrace/Latin American cultivar	Peru	Piura
TS-167	BIG	LA0147	-	-	Tegucigalpa	S. lycopersicum	Landrace/Latin American cultivar	Honduras	Tegucigalpa mercado
TS-168	BIG	-	-	-	Da appendere		Landrace	Italy
TS-169	BIG	-	-	-	Cuor di bue di Albenga		Landrace	Italy
TS-170	BIG	-	-	-	Cuor di bue		Landrace	Italy
TS-171	BIG	LA1706	-	-	UC-82	S. lycopersicum	Modern Processing	United States
TS-172	BIG	-	PI280060	EA05480		S. lycopersicum	Processing tomato	Canada
TS-173	BIG	-	-	EA03611		S. lycopersicum		Russia
TS-174	BIG	-	-	EA00304			Processing tomato	Unknown
TS-175	BIG	-	-	EA03586		S. lycopersicum	Processing tomato	Russia
TS-176	BIG	-	-	EA02669			Processing tomato	Tunisia
TS-177	BIG	-	-	EA01155			Processing tomato	Unknown
TS-178	BIG	-	PI513036	EA06485		S. lycopersicum	Processing tomato	Spain
TS-179	BIG	-	-	EA01027			Processing tomato	Unknown
TS-180	BIG	-	-	EA02728			Processing tomato	Russia
TS-183	BIG	-	-	EA02764			Processing tomato	Germany
TS-184†	BIG	LA2283	-	-	Tarapoto	S. lycopersicum		Peru	San Martin	-6.487778	-76.360000
TS-185	BIG	LA4347	-	-	B-L-35	S. lycopersicum	Vintage Fresh Market	Spain	Mallorca
TS-186	BIG	LA3214	-	-	Rowpac	S. lycopersicum	Modern Processing	United States
TS-188	BIG	LA1506	-	-	Stone	S. lycopersicum	Vintage Fresh Market	United States
TS-190	BIG	-	-	-	Santa Chiara		cultivar	Italy
TS-191	BIG	-	-	-	Francescano		Landrace	Italy
TS-192	BIG	-	-	-	Severianin		Vintage cultivar	Russia
TS-193	BIG	-	-	-	Pantano dArdea		Landrace	Italy
TS-194	BIG	-	-	-
TS-195	BIG	LA0516	-	-	Ace	S. lycopersicum	Vintage Fresh Market	United States
TS-196	BIG	-	-	EA00240	N020212		Processing tomato	unknown
TS-197	BIG	-	-	-	Libanese		Landrace	Libanon
TS-198	BIG	-	-	EA00512
TS-200	BIG	LA3320	-	-	Hot set	S. lycopersicum	cultivar	Italy
TS-201	BIG	LA1210	-	-	San Salvador	S. lycopersicum	Landrace/Latin American cultivar	El Salvador	San Salvador
TS-203	BIG	-	-	-	Bell pepper-like		Landrace	Italy
TS-204	BIG	LA3840	-	-	Florida 7060	S. lycopersicum	Modern Fresh Market	United States
TS-206	BIG	LA0089	-	-	Prince Borghese	S. lycopersicum	Vintage Fresh Market	Italy
TS-210	BIG	LA3625	-	-	NC 265-1 (93)-3-3	S. lycopersicum	Modern Fresh Market	United States
TS-211	BIG	LA4354	-	-	NC 84173	S. lycopersicum	Modern Fresh Market	United States
TS-212	BIG	LA3242	-	-	Flora-Dade	S. lycopersicum	Modern Fresh Market	United States
TS-214	BIG	-	-	-	Panama		Landrace	Panama
TS-215	BIG	-	-	-	Vrbikanske Nizke		cultivar	Bulgaria/Italy
TS-218	BIG	-	-	-	Santa Clara 5800		cultivar	Brasil
TS-220	BIG	-	-	-	Barnaulski Konservnyi		cultivar	Russia
TS-224	BIG	LA0410	PI 258474	-	Guayaquil	S. lycopersicum	Landrace/Latin American cultivar	Ecuador	Guayas
TS-225	BIG	-	PI330336	EA05747		S. lycopersicum	Processing tomato	Japan
TS-226	BIG	-	-	-	Microtom	S. lycopersicum	cultivar	France
TS-228	BIG	-	-	-	M-82	S. lycopersicum	cultivar
TS-232	BIG	-	-	EA00951			Processing	unknown
TS-234	BIG	-	-	EA01371			Processing tomato	Unknown
TS-235	BIG	-	-	EA00892			Processing tomato	Guatemala
TS-236	BIG	-	-	EA02732			Processing tomato	Russian federation
TS-237	BIG	LA3243	-	-	Platense	S. lycopersicum	Vintage Fresh Market	Argentina
TS-239	BIG	LA3845	-	-	NC EBR-5	S. lycopersicum	Modern Fresh Market	United States
TS-241	BIG	LA0126	-	-	Quito	S. lycopersicum	Latin American cultivar	Ecuador	Pichincha	-0.216667	-78.500000
TS-242	BIG	LA0134C	-	-	Ayacucho	S. lycopersicum	Latin American cultivar	Peru	Ayacucho	-13.158333	-74.223889
TS-245	BIG	-	-	EA03126		S. lycopersicum	Processing tomato	CZECH REPUBLIC
TS-246	BIG	-	-	EA00983			Processing tomato	Unknown
TS-249	BIG	LA1462	-	-	Merida	S. lycopersicum	Landrace/Latin American cultivar	Mexico
TS-251	BIG	-	PI647249	EA04001		S. lycopersicum		Spain
TS-253	BIG	LA4345	-	-	Heinz 1706-BG	S. lycopersicum	Modern Processing	United States
TS-255	BIG	-	-	EA03002			Processing tomato	Russian federation
TS-256	BIG	LA2260		EA00744		S. lycopersicum	Latin American cultivar	Peru	San Martin	-6.222778	-76.819167
TS-259	BIG	-	-	EA01712			Processing tomato	Italy
TS-261	BIG	LA1511	-	EA01444		S. lycopersicum	Wild species	Brazil	Minas Gerais	-19.450000	-44.233333
TS-263	BIG	LA3343	-	-	Rio Grande	S. lycopersicum	Processing tomato	United States
TS-264	BIG	LA0025	-	-	King Humbert #1	S. lycopersicum	Vintage Fresh Market	Italy
TS-268	BIG	-	-	EA01915		S. lycopersicum	cultivar	Unknown
TS-269	BIG	-	-	-	Canestrino		Landrace	Italy
TS-270	BIG	-	-	EA03174				Bulgaria
TS-272	BIG	-	-	EA06878			Processing tomato	unknown
TS-274	BIG	-	-	EA03613			Cocktail/Processing tomato	Russian federation
TS-275	BIG	-	-	EA01049			Processing tomato	unknown
TS-276	BIG	-	-	EA03650			Cocktail/Processing tomato	Moldova
TS-277	BIG	LA3144	-	-	Hunt100	S. lycopersicum	Modern Processing	United States
TS-278	BIG	LA0517	-	-	Early Santa Clara	S. lycopersicum	Vintage Processing	United States
TS-282	BIG	-	-	-	Ucra2		Landrace	Ukraine
TS-285	BIG	-	PI303752	EA05612		S. lycopersicum	Processing tomato	United States
TS-288	BIG	-	-	EA04236		S. lycopersicum	Processing tomato	CHINA
TS-292	BIG	-	-	EA06902		S. lycopersicum	Processing tomato	unknown
TS-293	BIG	-	-	EA03439		S. lycopersicum	Cocktail/Processing tomato	unknown
TS-296	BIG	-	-	-	Droplet	S. lycopersicum
TS-297	BIG	-	PI291344	EA05550		S. lycopersicum		China
TS-400	BIG	-	-	-		S. lycopersicum	inbred line	China
TS-401	BIG	-	-	-		S. lycopersicum	inbred line	China
TS-409	BIG	-	PI124161	-		S. lycopersicum	Landrace	Guatemala
† These accessions fruit were highly segregated in fruit weight
Note: All of these tomato samples information comes from Lin et al., 2014.
