# Supplementary material for: Genome-wide association study of eigenvectors provides genetic insights into selective breeding for tomato metabolites
Source: BMC Biol. 2022 May 24;20:120. doi: 10.1186/s12915-022-01327-x (PMC9128223; doi:10.1186/s12915-022-01327-x)
Supplement: Supplementary file 1 — Additional file 1: Table S1. Summary of the sampled collection of tomato. Table S2. Information of 258 selected metabolites from 980 metabolites. Table S3. Putative EigenGWAS and π domestication sweeps. Table S4. Putative EigenGWAS and π improvement sweeps. Table S5. Genes within the putative EigenGWAS domestication sweeps. Table S6. Genes within the putative EigenGWAS improvement sweeps. Table S7. GO enrichment analysis of DEGs. Table S8. KEGG enrichment analysis of DEGs. Table S9. Summary of 29 genes/QTLs associated with tomato plant and fruit. Table S10. Summary of 12 significant association signals related polyphenols during domestication and improvement. Table S11. β-D-glucopyranosyl-caffeic acid (DGPC acid) selected genes in Eigen domestication and improvement. Table S12. The results of eQTL within the PIM and CER groups. Table S13. The results of eQTL within the CER and BIG groups. Table S14. N',N”,N”'-Trisinapoylspermine (TSPM) selected genes in Eigen domestication and improvement. Table S15. The primers of SlCGT used for the qRT-PCR experiment. [file 12915_2022_1327_MOESM1_ESM.zip › Additional file 1/Table S7.xlsx]

## Sheet: Table S7
Table S7 GO enrichment analysis of DEGs.
Process	Type	GO.ID Term	Gene number	Significant genes	P-value
Domestication	Biological Process	GO:0006979 response to oxidative stress	24	Solyc01g006290/Solyc01g006300/Solyc01g058520/Solyc01g108320/Solyc02g062510/Solyc02g077300/Solyc02g084790/Solyc02g084800/Solyc02g087070/Solyc02g087110/Solyc02g087190/Solyc02g090470/Solyc03g006700/Solyc03g006810/Solyc03g044100/Solyc03g080150/Solyc03g120800/Solyc05g010330/Solyc06g050440/Solyc07g052510/Solyc07g052550/Solyc11g018800/Solyc12g056240/Solyc12g089360	2.6e-05
		GO:0055114 oxidation-reduction process	157	Solyc00g247300/Solyc01g006290/Solyc01g006300/Solyc01g006560/Solyc01g006580/Solyc01g006610/Solyc01g008640/Solyc01g058520/Solyc01g065490/Solyc01g067620/Solyc01g088200/Solyc01g088220/Solyc01g088230/Solyc01g093980/Solyc01g093990/Solyc01g094140/Solyc01g096670/Solyc01g099200/Solyc01g099210/Solyc01g100640/Solyc01g108320/Solyc01g109160/Solyc02g014730/Solyc02g022860/Solyc02g062500/Solyc02g062510/Solyc02g0…	3.7e-05
		GO:0055085 transmembrane transport	76	Solyc01g008420/Solyc01g010530/Solyc01g034080/Solyc01g068410/Solyc01g091180/Solyc01g103140/Solyc01g104030/Solyc01g106920/Solyc01g109460/Solyc02g021480/Solyc02g068080/Solyc02g077270/Solyc02g078600/Solyc02g080490/Solyc02g081600/Solyc02g094060/Solyc03g005860/Solyc03g006260/Solyc03g025250/Solyc03g032040/Solyc03g033460/Solyc03g097940/Solyc03g113210/Solyc04g007530/Solyc04g015990/Solyc04g016280/Solyc04g0…	0.00025
		GO:0022414 reproductive process	13	Solyc01g006530/Solyc02g079530/Solyc02g079710/Solyc03g007790/Solyc04g077270/Solyc04g077390/Solyc06g036470/Solyc07g053120/Solyc07g053130/Solyc07g063770/Solyc07g063780/Solyc09g075920/Solyc11g066350	0.00077
		GO:0006857 oligopeptide transport	15	Solyc01g091180/Solyc01g103030/Solyc05g005940/Solyc05g005950/Solyc05g005960/Solyc05g005990/Solyc05g006010/Solyc06g060620/Solyc07g008520/Solyc08g007430/Solyc08g077170/Solyc09g005380/Solyc11g072570/Solyc12g042300/Solyc12g089230	0.00078
		GO:0008037 cell recognition/pollination/multi-multicellular organism process	12	Solyc01g006530/Solyc02g079530/Solyc02g079710/Solyc03g007790/Solyc04g077270/Solyc04g077390/Solyc06g036470/Solyc07g053120/Solyc07g053130/Solyc07g063770/Solyc07g063780/Solyc09g075920	0.0019
		GO:0051704 multi-organism process	13	Solyc01g006530/Solyc01g097240/Solyc02g079530/Solyc02g079710/Solyc03g007790/Solyc04g077270/Solyc04g077390/Solyc06g036470/Solyc07g053120/Solyc07g053130/Solyc07g063770/Solyc07g063780/Solyc09g075920	0.00454
		GO:0006915 apoptotic process	30	Solyc00g102400/Solyc01g066020/Solyc03g005670/Solyc03g006750/Solyc04g005550/Solyc04g007060/Solyc04g007070/Solyc04g007490/Solyc04g008130/Solyc04g008200/Solyc04g009130/Solyc04g011990/Solyc04g015210/Solyc05g007640/Solyc05g050430/Solyc05g053990/Solyc05g054010/Solyc06g008770/Solyc06g064760/Solyc07g009180/Solyc08g013970/Solyc09g092300/Solyc10g008220/Solyc10g008230/Solyc11g006520/Solyc11g043070/Solyc11g0…	0.00741
		GO:0008219 cell death	31	Solyc00g102400/Solyc01g066020/Solyc03g005670/Solyc03g006750/Solyc04g005550/Solyc04g007060/Solyc04g007070/Solyc04g007490/Solyc04g008130/Solyc04g008200/Solyc04g009130/Solyc04g011990/Solyc04g015210/Solyc05g007640/Solyc05g050430/Solyc05g053990/Solyc05g054010/Solyc06g008770/Solyc06g064760/Solyc07g009180/Solyc08g013970/Solyc08g067760/Solyc09g092300/Solyc10g008220/Solyc10g008230/Solyc11g006520/Solyc11g0…	0.00992
		GO:0050790 regulation of catalytic activity	14	Solyc01g006660/Solyc01g087740/Solyc02g069110/Solyc02g072330/Solyc02g072370/Solyc02g092680/Solyc03g044150/Solyc03g081250/Solyc03g081260/Solyc05g005520/Solyc08g079870/Solyc08g080010/Solyc10g084560/Solyc10g086600	0.01213
	Cellular Component	GO:0016020 membrane	171	Solyc01g008420/Solyc01g010530/Solyc01g034080/Solyc01g066020/Solyc01g068410/Solyc01g091180/Solyc01g094990/Solyc01g097430/Solyc01g100880/Solyc01g101070/Solyc01g103030/Solyc01g103140/Solyc01g104030/Solyc01g104210/Solyc01g106920/Solyc01g109460/Solyc02g014430/Solyc02g021480/Solyc02g032250/Solyc02g036440/Solyc02g068080/Solyc02g077270/Solyc02g078600/Solyc02g080490/Solyc02g081600/Solyc02g086920/Solyc02g0…	3e-07
		GO:0031224 intrinsic component of membrane	73	Solyc01g010530/Solyc01g066020/Solyc01g068410/Solyc01g091180/Solyc01g104210/Solyc01g109460/Solyc02g014430/Solyc02g032250/Solyc02g077270/Solyc02g078600/Solyc02g086920/Solyc02g088230/Solyc03g005860/Solyc03g006260/Solyc03g026080/Solyc03g031530/Solyc03g032040/Solyc03g044810/Solyc03g044910/Solyc03g097570/Solyc03g097580/Solyc04g015990/Solyc04g072760/Solyc04g078040/Solyc04g080750/Solyc04g080990/Solyc05g0…	0.00098
		GO:0016021 integral component of membrane	69	Solyc01g010530/Solyc01g068410/Solyc01g091180/Solyc01g104210/Solyc01g109460/Solyc02g014430/Solyc02g077270/Solyc02g078600/Solyc02g086920/Solyc02g088230/Solyc03g005860/Solyc03g006260/Solyc03g026080/Solyc03g031530/Solyc03g032040/Solyc03g044910/Solyc03g097570/Solyc03g097580/Solyc04g015990/Solyc04g072760/Solyc04g078040/Solyc04g080750/Solyc04g080990/Solyc05g006010/Solyc05g018870/Solyc05g051910/Solyc05g0…	0.0012
		GO:0044425 membrane part	78	Solyc01g010530/Solyc01g066020/Solyc01g068410/Solyc01g091180/Solyc01g104210/Solyc01g109460/Solyc02g014430/Solyc02g032250/Solyc02g077270/Solyc02g078600/Solyc02g086920/Solyc02g088230/Solyc03g005860/Solyc03g006260/Solyc03g026080/Solyc03g031530/Solyc03g032040/Solyc03g044810/Solyc03g044910/Solyc03g097570/Solyc03g097580/Solyc04g015990/Solyc04g072760/Solyc04g078040/Solyc04g080750/Solyc04g080990/Solyc05g0…	0.04635
		GO:0048046 apoplast	5	Solyc02g080160/Solyc06g083400/Solyc11g065600/Solyc12g007270/Solyc12g098610	0.06152
		GO:0005576 extracellular region	6	Solyc02g080160/Solyc06g083400/Solyc08g082250/Solyc11g065600/Solyc12g007270/Solyc12g098610	0.09239
		GO:0005618 cell wall	10	Solyc01g079180/Solyc01g091060/Solyc02g080160/Solyc06g009190/Solyc06g083400/Solyc07g065360/Solyc09g091730/Solyc11g065600/Solyc12g007270/Solyc12g098610	0.23273
		GO:0009341 beta-galactosidase complex	2	Solyc01g111540/Solyc03g121540	0.28306
		GO:0005778 peroxisomal membrane	1	Solyc03g093180	0.45207
		GO:0071944 cell periphery	12	Solyc01g079180/Solyc01g091060/Solyc02g080160/Solyc06g009190/Solyc06g075610/Solyc06g083400/Solyc07g053980/Solyc07g065360/Solyc09g091730/Solyc11g065600/Solyc12g007270/Solyc12g098610	0.47476
	Molecular Function	GO:0020037 heme binding	65	Solyc00g247300/Solyc01g006290/Solyc01g006300/Solyc01g008640/Solyc01g058520/Solyc01g094140/Solyc01g096670/Solyc01g100640/Solyc01g108320/Solyc01g109160/Solyc02g014730/Solyc02g062510/Solyc02g065220/Solyc02g077300/Solyc02g084570/Solyc02g084790/Solyc02g084800/Solyc02g087070/Solyc02g087110/Solyc02g087190/Solyc02g090300/Solyc02g090470/Solyc02g092860/Solyc03g006700/Solyc03g006810/Solyc03g026130/Solyc03g0…	2.1e-09
		GO:0046906 tetrapyrrole binding	65	Solyc00g247300/Solyc01g006290/Solyc01g006300/Solyc01g008640/Solyc01g058520/Solyc01g094140/Solyc01g096670/Solyc01g100640/Solyc01g108320/Solyc01g109160/Solyc02g014730/Solyc02g062510/Solyc02g065220/Solyc02g077300/Solyc02g084570/Solyc02g084790/Solyc02g084800/Solyc02g087070/Solyc02g087110/Solyc02g087190/Solyc02g090300/Solyc02g090470/Solyc02g092860/Solyc03g006700/Solyc03g006810/Solyc03g026130/Solyc03g0…	1e-08
		GO:0016705 oxidoreductase activity, acting on paired donors, with incorporation or reduction of molecular oxygen	67	Solyc00g247300/Solyc01g006580/Solyc01g006610/Solyc01g008640/Solyc01g067620/Solyc01g093980/Solyc01g094140/Solyc01g096670/Solyc01g109160/Solyc02g014730/Solyc02g062500/Solyc02g065220/Solyc02g068310/Solyc02g068330/Solyc02g071410/Solyc02g084570/Solyc02g090300/Solyc02g092860/Solyc03g025490/Solyc03g026130/Solyc03g095900/Solyc03g111950/Solyc03g122360/Solyc04g008670/Solyc04g009860/Solyc04g011690/Solyc04g0…	5.1e-08
		GO:0004601 peroxidase activity	25	Solyc01g006290/Solyc01g006300/Solyc01g058520/Solyc01g100640/Solyc01g108320/Solyc02g062510/Solyc02g077300/Solyc02g084790/Solyc02g084800/Solyc02g087070/Solyc02g087110/Solyc02g087190/Solyc02g090470/Solyc03g006700/Solyc03g006810/Solyc03g044100/Solyc03g080150/Solyc03g120800/Solyc05g010330/Solyc06g050440/Solyc07g052510/Solyc07g052550/Solyc11g018800/Solyc12g056240/Solyc12g089360	3.1e-05
		GO:0016684 oxidoreductase activity, acting on peroxide as acceptor	25	Solyc01g006290/Solyc01g006300/Solyc01g058520/Solyc01g100640/Solyc01g108320/Solyc02g062510/Solyc02g077300/Solyc02g084790/Solyc02g084800/Solyc02g087070/Solyc02g087110/Solyc02g087190/Solyc02g090470/Solyc03g006700/Solyc03g006810/Solyc03g044100/Solyc03g080150/Solyc03g120800/Solyc05g010330/Solyc06g050440/Solyc07g052510/Solyc07g052550/Solyc11g018800/Solyc12g056240/Solyc12g089360	4.4e-05
		GO:0016209 antioxidant activity	27	Solyc01g006290/Solyc01g006300/Solyc01g058520/Solyc01g100640/Solyc01g108320/Solyc02g062510/Solyc02g077300/Solyc02g084790/Solyc02g084800/Solyc02g087070/Solyc02g087110/Solyc02g087190/Solyc02g090470/Solyc03g006700/Solyc03g006810/Solyc03g044100/Solyc03g080150/Solyc03g120800/Solyc05g005470/Solyc05g010330/Solyc06g050440/Solyc07g052510/Solyc07g052550/Solyc10g083650/Solyc11g018800/Solyc12g056240/Solyc12g0…	7.2e-05
		GO:0048037 cofactor binding	105	Solyc00g247300/Solyc01g006290/Solyc01g006300/Solyc01g007940/Solyc01g008640/Solyc01g058520/Solyc01g093990/Solyc01g094140/Solyc01g096670/Solyc01g100640/Solyc01g102940/Solyc01g103920/Solyc01g108320/Solyc01g109160/Solyc02g014730/Solyc02g022860/Solyc02g062190/Solyc02g062510/Solyc02g065220/Solyc02g070070/Solyc02g077300/Solyc02g079460/Solyc02g084570/Solyc02g084790/Solyc02g084800/Solyc02g087070/Solyc02g0…	0.00011
		GO:0016746 transferase activity	36	Solyc01g098110/Solyc01g107050/Solyc02g064690/Solyc02g087500/Solyc03g005320/Solyc03g044810/Solyc03g097500/Solyc03g111130/Solyc05g009530/Solyc05g050760/Solyc05g052680/Solyc06g053900/Solyc07g006670/Solyc07g006680/Solyc07g055840/Solyc08g006560/Solyc08g006730/Solyc08g013830/Solyc08g067440/Solyc08g068280/Solyc08g068710/Solyc08g068730/Solyc08g068770/Solyc08g068780/Solyc09g014350/Solyc09g065800/Solyc09g0…	0.00011
		GO:0003824 catalytic activity	647	Solyc00g110870/Solyc00g136560/Solyc00g247300/Solyc00g289230/Solyc01g005310/Solyc01g005610/Solyc01g006290/Solyc01g006300/Solyc01g006530/Solyc01g006560/Solyc01g006580/Solyc01g006610/Solyc01g006660/Solyc01g007940/Solyc01g007980/Solyc01g008640/Solyc01g008710/Solyc01g010160/Solyc01g014690/Solyc01g018020/Solyc01g058520/Solyc01g060200/Solyc01g060460/Solyc01g065490/Solyc01g066140/Solyc01g067620/Solyc01g0…	0.00012
		GO:0016491 oxidoreductase activity	175	Solyc00g247300/Solyc01g006290/Solyc01g006300/Solyc01g006560/Solyc01g006580/Solyc01g006610/Solyc01g008640/Solyc01g058520/Solyc01g065490/Solyc01g067620/Solyc01g088200/Solyc01g088220/Solyc01g088230/Solyc01g090120/Solyc01g093980/Solyc01g093990/Solyc01g094140/Solyc01g094260/Solyc01g096670/Solyc01g099200/Solyc01g099210/Solyc01g100640/Solyc01g103920/Solyc01g108320/Solyc01g109160/Solyc02g014730/Solyc02g0…	0.00012
Improvement	Biological Process	GO:0031497 chromatin assembly	16	Solyc01g073970/Solyc01g074000/Solyc01g079110/Solyc01g080600/Solyc01g086800/Solyc01g086820/Solyc01g095650/Solyc02g038690/Solyc04g011390/Solyc05g054610/Solyc06g072240/Solyc06g074790/Solyc10g008910/Solyc11g072840/Solyc11g072860/Solyc12g056540	1.9e-06
		GO:0006333 chromatin assembly or disassembly	16	Solyc01g073970/Solyc01g074000/Solyc01g079110/Solyc01g080600/Solyc01g086800/Solyc01g086820/Solyc01g095650/Solyc02g038690/Solyc04g011390/Solyc05g054610/Solyc06g072240/Solyc06g074790/Solyc10g008910/Solyc11g072840/Solyc11g072860/Solyc12g056540	3.2e-06
		GO:0071103 DNA conformation change	16	Solyc01g073970/Solyc01g074000/Solyc01g079110/Solyc01g080600/Solyc01g086800/Solyc01g086820/Solyc01g095650/Solyc02g038690/Solyc04g011390/Solyc05g054610/Solyc06g072240/Solyc06g074790/Solyc10g008910/Solyc11g072840/Solyc11g072860/Solyc12g056540	1.2e-05
		GO:0065003 protein-containing complex assembly	20	Solyc00g020040/Solyc01g073970/Solyc01g074000/Solyc01g079110/Solyc01g080600/Solyc01g086800/Solyc01g086820/Solyc01g095650/Solyc02g038690/Solyc03g062700/Solyc04g011390/Solyc04g056500/Solyc05g054610/Solyc06g072240/Solyc06g074790/Solyc10g008910/Solyc11g072840/Solyc11g072860/Solyc12g010210/Solyc12g056540	1.7e-05
		GO:0043086 negative regulation of catalytic activity	14	Solyc01g087740/Solyc01g087800/Solyc01g087810/Solyc02g030130/Solyc04g078740/Solyc06g083720/Solyc07g056170/Solyc08g007680/Solyc08g077860/Solyc08g079840/Solyc08g079850/Solyc08g079860/Solyc08g079990/Solyc10g086600	8.4e-05
		GO:0043933 protein-containing complex subunit organization	20	Solyc00g020040/Solyc01g073970/Solyc01g074000/Solyc01g079110/Solyc01g080600/Solyc01g086800/Solyc01g086820/Solyc01g095650/Solyc02g038690/Solyc03g062700/Solyc04g011390/Solyc04g056500/Solyc05g054610/Solyc06g072240/Solyc06g074790/Solyc10g008910/Solyc11g072840/Solyc11g072860/Solyc12g010210/Solyc12g056540	0.0001
		GO:0022607 cellular component assembly	20	Solyc00g020040/Solyc01g073970/Solyc01g074000/Solyc01g079110/Solyc01g080600/Solyc01g086800/Solyc01g086820/Solyc01g095650/Solyc02g038690/Solyc03g062700/Solyc04g011390/Solyc04g056500/Solyc05g054610/Solyc06g072240/Solyc06g074790/Solyc10g008910/Solyc11g072840/Solyc11g072860/Solyc12g010210/Solyc12g056540	0.00012
		GO:0006325 chromatin organization	17	Solyc01g073970/Solyc01g074000/Solyc01g079110/Solyc01g080600/Solyc01g086800/Solyc01g086820/Solyc01g095650/Solyc02g038690/Solyc04g011390/Solyc05g054610/Solyc06g072240/Solyc06g074790/Solyc09g083390/Solyc10g008910/Solyc11g072840/Solyc11g072860/Solyc12g056540	0.00014
		GO:0050790 regulation of catalytic activity	15	Solyc01g087740/Solyc01g087800/Solyc01g087810/Solyc01g090800/Solyc02g030130/Solyc04g078740/Solyc06g083720/Solyc07g056170/Solyc08g007680/Solyc08g077860/Solyc08g079840/Solyc08g079850/Solyc08g079860/Solyc08g079990/Solyc10g086600	0.00024
		GO:0051276 chromosome organization	18	Solyc01g073970/Solyc01g074000/Solyc01g079110/Solyc01g080600/Solyc01g086800/Solyc01g086820/Solyc01g095650/Solyc02g038690/Solyc02g087980/Solyc04g011390/Solyc05g054610/Solyc06g072240/Solyc06g074790/Solyc09g083390/Solyc10g008910/Solyc11g072840/Solyc11g072860/Solyc12g056540	0.00024
	Cellular Component	GO:0000785 chromatin	16	Solyc01g073970/Solyc01g074000/Solyc01g079110/Solyc01g080600/Solyc01g086800/Solyc01g086820/Solyc01g095650/Solyc02g038690/Solyc04g011390/Solyc05g054610/Solyc06g072240/Solyc06g074790/Solyc10g008910/Solyc11g072840/Solyc11g072860/Solyc12g056540	3.4e-08
		GO:0044427 chromosomal part	17	Solyc01g073970/Solyc01g074000/Solyc01g079110/Solyc01g080600/Solyc01g086800/Solyc01g086820/Solyc01g095650/Solyc02g038690/Solyc04g011390/Solyc05g007450/Solyc05g054610/Solyc06g072240/Solyc06g074790/Solyc10g008910/Solyc11g072840/Solyc11g072860/Solyc12g056540	2.3e-07
		GO:0005694 chromosome	18	Solyc01g073970/Solyc01g074000/Solyc01g079110/Solyc01g080600/Solyc01g086800/Solyc01g086820/Solyc01g095650/Solyc02g038690/Solyc02g087980/Solyc04g011390/Solyc05g007450/Solyc05g054610/Solyc06g072240/Solyc06g074790/Solyc10g008910/Solyc11g072840/Solyc11g072860/Solyc12g056540	4.9e-06
		GO:0016020 membrane	133	Solyc00g020040/Solyc01g006440/Solyc01g006730/Solyc01g010350/Solyc01g034080/Solyc01g094900/Solyc01g094910/Solyc01g099620/Solyc01g100390/Solyc02g032660/Solyc02g036440/Solyc02g062870/Solyc02g062890/Solyc02g063140/Solyc02g067790/Solyc02g071010/Solyc02g071030/Solyc02g071520/Solyc02g082170/Solyc02g088240/Solyc02g088360/Solyc02g091050/Solyc03g005450/Solyc03g005780/Solyc03g005860/Solyc03g013340/Solyc03g0…	0.00019
		GO:0005618 cell wall	11	Solyc01g068120/Solyc02g080160/Solyc02g080210/Solyc03g123620/Solyc06g084620/Solyc07g065360/Solyc08g077860/Solyc09g075330/Solyc10g049430/Solyc10g049440/Solyc11g065600	0.04678
		GO:0005576 extracellular region	5	Solyc02g080160/Solyc04g005040/Solyc06g074540/Solyc11g065600/Solyc11g066880	0.11286
		GO:0009341 beta-galactosidase complex	2	Solyc01g111540/Solyc03g019890	0.21071
		GO:0071944 cell periphery	12	Solyc01g068120/Solyc02g080160/Solyc02g080210/Solyc03g123620/Solyc06g084620/Solyc07g065360/Solyc08g077860/Solyc09g075330/Solyc10g049430/Solyc10g049440/Solyc10g081940/Solyc11g065600	0.22342
		GO:0016459 myosin complex	2	Solyc07g063590/Solyc08g066920	0.24652
		GO:0031224 intrinsic component of membrane	47	Solyc01g094900/Solyc01g094910/Solyc01g099620/Solyc02g062870/Solyc02g062890/Solyc02g067790/Solyc02g071520/Solyc02g088240/Solyc03g005860/Solyc03g031570/Solyc03g044810/Solyc03g044910/Solyc03g093650/Solyc03g097580/Solyc03g097590/Solyc03g097870/Solyc03g118740/Solyc04g056570/Solyc04g072740/Solyc04g072760/Solyc04g074070/Solyc05g010060/Solyc05g013890/Solyc05g014550/Solyc06g006110/Solyc06g008820/Solyc06g0…	0.24933
	Molecular Function	GO:0042802 identical protein binding	14	Solyc01g087740/Solyc01g087800/Solyc01g087810/Solyc02g030130/Solyc04g078740/Solyc06g083720/Solyc07g056170/Solyc08g007680/Solyc08g077860/Solyc08g079840/Solyc08g079850/Solyc08g079860/Solyc08g079990/Solyc10g086600	0.00016
		GO:0016705 oxidoreductase activity, acting on paired donors, with incorporation or reduction of molecular oxygen	43	Solyc01g090630/Solyc01g108860/Solyc02g065220/Solyc02g069600/Solyc02g070430/Solyc02g071400/Solyc02g071430/Solyc02g093070/Solyc03g006880/Solyc03g058430/Solyc03g095310/Solyc03g111990/Solyc03g116280/Solyc04g008670/Solyc04g011690/Solyc04g054220/Solyc04g071780/Solyc05g011940/Solyc05g015350/Solyc05g021390/Solyc05g055400/Solyc06g007130/Solyc06g035530/Solyc06g053650/Solyc06g065420/Solyc06g065630/Solyc06g0…	0.00031
		GO:0016491 oxidoreductase activity	130	Solyc01g005750/Solyc01g006290/Solyc01g008540/Solyc01g017170/Solyc01g058520/Solyc01g088200/Solyc01g088220/Solyc01g088230/Solyc01g089840/Solyc01g090630/Solyc01g094900/Solyc01g094910/Solyc01g099210/Solyc01g099620/Solyc01g103920/Solyc01g104200/Solyc01g108350/Solyc01g108360/Solyc01g108860/Solyc02g030480/Solyc02g062510/Solyc02g065220/Solyc02g067440/Solyc02g069250/Solyc02g069600/Solyc02g070430/Solyc02g0…	0.00054
		GO:0004866 endopeptidase inhibitor activity	11	Solyc03g020040/Solyc03g020060/Solyc03g098760/Solyc03g098790/Solyc04g079370/Solyc06g072230/Solyc09g084460/Solyc09g084470/Solyc09g089540/Solyc11g020990/Solyc11g021060	0.00114
		GO:0004867 serine-type endopeptidase inhibitor activity	8	Solyc03g020040/Solyc03g020060/Solyc04g079370/Solyc09g084460/Solyc09g084470/Solyc09g089540/Solyc11g020990/Solyc11g021060	0.00133
		GO:0043531 ADP binding	25	Solyc02g030290/Solyc04g007030/Solyc04g008120/Solyc04g008130/Solyc04g008160/Solyc04g009130/Solyc04g009250/Solyc04g009290/Solyc04g056570/Solyc05g007610/Solyc05g012740/Solyc05g043420/Solyc05g044490/Solyc05g050430/Solyc07g009190/Solyc07g039400/Solyc07g052790/Solyc09g059830/Solyc09g092290/Solyc09g092410/Solyc09g098210/Solyc10g049230/Solyc11g006530/Solyc11g069920/Solyc11g071420	0.0014
		GO:0098772 molecular function regulator	22	Solyc02g080210/Solyc03g020040/Solyc03g020060/Solyc03g098760/Solyc03g098790/Solyc03g120650/Solyc03g123620/Solyc04g079370/Solyc06g072230/Solyc06g074540/Solyc06g084620/Solyc07g042390/Solyc09g011280/Solyc09g072950/Solyc09g075330/Solyc09g084460/Solyc09g084470/Solyc09g089540/Solyc11g020990/Solyc11g021060/Solyc11g066880/Solyc12g007150	0.00206
		GO:0004857 enzyme inhibitor activity	18	Solyc02g080210/Solyc03g020040/Solyc03g020060/Solyc03g098760/Solyc03g098790/Solyc03g123620/Solyc04g079370/Solyc06g072230/Solyc06g084620/Solyc07g042390/Solyc09g011280/Solyc09g072950/Solyc09g075330/Solyc09g084460/Solyc09g084470/Solyc09g089540/Solyc11g020990/Solyc11g021060	0.0024
		GO:0008236 serine-type peptidase activity	22	Solyc01g010720/Solyc01g087740/Solyc01g087770/Solyc01g087800/Solyc01g087810/Solyc01g087970/Solyc02g030130/Solyc04g077630/Solyc04g078740/Solyc05g050770/Solyc06g083020/Solyc06g083040/Solyc06g083720/Solyc07g056170/Solyc08g007680/Solyc08g077860/Solyc08g079840/Solyc08g079850/Solyc08g079860/Solyc08g079990/Solyc10g086600/Solyc11g066520	0.00287
		GO:0016706 2-oxoglutarate-dependent dioxygenase activity	18	Solyc01g090630/Solyc01g108860/Solyc02g070430/Solyc02g071400/Solyc02g071430/Solyc02g093070/Solyc03g006880/Solyc03g116280/Solyc04g008670/Solyc06g035530/Solyc06g053650/Solyc06g067860/Solyc07g026650/Solyc07g061730/Solyc11g013360/Solyc11g072130/Solyc12g005940/Solyc12g042980	0.00397
