# Supplementary material for: Genome-wide association study of eigenvectors provides genetic insights into selective breeding for tomato metabolites
Source: BMC Biol. 2022 May 24;20:120. doi: 10.1186/s12915-022-01327-x (PMC9128223; doi:10.1186/s12915-022-01327-x)
Supplement: Supplementary file 1 — Additional file 1: Table S1. Summary of the sampled collection of tomato. Table S2. Information of 258 selected metabolites from 980 metabolites. Table S3. Putative EigenGWAS and π domestication sweeps. Table S4. Putative EigenGWAS and π improvement sweeps. Table S5. Genes within the putative EigenGWAS domestication sweeps. Table S6. Genes within the putative EigenGWAS improvement sweeps. Table S7. GO enrichment analysis of DEGs. Table S8. KEGG enrichment analysis of DEGs. Table S9. Summary of 29 genes/QTLs associated with tomato plant and fruit. Table S10. Summary of 12 significant association signals related polyphenols during domestication and improvement. Table S11. β-D-glucopyranosyl-caffeic acid (DGPC acid) selected genes in Eigen domestication and improvement. Table S12. The results of eQTL within the PIM and CER groups. Table S13. The results of eQTL within the CER and BIG groups. Table S14. N',N”,N”'-Trisinapoylspermine (TSPM) selected genes in Eigen domestication and improvement. Table S15. The primers of SlCGT used for the qRT-PCR experiment. [file 12915_2022_1327_MOESM1_ESM.zip › Additional file 1/Table S14.xlsx]

## Sheet: Table S14
Table S14 N',N'',N'''-Trisinapoylspermine (TSPM) selected genes in Eigen domestication and improvement.
Process	Gene ID	Chromosome	Start	End	Fold change	q value	Class	ITAG gene annotation 2.3	ITAG gene annotation 3.2
Domestication	Solyc07g043500.1	ch07	54661200	54662525	0.262889	0.00256504	DOWN	UDP-glucosyltransferase (AHRD V1 ***- Q8LKG3_STERE)%3B contains Interpro domain(s) IPR002213 UDP-glucuronosyl/UDP-glucosyltransferase ;Ontology_term=GO:0008152;Parent=gene:Solyc07g043500.1;from_BOGAS=1;interpro2go_term=GO:0008152;length=1326;nb_exon=1;eugene_evidence_code=10F0H1E1IEG	Glycosyltransferase (AHRD V3.3 *** K4CEK8_SOLLC);Dbxref=InterPro:IPR002213;Ontology_term=GO:0008152,GO:0016758
	Solyc08g076710.2	ch08	57817957	57819545	0.235993	0.0214277	DOWN	MYB transcription factor (AHRD V1 *-** Q6R054_ARATH)%3B contains Interpro domain(s) IPR015495 Myb transcription factor ;Ontology_term=GO:0003700;Parent=gene:Solyc08g076710.2;from_BOGAS=1;interpro2go_term=GO:0003677,GO:0045449;length=1589;nb_exon=2;sifter_term=GO:0003700	R2R3MYB transcription factor 39;symbol=SlMYB39
	Solyc08g076760.1	ch08	57862741	57863049	2.59287	0.0168817	UP	Unknown Protein (AHRD V1)%3B contains Interpro domain(s) IPR012337 Polynucleotidyl transferase%2C ribonuclease H fold ;Ontology_term=GO:0003676;Parent=gene:Solyc08g076760.1;from_BOGAS=1;interpro2go_term=GO:0003676;length=309;nb_exon=1;eugene_evidence_code=10F0H0E0IEG	LOW QUALITY:Retrotransposon protein, putative, Ty3-gypsy subclass (AHRD V3.3 --* Q339R7_ORYSJ);Dbxref=InterPro:IPR012337,Pfam:PF13456;Ontology_term=GO:0003676
	Solyc08g076780.1	ch08	57869105	57870154	3.09221	0.00894768	UP	Cinnamoyl-CoA reductase (AHRD V1 ***- Q3SCM6_9FABA)%3B contains Interpro domain(s) IPR016040 NAD(P)-binding domain ;Ontology_term=GO:0008152;Parent=gene:Solyc08g076780.1;from_BOGAS=1;interpro2go_term=GO:0008152;length=1050;nb_exon=3;eugene_evidence_code=10F0H0E0IEG	Cinnamoyl-CoA reductase, putative (AHRD V3.3 *-* B9S247_RICCO)
Improvement	Solyc01g097070.2	ch01	79791679	79797905	0.358551	0	DOWN	DNA topoisomerase (AHRD V1 *--- B4Q9Z3_DROSI)%3B contains Interpro domain(s) IPR010666 Zinc finger%2C GRF-type	DNA topoisomerase (AHRD V3.3 *** K4B095_SOLLC)
	Solyc01g100210.2	ch01	82026124	82027926	2.30002	0	UP	Glycosyltransferase (AHRD V1 *-*- B9N4D7_POPTR)%3B contains Interpro domain(s) IPR002495 Glycosyl transferase%2C family 8	Hexosyltransferase (AHRD V3.3 *** K4B155_SOLLC)
	Solyc01g100390.2	ch01	82195092	82200189	4.62628	0.0216942	UP	Pyrophosphate-energized proton pump (AHRD V1 ***- B0SRX3_LEPBP)%3B contains Interpro domain(s) IPR004131 Inorganic H+ pyrophosphatase	Pyrophosphate-energized vacuolar membrane proton pump (AHRD V3.3 *** AVP_VIGRR)
	Solyc01g108350.2	ch01	87454424	87455286	0.445319	0.047614	DOWN	Copper ion binding protein (AHRD V1 **-- B6TG98_MAIZE)%3B contains Interpro domain(s) IPR008972 Cupredoxin	Plastocyanin-like domain protein (AHRD V3.3 *** G7JMH4_MEDTR)
	Solyc01g108360.2	ch01	87458504	87459478	0.328048	0.0483748	DOWN	Copper ion binding protein (AHRD V1 **-- B6TG98_MAIZE)%3B contains Interpro domain(s) IPR008972 Cupredoxin	Blue copper protein (AHRD V3.3 *** A0A199VY96_ANACO)
	Solyc01g110180.2	ch01	88706256	88707726	0.206727	0.000806712	DOWN	Zinc finger protein CONSTANS-LIKE 1 (AHRD V1 *--- COL1_ARATH)%3B contains Interpro domain(s) IPR000315 Zinc finger%2C B-box	B-box zinc finger family protein (AHRD V3.3 *** AT4G39070.1)
	Solyc07g043110.1	ch07	54022806	54024245	0.215794	0.00423405	DOWN	UDP-glucosyltransferase (AHRD V1 **** A7M6U9_IPONI)%3B contains Interpro domain(s) IPR002213 UDP-glucuronosyl/UDP-glucosyltransferase	Glycosyltransferase (AHRD V3.3 *** K4CEH1_SOLLC)
	Solyc11g008560.1	ch11	2751173	2756165	7.74309	0.0433109	UP	AP2-like ethylene-responsive transcription factor At1g16060 (AHRD V1 *-*- AP2L1_ARATH)%3B contains Interpro domain(s) IPR001471 Pathogenesis-related transcriptional factor and ERF%2C DNA-binding	AP2-like ethylene-responsive transcription factor (AHRD V3.3 *** A0A0K9PVT8_ZOSMR)
	Solyc11g008880.1	ch11	3054418	3056230	3.79374	0	UP	Wiscott-Aldrich syndrome C-terminal (AHRD V1 ***- Q2HW10_MEDTR)%3B contains Interpro domain(s) IPR000095 PAK-box/P21-Rho-binding	ROP-interactive CRIB motif protein (AHRD V3.3 *** Q2HW10_MEDTR)
