# Supplementary material for: Genome-wide association study of eigenvectors provides genetic insights into selective breeding for tomato metabolites
Source: BMC Biol. 2022 May 24;20:120. doi: 10.1186/s12915-022-01327-x (PMC9128223; doi:10.1186/s12915-022-01327-x)
Supplement: Supplementary file 1 — Additional file 1: Table S1. Summary of the sampled collection of tomato. Table S2. Information of 258 selected metabolites from 980 metabolites. Table S3. Putative EigenGWAS and π domestication sweeps. Table S4. Putative EigenGWAS and π improvement sweeps. Table S5. Genes within the putative EigenGWAS domestication sweeps. Table S6. Genes within the putative EigenGWAS improvement sweeps. Table S7. GO enrichment analysis of DEGs. Table S8. KEGG enrichment analysis of DEGs. Table S9. Summary of 29 genes/QTLs associated with tomato plant and fruit. Table S10. Summary of 12 significant association signals related polyphenols during domestication and improvement. Table S11. β-D-glucopyranosyl-caffeic acid (DGPC acid) selected genes in Eigen domestication and improvement. Table S12. The results of eQTL within the PIM and CER groups. Table S13. The results of eQTL within the CER and BIG groups. Table S14. N',N”,N”'-Trisinapoylspermine (TSPM) selected genes in Eigen domestication and improvement. Table S15. The primers of SlCGT used for the qRT-PCR experiment. [file 12915_2022_1327_MOESM1_ESM.zip › Additional file 1/Table S6.xlsx]

## Sheet: Table S6
Table S6 Genes within the putative EigenGWAS improvement sweeps.
Chromosome	Gene ID	Start	End	Length	Improvement Sweep	InterPro description
ch01	Solyc01g005030.2*	47011	54276	7266	EIS001	Serine/threonine-protein kinase 36 (AHRD V1 *-*- STK36_HUMAN)%3B contains Interpro domain(s) IPR004240 Nonaspanin (TM9SF)
ch01	Solyc01g005040.2*	55810	56888	1079	EIS001	Unknown Protein (AHRD V1)%3B contains Interpro domain(s) IPR006702 Uncharacterised protein family UPF0497%2C trans-membrane plant
ch01	Solyc01g005050.2*	57359	58350	992	EIS001	Unknown Protein (AHRD V1)
ch01	Solyc01g005060.2*	58680	61050	2371	EIS001	Zinc finger protein (AHRD V1 *-*- Q764N7_MALDO)%3B contains Interpro domain(s) IPR007087 Zinc finger%2C C2H2-type
ch01	Solyc01g005070.2*	65457	66982	1526	EIS001	Clathrin assembly protein (AHRD V1 ***- B6TYB1_MAIZE)%3B contains Interpro domain(s) IPR011417 ANTH
ch01	Solyc01g005080.2*	67325	72180	4856	EIS001	Microtubule-associated protein MAP65-1a (AHRD V1 **** C0J9Z7_ORYNI)%3B contains Interpro domain(s) IPR007145 MAP65/ASE1
ch01	Solyc01g005090.2*	82959	86723	3765	EIS001	Inositol 1 4 5-trisphosphate 5-phosphatase-like protein (AHRD V1 **** Q6H453_ORYSJ)%3B contains Interpro domain(s) IPR000300 Inositol polyphosphate related phosphatase
ch01	Solyc01g005100.2*	91809	97289	5481	EIS001	Prolyl 3-hydroxylase 1 (AHRD V1 *--- P3H1_CHICK)%3B contains Interpro domain(s) IPR006620 Prolyl 4-hydroxylase%2C alpha subunit
ch01	Solyc01g005110.2*	102188	103191	1004	EIS001	cDNA clone J065210E11 full insert sequence (AHRD V1 **-- B7F922_ORYSJ)%3B contains Interpro domain(s) IPR013174 Dolichol-phosphate mannosyltransferase subunit 3
ch01	Solyc01g005120.2*	104191	107414	3224	EIS001	Xyloglucan endotransglucosylase/hydrolase 13 (AHRD V1 **** C0IRH2_ACTDE)%3B contains Interpro domain(s) IPR016455 Xyloglucan endotransglucosylase/hydrolase
ch01	Solyc01g005130.2*	124758	125782	1025	EIS001	Zinc finger protein 7 (AHRD V1 ***- B6U8J3_MAIZE)%3B contains Interpro domain(s) IPR007087 Zinc finger%2C C2H2-type
ch01	Solyc01g005140.2*	127129	129219	2091	EIS001	Cytochrome b561 (AHRD V1 ***- Q3LGX5_CITLA)%3B contains Interpro domain(s) IPR006593 Cytochrome b561/ferric reductase transmembrane
ch01	Solyc01g005150.2*	131976	134318	2343	EIS001	Cytochrome b561 (AHRD V1 ***- Q3LGX5_CITLA)%3B contains Interpro domain(s) IPR004877 Cytochrome b561%2C eukaryote
ch01	Solyc01g005160.2*	137781	139489	1709	EIS001	U-box domain-containing protein (AHRD V1 ***- D7MID4_ARALY)%3B contains Interpro domain(s) IPR003613 U box domain
ch01	Solyc01g005170.1*	141656	144896	3241	EIS001	Clathrin assembly protein (AHRD V1 ***- B6TW95_MAIZE)%3B contains Interpro domain(s) IPR011417 ANTH
ch01	Solyc01g005180.1*	147437	147712	276	EIS001	Unknown Protein (AHRD V1)
ch01	Solyc01g005190.1*	151482	152345	864	EIS001	Zinc finger family protein (AHRD V1 *-*- D7M6E6_ARALY)%3B contains Interpro domain(s) IPR007087 Zinc finger%2C C2H2-type
ch01	Solyc01g005200.1*	154250	155140	891	EIS001	Zinc finger family protein (AHRD V1 *-*- D7M6E6_ARALY)%3B contains Interpro domain(s) IPR007087 Zinc finger%2C C2H2-type
ch01	Solyc01g005210.2*	165134	169351	4218	EIS001	Alpha alpha-trehalose-phosphate synthase (UDP-forming) (AHRD V1 **** A3CXN9_METMJ)%3B contains Interpro domain(s) IPR001830 Glycosyl transferase%2C family 20
ch01	Solyc01g005220.2*	173559	180636	7078	EIS001	Necrotic spotted lesions 1 (Fragment) (AHRD V1 *-*- B6ZA18_HELAN)%3B contains Interpro domain(s) IPR001862 Membrane attack complex component/perforin/complement C9
ch01	Solyc01g005230.2*	181503	183049	1547	EIS001	S-adenosyl-L-methionine salicylic acid carboxyl methyltransferase (AHRD V1 **** A7XZE9_9MAGN)%3B contains Interpro domain(s) IPR005299 SAM dependent carboxyl methyltransferase
ch01	Solyc01g005240.2*	185714	191685	5972	EIS001	Aspartokinase (AHRD V1 ***- B9RGY9_RICCO)%3B contains Interpro domain(s) IPR001341 Aspartate kinase region
ch01	Solyc01g005250.2*	191856	195078	3223	EIS001	Aspartate-semialdehyde dehydrogenase (AHRD V1 ***- B6TWW1_MAIZE)%3B contains Interpro domain(s) IPR005986 Aspartate-semialdehyde dehydrogenase%2C bacterial
ch01	Solyc01g005260.2*	195721	199105	3385	EIS001	SEC14 cytosolic factor family protein (AHRD V1 **-- D7M8H6_ARALY)%3B contains Interpro domain(s) IPR001251 Cellular retinaldehyde-binding/triple function%2C C-terminal
ch01	Solyc01g005270.2*	199896	203454	3559	EIS001	SEC14 cytosolic factor family protein (AHRD V1 **-- D7M8H6_ARALY)%3B contains Interpro domain(s) IPR001251 Cellular retinaldehyde-binding/triple function%2C C-terminal
ch01	Solyc01g005280.2*	204617	207451	2835	EIS001	SEC14 cytosolic factor (AHRD V1 **-- B2W8N2_PYRTR)%3B contains Interpro domain(s) IPR001251 Cellular retinaldehyde-binding/triple function%2C C-terminal
ch01	Solyc01g005290.2*	209035	211552	2518	EIS001	SEC14 cytosolic factor family protein (AHRD V1 **-- D7M8H6_ARALY)%3B contains Interpro domain(s) IPR001251 Cellular retinaldehyde-binding/triple function%2C C-terminal
ch01	Solyc01g005300.2*	216655	221730	5076	EIS001	Flavin-binding kelch domain F box protein (AHRD V1 **-* D7KVS5_ARALY)%3B contains Interpro domain(s) IPR015915 Kelch-type beta propeller
ch01	Solyc01g007760.2*	1916300	1921403	5104	EIS002	Transcription factor E2F (AHRD V1 **** Q9LEL4_DAUCA)%3B contains Interpro domain(s) IPR015633 E2F Family
ch01	Solyc01g007770.2*	1927149	1927875	727	EIS002	Genomic DNA chromosome 5 P1 clone MHF15 (AHRD V1 ***- Q9FNI0_ARATH)
ch01	Solyc01g007780.2*	1927800	1931714	3915	EIS002	Receptor expression-enhancing protein 3 (AHRD V1 *--- B6TB01_MAIZE)%3B contains Interpro domain(s) IPR004345 TB2/DP1 and HVA22 related protein
ch01	Solyc01g007790.2*	1939495	1948962	9468	EIS002	UPF0554 protein C2orf43 homolog (AHRD V1 **-- CB043_CHICK)%3B contains Interpro domain(s) IPR019363 Protein of unknown function DUF2305
ch01	Solyc01g007800.2*	1955327	1956217	891	EIS002	Plant-specific domain TIGR01568 family protein (AHRD V1 *--- B6SZV1_MAIZE)%3B contains Interpro domain(s) IPR006458 Protein of unknown function DUF623%2C plant
ch01	Solyc01g007810.1*	1971082	1971978	897	EIS002	Plant-specific domain TIGR01568 family protein (AHRD V1 *--- B6U9N9_MAIZE)%3B contains Interpro domain(s) IPR006458 Protein of unknown function DUF623%2C plant
ch01	Solyc01g007820.1*	1994790	1998368	3579	EIS002	Unknown Protein (AHRD V1)
ch01	Solyc01g007830.1*	2001319	2001742	424	EIS002	Unknown Protein (AHRD V1)
ch01	Solyc01g007840.2*	2006792	2007838	1047	EIS002	CCR4-NOT transcription complex subunit 7 (AHRD V1 ***- B4FG48_MAIZE)%3B contains Interpro domain(s) IPR006941 Ribonuclease CAF1
ch01	Solyc01g007850.2*	2011260	2014397	3138	EIS002	Pentatricopeptide repeat-containing protein (AHRD V1 ***- D7MHD4_ARALY)%3B contains Interpro domain(s) IPR002885 Pentatricopeptide repeat
ch01	Solyc01g007860.2*	2018307	2022494	4188	EIS002	Ubiquitin-conjugating enzyme family protein-like (AHRD V1 ***- Q3HVN0_SOLTU)%3B contains Interpro domain(s) IPR000608 Ubiquitin-conjugating enzyme%2C E2
ch01	Solyc01g009380.2*	3572360	3591567	19208	EIS003	Nicalin (AHRD V1 ***- B4FZF8_MAIZE)%3B contains Interpro domain(s) IPR008710 Nicastrin
ch01	Solyc01g009390.2	3594868	3601273	6406	EIS003	MRNA decapping enzyme (AHRD V1 *-*- Q45NB8_XENLA)%3B contains Interpro domain(s) IPR010334 Dcp1-like decapping
ch01	Solyc01g009400.2	3606736	3609489	2754	EIS003	Peroxidase 57 (AHRD V1 ***- D7LXN0_ARALY)%3B contains Interpro domain(s) IPR002016 Haem peroxidase%2C plant/fungal/bacterial
ch01	Solyc01g009410.2	3612087	3615594	3508	EIS003	Peroxidase 57 (AHRD V1 **** D7LXN0_ARALY)%3B contains Interpro domain(s) IPR002016 Haem peroxidase%2C plant/fungal/bacterial
ch01	Solyc01g009420.2	3621816	3626739	4924	EIS003	Bifunctional polymyxin resistance arnA protein (AHRD V1 ***- B6TQB1_MAIZE)%3B contains Interpro domain(s) IPR001509 NAD-dependent epimerase/dehydratase
ch01	Solyc01g009430.2	3634636	3636306	1671	EIS003	Os02g0448600 protein (Fragment) (AHRD V1 *--- Q0E1G8_ORYSJ)
ch01	Solyc01g009440.1	3662862	3663494	633	EIS003	Ethylene-responsive transcription factor 10 (AHRD V1 *-** ERF77_ARATH)%3B contains Interpro domain(s) IPR001471 Pathogenesis-related transcriptional factor and ERF%2C DNA-binding
ch01	Solyc01g009450.2	3676623	3681923	5301	EIS003	Mitochondrial inner membrane protease ATP23 (AHRD V1 ***- D0NY32_PHYIN)%3B contains Interpro domain(s) IPR019165 Peptidase M76%2C ATP23
ch01	Solyc01g009460.2	3688541	3688811	271	EIS003	Unknown Protein (AHRD V1)
ch01	Solyc01g009470.1	3694546	3698607	4062	EIS003	Poly (AHRD V1 ***- B9SCR8_RICCO)%3B contains Interpro domain(s) IPR012317 Poly(ADP-ribose) polymerase%2C catalytic region
ch01	Solyc01g009930.1*	4520578	4522877	2300	EIS004	LRR receptor-like serine/threonine-protein kinase%2C RLP
ch01	Solyc01g009940.1*	4541527	4544665	3139	EIS004	5-methylthioadenosine/S-adenosylhomocysteine deaminase (AHRD V1 **-- C0QS54_PERMH)%3B contains Interpro domain(s) IPR006680 Amidohydrolase 1
ch01	Solyc01g009950.1*	4550691	4551155	465	EIS004	Polyprotein-like related (AHRD V1 ***- Q2AA73_ASPOF)
ch01	Solyc01g009960.2*	4552174	4553668	1495	EIS004	Stearoyl-acyl-carrier protein desaturase (AHRD V1 **** C0KWD3_RICCO)%3B contains Interpro domain(s) IPR005067 Fatty acid desaturase%2C type 2
ch01	Solyc01g009970.2*	4572832	4576793	3962	EIS004	Amidohydrolase 2 (AHRD V1 ***- Q01SB2_SOLUE)%3B contains Interpro domain(s) IPR006992 Amidohydrolase 2
ch01	Solyc01g009980.1*	4584474	4585010	537	EIS004	Retrotransposon like protein (AHRD V1 ***- Q67Y86_ARATH)
ch01	Solyc01g009990.2*	4594127	4598093	3967	EIS004	Peptidyl-prolyl cis-trans isomerase (AHRD V1 ***- B9RMA5_RICCO)%3B contains Interpro domain(s) IPR002130 Peptidyl-prolyl cis-trans isomerase%2C cyclophilin-type
ch01	Solyc01g010000.2*	4611933	4615543	3611	EIS004	ACT domain-containing protein (AHRD V1 **-- D7M3X3_ARALY)%3B contains Interpro domain(s) IPR002912 Amino acid-binding ACT
ch01	Solyc01g010010.1*	4652389	4653218	830	EIS004	Mutator-like transposase (AHRD V1 ***- Q9SKM2_ARATH)%3B contains Interpro domain(s) IPR004332 Transposase%2C MuDR%2C plant
ch01	Solyc01g010020.2*	4657174	4658216	1043	EIS004	Calmodulin (AHRD V1 ***- B6SJJ2_MAIZE)%3B contains Interpro domain(s) IPR003299 Flagellar calcium-binding protein (calflagin)
ch01	Solyc01g010030.2*	4659289	4670004	10716	EIS004	Receptor-like protein kinase At3g21340 (AHRD V1 *-*- RLK6_ARATH)%3B contains Interpro domain(s) IPR002290 Serine/threonine protein kinase
ch01	Solyc01g010040.2*	4683471	4687150	3680	EIS004	S-adenosylmethionine decarboxylase uORF (AHRD V1 *-*- Q6RUQ6_DAUCA)%3B contains Interpro domain(s) IPR012511 S-adenosyl-l-methionine decarboxylase leader peptide
ch01	Solyc01g010050.2*	4683610	4687162	3553	EIS004	S-adenosylmethionine decarboxylase proenzyme (AHRD V1 **** Q7XZQ9_VITVI)%3B contains Interpro domain(s) IPR001985 S-adenosylmethionine decarboxylase
ch01	Solyc01g010060.2*	4687186	4687887	702	EIS004	Unknown Protein (AHRD V1)
ch01	Solyc01g010070.1*	4793988	4795036	1049	EIS004	Unknown Protein (AHRD V1)
ch01	Solyc01g010080.2*	4800229	4810748	10520	EIS004	Potassium/sodium hyperpolarization-activated cyclic nucleotide-gated channel 4 (AHRD V1 **** HCN4_MOUSE)%3B contains Interpro domain(s) IPR000595 Cyclic nucleotide-binding
ch01	Solyc01g010090.1*	4834092	4836721	2630	EIS004	Unknown Protein (AHRD V1)
ch01	Solyc01g010100.1*	4837391	4838867	1477	EIS004	Ulp1 protease family C-terminal catalytic domain containing protein (AHRD V1 ***- Q60D46_SOLDE)%3B contains Interpro domain(s) IPR003653 Peptidase C48%2C SUMO/Sentrin/Ubl1
ch01	Solyc01g010110.1*	4840559	4842119	1561	EIS004	Mutator-like transposase (AHRD V1 *-*- Q9SI31_ARATH)%3B contains Interpro domain(s) IPR004332 Transposase%2C MuDR%2C plant
ch01	Solyc01g010120.1*	4848684	4849025	342	EIS004	Unknown Protein (AHRD V1)
ch01	Solyc01g010720.2*	5747143	5750774	3632	EIS005	Serine carboxypeptidase K10B2.2 (AHRD V1 **** B6TKD2_MAIZE)%3B contains Interpro domain(s) IPR001563 Peptidase S10%2C serine carboxypeptidase
ch01	Solyc01g010730.1*	5759086	5759364	279	EIS005	Serine carboxypeptidase (AHRD V1 ***- B6SWY3_MAIZE)%3B contains Interpro domain(s) IPR001563 Peptidase S10%2C serine carboxypeptidase
ch01	Solyc01g010740.2*	5778009	5781979	3971	EIS005	Pectate lyase family protein (AHRD V1 **** D7M6R5_ARALY)%3B contains Interpro domain(s) IPR002022 Pectate lyase/Amb allergen
ch01	Solyc01g010750.2*	5783031	5788195	5165	EIS005	Stress responsive protein (AHRD V1 *--- B6STP1_MAIZE)%3B contains Interpro domain(s) IPR008997 Ricin B-related lectin
ch01	Solyc01g010760.2*	5821504	5825600	4097	EIS005	Porin/voltage-dependent anion-selective channel protein (AHRD V1 **** A9P802_POPTR)%3B contains Interpro domain(s) IPR001925 Porin%2C eukaryotic type
ch01	Solyc01g010770.2*	5825560	5828696	3137	EIS005	Spfh domain / band 7 family protein (AHRD V1 **-- B4AS86_FRANO)%3B contains Interpro domain(s) IPR001107 Band 7 protein
ch01	Solyc01g010780.2*	5831702	5837276	5575	EIS005	ATP binding / serine-threonine kinase (AHRD V1 **** C5DB71_VITVI)%3B contains Interpro domain(s) IPR002290 Serine/threonine protein kinase
ch01	Solyc01g010790.1*	5846694	5847758	1065	EIS005	F-box protein At2g21930 (AHRD V1 ***- D7LCM1_ARALY)%3B contains Interpro domain(s) IPR013187 F-box associated type 3
ch01	Solyc01g010810.2*	6209686	6214247	4562	EIS006	RAN guanine nucleotide release factor (AHRD V1 **-* B6TPU9_MAIZE)%3B contains Interpro domain(s) IPR016123 Mog1/PsbP%2C alpha/beta/alpha sandwich
ch01	Solyc01g010820.2*	6221769	6229793	8025	EIS006	Cullin C (AHRD V1 ***- D3BHJ6_POLPA)%3B contains Interpro domain(s) IPR001373 Cullin%2C N-terminal
ch01	Solyc01g010830.2*	6230907	6239250	8344	EIS006	HAD-superfamily hydrolase (AHRD V1 ***- D5A3P4_SPIPL)%3B contains Interpro domain(s) IPR011949 HAD-superfamily hydrolase%2C subfamily IA%2C REG-2-like
ch01	Solyc01g010840.1*	6281248	6281481	234	EIS006	Unknown Protein (AHRD V1)
ch01	Solyc01g010850.1*	6294138	6294416	279	EIS006	Unknown Protein (AHRD V1)
ch01	Solyc01g010860.2*	6302978	6307253	4276	EIS006	Sphingosine hydroxylase (AHRD V1 *--* A8N9Q2_COPC7)%3B contains Interpro domain(s) IPR006694 Fatty acid hydroxylase
ch01	Solyc01g010870.2*	6308707	6315760	7054	EIS006	Dehydration-responsive family protein (AHRD V1 ***- D7KPN7_ARALY)%3B contains Interpro domain(s) IPR004159 Protein of unknown function DUF248%2C methyltransferase putative
ch01	Solyc01g010880.2*	6317605	6322790	5186	EIS006	E3 ubiquitin-protein ligase MARCH3 (AHRD V1 *--- B5X3M1_SALSA)%3B contains Interpro domain(s) IPR011016 Zinc finger%2C RING-CH-type
ch01	Solyc01g010890.2*	6344085	6349063	4979	EIS006	Expansin 2 (AHRD V1 ***- B1A2I4_9ROSI)%3B contains Interpro domain(s) IPR002963 Expansin
ch01	Solyc01g010900.2*	6355196	6360236	5041	EIS006	Cytochrome P450
ch01	Solyc01g010910.1*	6437228	6440447	3220	EIS006	MYB transcription factor (AHRD V1 *-*- Q6R098_ARATH)%3B contains Interpro domain(s) IPR015495 Myb transcription factor
ch01	Solyc01g010920.1*	6444243	6444834	592	EIS006	Os03g0169000 protein (Fragment) (AHRD V1 ***- Q0DUS7_ORYSJ)%3B contains Interpro domain(s) IPR004348 Protein of unknown function DUF246%2C plant
ch01	Solyc01g010930.2*	6454334	6464408	10075	EIS006	Os03g0169000 protein (Fragment) (AHRD V1 ***- Q0DUS7_ORYSJ)%3B contains Interpro domain(s) IPR004348 Protein of unknown function DUF246%2C plant
ch01	Solyc01g010940.2*	6498396	6504024	5629	EIS006	Transmembrane emp24 domain-containing protein 10 (AHRD V1 ***- B6U439_MAIZE)%3B contains Interpro domain(s) IPR000348 emp24/gp25L/p24
ch01	Solyc01g010950.2*	6505612	6517771	12160	EIS006	Kinase family protein (AHRD V1 **** D7KBF8_ARALY)%3B contains Interpro domain(s) IPR016253 Integrin-linked protein kinase
ch01	Solyc01g010960.1*	6590929	6591288	360	EIS006	60S ribosomal protein L35 (AHRD V1 ***- B3TLM6_ELAGV)%3B contains Interpro domain(s) IPR001854 Ribosomal protein L29
ch01	Solyc01g017500.1*	23960487	23960808	322	EIS008	Unknown Protein (AHRD V1)
ch01	Solyc01g017510.1*	23962339	23963680	1342	EIS008	DNA-directed RNA polymerase subunit beta%26apos%26apos (AHRD V1 ***- D3WAP3_ANTMA)
ch01	Solyc01g017520.1*	23964759	23965244	486	EIS008	ATP synthase subunit a chloroplastic (AHRD V1 *-*- D3WBN1_LONJA)
ch01	Solyc01g017530.1*	23965484	23966144	661	EIS008	30S ribosomal protein S2 (AHRD V1 ***- RS2_NOSP7)%3B contains Interpro domain(s) IPR005706 Ribosomal protein S2%2C bacterial-type
ch01	Solyc01g017540.1*	24059552	24059839	288	EIS008	Dirigent-like protein 1 (AHRD V1 ***- D2DMN2_GOSHI)%3B contains Interpro domain(s) IPR004265 Plant disease resistance response protein
ch01	Solyc01g020120.1*	27811481	27812167	687	EIS009	DNA replication licensing factor mcm6 (AHRD V1 ***- C4JDH8_UNCRE)%3B contains Interpro domain(s) IPR016027 Nucleic acid-binding%2C OB-fold-like
ch01	Solyc01g020130.2*	27816762	27817840	1079	EIS009	Glycosyltransferase (AHRD V1 ***- Q50HV0_SOLLC)%3B contains Interpro domain(s) IPR005027 Glycosyl transferase%2C family 43
ch01	Solyc01g020140.2*	27817304	27817989	686	EIS009	Glycosyltransferase (AHRD V1 ***- Q50HV0_SOLLC)%3B contains Interpro domain(s) IPR005027 Glycosyl transferase%2C family 43
ch01	Solyc01g020150.2*	27818100	27818755	656	EIS009	Glycosyltransferase (AHRD V1 ***- Q50HU7_SOLTU)%3B contains Interpro domain(s) IPR005027 Glycosyl transferase%2C family 43
ch01	Solyc01g020160.1*	27824067	27826699	2633	EIS009	Unknown Protein (AHRD V1)
ch01	Solyc01g020170.1*	27848272	27850227	1956	EIS009	Basic helix-loop-helix family protein (AHRD V1 ***- D7KF18_ARALY)%3B contains Interpro domain(s) IPR011598 Helix-loop-helix DNA-binding
ch01	Solyc01g020180.1*	27860763	27862075	1313	EIS009	Transcription factor bHLH95 (AHRD V1 *-*- BH095_ARATH)
ch01	Solyc01g020190.2*	27872760	27873301	542	EIS009	Membrane-associated ring finger 6 (AHRD V1 *--- B3VKM1_PIG)%3B contains Interpro domain(s) IPR011016 Zinc finger%2C RING-CH-type
ch01	Solyc01g020200.1*	27885179	27885770	592	EIS009	Hypothetical chloroplast RF1 (AHRD V1 ***- B1NWK7_MANES)
ch01	Solyc01g020210.1*	27928868	27929981	1114	EIS009	Mutator-like transposase (AHRD V1 ***- Q9SL18_ARATH)
ch01	Solyc01g020220.1*	27945942	27955023	9082	EIS009	Replication factor C subunit 5 (AHRD V1 ***- B6T5I0_MAIZE)%3B contains Interpro domain(s) IPR019483 DNA polymerase III%2C clamp-loader complex%2C subunit E%2C C-terminal
ch01	Solyc01g020230.2*	27957817	27958778	962	EIS009	Unknown Protein (AHRD V1)
ch01	Solyc01g034140.1*	36526971	36527306	336	EIS010	Unknown Protein (AHRD V1)
ch01	Solyc01g034150.2*	36603977	36621602	17626	EIS010	DNA polymerase IV (AHRD V1 *-** C9SBX6_VERA1)%3B contains Interpro domain(s) IPR017061 DNA polymerase eta
ch01	Solyc01g047590.1*	40004252	40007036	2785	EIS012	Signal recognition particle protein (AHRD V1 ***- B0XFF2_CULQU)
ch01	Solyc01g048590.1*	40029756	40030127	372	EIS012	Photosystem Q(B) protein (AHRD V1 ***- Q6W3U7_9BRYO)%3B contains Interpro domain(s) IPR000484 Photosynthetic reaction centre%2C L/M
ch01	Solyc01g048600.1*	40036856	40037116	261	EIS012	Unknown Protein (AHRD V1)
ch01	Solyc01g048610.1*	40037179	40039391	2213	EIS012	Unknown Protein (AHRD V1)
ch01	Solyc01g049900.2*	42168608	42178943	10336	EIS013	Membrane-bound transcription factor protease site 2 (AHRD V1 ***- Q4V9P5_DANRE)
ch01	Solyc01g049910.2*	42191012	42191243	232	EIS013	Unknown Protein (AHRD V1)
ch01	Solyc01g057680.2*	56364113	56371354	7242	EIS015	Hcr2-p4.1 (AHRD V1 ***- Q4G2V7_SOLPI)%3B contains Interpro domain(s) IPR013210 Leucine-rich repeat%2C N-terminal
ch01	Solyc01g057690.1*	56373083	56375720	2638	EIS015	Unknown Protein (AHRD V1)
ch01	Solyc01g057700.1*	56378570	56379680	1111	EIS015	Calcium-dependent protein kinase 4 (AHRD V1 ***- D7LXA9_ARALY)%3B contains Interpro domain(s) IPR011992 EF-Hand type
ch01	Solyc01g057710.1*	56382384	56382767	384	EIS015	Helitron helicase-like protein (AHRD V1 ***- D0NDZ2_PHYIN)%3B contains Interpro domain(s) IPR010285 Protein of unknown function DUF889%2C eukaryote
ch01	Solyc01g057720.1*	56383913	56386366	2454	EIS015	Helitron helicase-like protein (AHRD V1 ***- D0N6B6_PHYIN)
ch01	Solyc01g057730.1*	56404564	56404946	383	EIS015	Unknown Protein (AHRD V1)
ch01	Solyc01g058740.2*	61070468	61079302	8835	EIS016	Unknown Protein (AHRD V1)
ch01	Solyc01g059740.1*	61100939	61101686	748	EIS016	Unknown Protein (AHRD V1)
ch01	Solyc01g059750.1*	61139151	61140491	1341	EIS016	Unknown Protein (AHRD V1)
ch01	Solyc01g060110.1*	62480095	62481342	1248	EIS017	Mutator-like transposase (AHRD V1 *-*- Q9FH43_ARATH)%3B contains Interpro domain(s) IPR018289 MULE transposase%2C conserved domain
ch01	Solyc01g060120.1*	62485825	62490086	4262	EIS017	Ulp1 protease family C-terminal catalytic domain containing protein (AHRD V1 *-*- Q60D46_SOLDE)
ch01	Solyc01g060130.2*	62492587	62494651	2065	EIS017	ADP-ribosylation factor-like protein 3 (AHRD V1 **-- ARL3_CAEEL)%3B contains Interpro domain(s) IPR006687 GTP-binding protein SAR1
ch01	Solyc01g060140.2*	62496397	62500380	3984	EIS017	Calmodulin-binding transcription activator 5 (AHRD V1 **** D7MA72_ARALY)%3B contains Interpro domain(s) IPR002110 Ankyrin
ch01	Solyc01g060150.2*	62511139	62524688	13550	EIS017	Unknown Protein (AHRD V1)
ch01	Solyc01g060160.1*	62514445	62515458	1014	EIS017	Unknown Protein (AHRD V1)
ch01	Solyc01g060170.2*	62523830	62529473	5644	EIS017	Calmodulin-binding transcription activator 5 (AHRD V1 ***- D7MA72_ARALY)%3B contains Interpro domain(s) IPR005559 CG-1
ch01	Solyc01g060180.2*	62560881	62565105	4225	EIS017	AMP-dependent synthetase and ligase (AHRD V1 ***- A1U2F4_MARAV)%3B contains Interpro domain(s) IPR000873 AMP-dependent synthetase and ligase
ch01	Solyc01g060190.1*	62573475	62574735	1261	EIS017	Mutator-like transposase (AHRD V1 *-*- Q94HK4_ORYSA)%3B contains Interpro domain(s) IPR006564 Zinc finger%2C PMZ-type
ch01	Solyc01g060480.1	64062533	64063422	890	EIS018	TNP2 (AHRD V1 **-- C7FDI5_SOYBN)
ch01	Solyc01g060490.2	64091164	64092076	913	EIS018	GATA transcription factor 22 (AHRD V1 *-*- B6U513_MAIZE)%3B contains Interpro domain(s) IPR000679 Zinc finger%2C GATA-type
ch01	Solyc01g066060.2	65398387	65402755	4369	EIS019	DAG protein (AHRD V1 ***- B6UD77_MAIZE)
ch01	Solyc01g066070.2	65436585	65439158	2574	EIS019	Polygalacturonase (AHRD V1 ***- Q2M4X6_LILLO)%3B contains Interpro domain(s) IPR012334 Pectin lyase fold
ch01	Solyc01g066080.1	65457987	65458778	792	EIS019	O-glucosyltransferase 3 (AHRD V1 ***- A5HJ40_9ROSI)%3B contains Interpro domain(s) IPR002213 UDP-glucuronosyl/UDP-glucosyltransferase
ch01	Solyc01g066090.1	65470658	65471745	1088	EIS019	Glucosyltransferase (AHRD V1 *-*- A7M6I1_DIACA)%3B contains Interpro domain(s) IPR002213 UDP-glucuronosyl/UDP-glucosyltransferase
ch01	Solyc01g066100.1	65490421	65491854	1434	EIS019	UDP-glucosyltransferase family 1 protein (AHRD V1 **** C6KI44_CITSI)%3B contains Interpro domain(s) IPR002213 UDP-glucuronosyl/UDP-glucosyltransferase
ch01	Solyc01g066110.1	65508886	65510319	1434	EIS019	Glucosyltransferase (AHRD V1 **** Q8RU71_TOBAC)%3B contains Interpro domain(s) IPR002213 UDP-glucuronosyl/UDP-glucosyltransferase
ch01	Solyc01g066320.1	66453928	66455132	1205	EIS020	Unknown Protein (AHRD V1)
ch01	Solyc01g066630.1*	67200108	67200260	153	EIS021	Unknown Protein (AHRD V1)
ch01	Solyc01g066640.2*	67226826	67228376	1551	EIS021	Os04g0405500 protein (Fragment) (AHRD V1 *-*- Q0JDG3_ORYSJ)
ch01	Solyc01g066650.1*	67237612	67237974	363	EIS021	Protein FAR1-RELATED SEQUENCE 5 (AHRD V1 **-- FRS5_ARATH)
ch01	Solyc01g066660.1*	67238906	67239142	237	EIS021	Protein FAR1-RELATED SEQUENCE 3 (AHRD V1 **-- FRS3_ARATH)%3B contains Interpro domain(s) IPR018289 MULE transposase%2C conserved domain
ch01	Solyc01g066670.1*	67239265	67239435	171	EIS021	Transposon-like element Lyt2-2 DNA (AHRD V1 ***- D5MNY6_SOLLC)%3B contains Interpro domain(s) IPR004330 Transcription factor%2C FAR1-related
ch01	Solyc01g066680.2*	67240189	67241345	1157	EIS021	Phylloplanin (AHRD V1 *-*- Q1PCF2_TOBAC)
ch01	Solyc01g066690.2*	67249597	67259592	9996	EIS021	Translation initiation factor 2 gamma subunit (AHRD V1 **** Q684L1_9INSE)%3B contains Interpro domain(s) IPR015256 Initiation factor eIF2 gamma%2C C-terminal
ch01	Solyc01g066700.2*	67260601	67262603	2003	EIS021	Bifunctional polymyxin resistance protein ArnA (AHRD V1 **-- ARNA_SALPC)%3B contains Interpro domain(s) IPR016040 NAD(P)-binding domain
ch01	Solyc01g066710.2*	67263535	67264166	632	EIS021	Unknown Protein (AHRD V1)
ch01	Solyc01g066720.2*	67264660	67267017	2358	EIS021	Hypoxia induced protein conserved region containing protein (AHRD V1 ***- B6UCX6_MAIZE)%3B contains Interpro domain(s) IPR007667 Hypoxia induced protein conserved region
ch01	Solyc01g066730.2*	67285028	67286366	1339	EIS021	MADS-box protein (AHRD V1 *-*- D7KFE1_ARALY)%3B contains Interpro domain(s) IPR002100 Transcription factor%2C MADS-box
ch01	Solyc01g066740.2*	67286174	67294487	8314	EIS021	Transducin family protein (Fragment) (AHRD V1 *--- D7L607_ARALY)%3B contains Interpro domain(s) IPR017986 WD40 repeat%2C region
ch01	Solyc01g066750.1*	67310131	67310280	150	EIS021	Unknown Protein (AHRD V1)
ch01	Solyc01g066760.2*	67333622	67334165	544	EIS021	Unknown Protein (AHRD V1)
ch01	Solyc01g066770.2*	67340790	67344306	3517	EIS021	Chaperone protein dnaJ 49 (AHRD V1 ***- B6TUY9_MAIZE)%3B contains Interpro domain(s) IPR003095 Heat shock protein DnaJ
ch01	Solyc01g067100.2*	67853401	67862419	9019	EIS022	Cullin 1-like protein C (AHRD V1 ***- A0ELU7_PETIN)%3B contains Interpro domain(s) IPR001373 Cullin%2C N-terminal
ch01	Solyc01g067110.1*	67870527	67870688	162	EIS022	Unknown Protein (AHRD V1)%3B contains Interpro domain(s) IPR006912 Protein of unknown function DUF635
ch01	Solyc01g067120.2*	67873098	67875885	2788	EIS022	Cullin 1-like protein C (AHRD V1 ***- A0ELU7_PETIN)%3B contains Interpro domain(s) IPR016159 Cullin repeat-like
ch01	Solyc01g067130.2*	67899839	67900307	469	EIS022	Nuclear transcription factor Y subunit B-3 (AHRD V1 **** B6SUG8_MAIZE)%3B contains Interpro domain(s) IPR003957 Transcription factor%2C CBFA/NFYB%2C DNA topoisomerase
ch01	Solyc01g067140.1*	67933272	67935452	2181	EIS022	Cullin 1-like protein C (AHRD V1 ***- A0ELU7_PETIN)%3B contains Interpro domain(s) IPR001373 Cullin%2C N-terminal
ch01	Solyc01g067150.1*	67947843	67948588	746	EIS022	Unknown Protein (AHRD V1)
ch01	Solyc01g067160.2*	67958162	67964746	6585	EIS022	Unknown Protein (AHRD V1)
ch01	Solyc01g067170.1*	67966908	67967471	564	EIS022	Cullin 1-like protein C (AHRD V1 ***- A0ELU7_PETIN)%3B contains Interpro domain(s) IPR019559 Cullin protein%2C neddylation domain
ch01	Solyc01g067180.2*	67996530	67997659	1130	EIS022	Cullin 1-like protein C (AHRD V1 ***- A0ELU7_PETIN)
ch01	Solyc01g067190.1*	68000958	68001616	659	EIS022	Unknown Protein (AHRD V1)
ch01	Solyc01g067200.1*	68003061	68004457	1397	EIS022	Cullin 1-like protein C (AHRD V1 ***- A0ELU7_PETIN)%3B contains Interpro domain(s) IPR001373 Cullin%2C N-terminal
ch01	Solyc01g067210.2*	68009111	68014246	5136	EIS022	Cullin 1-like protein C (AHRD V1 ***- A0ELU7_PETIN)%3B contains Interpro domain(s) IPR001373 Cullin%2C N-terminal
ch01	Solyc01g067220.1*	68016482	68018096	1615	EIS022	Unknown Protein (AHRD V1)
ch01	Solyc01g067230.2*	68018415	68020156	1742	EIS022	Cullin 1-like protein C (AHRD V1 ***- A0ELU7_PETIN)%3B contains Interpro domain(s) IPR001373 Cullin%2C N-terminal
ch01	Solyc01g067240.2*	68021404	68022930	1527	EIS022	Cullin-like protein1 (AHRD V1 ***- Q8LP18_PEA)%3B contains Interpro domain(s) IPR001373 Cullin%2C N-terminal
ch01	Solyc01g067250.2*	68021972	68022975	1004	EIS022	Cullin 1-like protein C (AHRD V1 ***- A0ELU7_PETIN)
ch01	Solyc01g067260.2*	68053132	68060271	7140	EIS022	Cullin 1-like protein C (AHRD V1 ***- A0ELU7_PETIN)%3B contains Interpro domain(s) IPR001373 Cullin%2C N-terminal
ch01	Solyc01g067270.2*	68054495	68063618	9124	EIS022	Cullin 1-like protein C (AHRD V1 ***- A0ELU7_PETIN)%3B contains Interpro domain(s) IPR001373 Cullin%2C N-terminal
ch01	Solyc01g067280.2*	68082848	68085391	2544	EIS022	F-box domain containing protein (AHRD V1 ***- B6T548_MAIZE)%3B contains Interpro domain(s) IPR001810 Cyclin-like F-box
ch01	Solyc01g067290.2*	68104891	68106498	1608	EIS022	NAD-dependent epimerase/dehydratase (AHRD V1 **-- C8RY11_9RHOB)%3B contains Interpro domain(s) IPR016040 NAD(P)-binding domain
ch01	Solyc01g067300.2*	68108199	68112618	4420	EIS022	UPF0497 membrane protein 13 (AHRD V1 ***- U497D_SOYBN)%3B contains Interpro domain(s) IPR006459 Uncharacterised protein family UPF0497%2C trans-membrane plant subgroup
ch01	Solyc01g067310.1*	68125069	68125257	189	EIS022	Unknown Protein (AHRD V1)
ch01	Solyc01g067320.1*	68153340	68153897	558	EIS022	Receptor protein kinase-like (AHRD V1 *-*- Q9LT97_ARATH)%3B contains Interpro domain(s) IPR017442 Serine/threonine protein kinase-related
ch01	Solyc01g067330.2*	68195803	68198270	2468	EIS022	UPF0497 membrane protein 4 (AHRD V1 ***- U4974_VITVI)%3B contains Interpro domain(s) IPR006459 Uncharacterised protein family UPF0497%2C trans-membrane plant subgroup
ch01	Solyc01g067340.1*	68200193	68200974	782	EIS022	Unknown Protein (AHRD V1)%3B contains Interpro domain(s) IPR011598 Helix-loop-helix DNA-binding
ch01	Solyc01g067350.2*	68202503	68203913	1411	EIS022	UDP-glucosyltransferase (AHRD V1 **-- Q8LKG3_STERE)%3B contains Interpro domain(s) IPR002213 UDP-glucuronosyl/UDP-glucosyltransferase
ch01	Solyc01g067360.2*	68204221	68208658	4438	EIS022	CHY zinc finger family protein expressed (AHRD V1 ***- Q2QP88_ORYSJ)%3B contains Interpro domain(s) IPR008913 Zinc finger%2C CHY-type
ch01	Solyc01g067370.2*	68228863	68230526	1664	EIS022	Pollen-specific lysine-rich protein SBgLR (AHRD V1 *--- Q6JLA6_SOLTU)
ch01	Solyc01g067380.2*	68232701	68239132	6432	EIS022	Lipase (AHRD V1 ***- B6V3M3_9ROSI)%3B contains Interpro domain(s) IPR002921 Lipase%2C class 3
ch01	Solyc01g067390.2*	68257411	68268333	10923	EIS022	Chromodomain-helicase-DNA-binding protein 2 (AHRD V1 *--* CHD2_HUMAN)%3B contains Interpro domain(s) IPR000330 SNF2-related
ch01	Solyc01g067400.2*	68270103	68279664	9562	EIS022	Serine/threonine-protein kinase (AHRD V1 **** C6ZRV0_SOYBN)%3B contains Interpro domain(s) IPR002290 Serine/threonine protein kinase
ch01	Solyc01g067520.2	68654327	68658237	3911	EIS023	Cellulose synthase D-like protein (AHRD V1 **** Q93XQ0_NICAL)%3B contains Interpro domain(s) IPR005150 Cellulose synthase
ch01	Solyc01g067530.2	68662411	68673307	10897	EIS023	GTPase obg (AHRD V1 ***- D5XBC9_THEPJ)%3B contains Interpro domain(s) IPR014100 GTP-binding protein Obg/CgtA
ch01	Solyc01g067540.1	68687673	68688638	966	EIS023	Ethylene responsive transcription factor 12 (AHRD V1 *-*- C0J9I3_9ROSA)%3B contains Interpro domain(s) IPR001471 Pathogenesis-related transcriptional factor and ERF%2C DNA-binding
ch01	Solyc01g067550.2	68690543	68697003	6461	EIS023	Zinc finger CCCH domain-containing protein 58 (AHRD V1 ***- C3H58_ARATH)%3B contains Interpro domain(s) IPR000571 Zinc finger%2C CCCH-type
ch01	Solyc01g068030.2	69457561	69460161	2601	EIS024	Cyclase/dehydrase (AHRD V1 ***- B6T2Z5_MAIZE)%3B contains Interpro domain(s) IPR005031 Streptomyces cyclase/dehydrase
ch01	Solyc01g068040.1	69461769	69462605	837	EIS024	3-5 exonuclease/ nucleic acid binding protein (AHRD V1 ***- B6TKY2_MAIZE)%3B contains Interpro domain(s) IPR012337 Polynucleotidyl transferase%2C ribonuclease H fold
ch01	Solyc01g068050.2	69470003	69474422	4420	EIS024	tRNA guanosine-2%26apos%3B-O-methyltransferase TRM13 (AHRD V1 ***- TRM13_VANPO)%3B contains Interpro domain(s) IPR007871 Methyltransferase TRM13
ch01	Solyc01g068060.2	69474674	69480759	6086	EIS024	Autophagy-related protein 8 (AHRD V1 ***- A6P6J6_FAGES)%3B contains Interpro domain(s) IPR004241 Light chain 3 (LC3)
ch01	Solyc01g068070.2	69490516	69508699	18184	EIS024	Wd-repeat protein (AHRD V1 *-*- C1FDE0_9CHLO)%3B contains Interpro domain(s) IPR017986 WD40 repeat%2C region
ch01	Solyc01g068080.2	69511671	69514962	3292	EIS024	Dihydroflavonol 4-reductase family (AHRD V1 ***- D7MD06_ARALY)%3B contains Interpro domain(s) IPR016040 NAD(P)-binding domain
ch01	Solyc01g068090.1	69519627	69519932	306	EIS024	Unknown Protein (AHRD V1)
ch01	Solyc01g068100.2	69585884	69593053	7170	EIS024	Squamosa promoter binding protein-like 1 (AHRD V1 *-*- Q56YT3_ARATH)%3B contains Interpro domain(s) IPR004333 Transcription factor%2C SBP-box
ch01	Solyc01g068110.2	69624078	69625066	989	EIS024	Unknown Protein (AHRD V1)
ch01	Solyc01g068120.2	69624967	69625854	888	EIS024	Pectinesterase (AHRD V1 ***- B9S005_RICCO)%3B contains Interpro domain(s) IPR000070 Pectinesterase%2C catalytic
ch01	Solyc01g068130.2	69627835	69631398	3564	EIS024	Os05g0272200 protein (Fragment) (AHRD V1 *-*- Q0DJJ5_ORYSJ)
ch01	Solyc01g068140.2	69640064	69642385	2322	EIS024	10-deacetylbaccatin III-10-O-acetyl transferase-like (AHRD V1 **-* Q9FTH0_ORYSJ)%3B contains Interpro domain(s) IPR003480 Transferase
ch01	Solyc01g068150.2	69642656	69648663	6008	EIS024	Chromosome 11 contig 1 DNA sequence (AHRD V1 *-*- Q00YQ7_OSTTA)%3B contains Interpro domain(s) IPR019331 NEFA-interacting nuclear protein NIP30%2C N-terminal
ch01	Solyc01g068160.2	69652662	69658418	5757	EIS024	Cysteine desulfurase like (AHRD V1 **-- B0JY75_MICAN)%3B contains Interpro domain(s) IPR000192 Aminotransferase%2C class V/Cysteine desulfurase
ch01	Solyc01g068170.2	69666092	69671384	5293	EIS024	Oxidoreductase/ transition metal ion binding protein (AHRD V1 *-*- D7LU03_ARALY)
ch01	Solyc01g068180.2	69674349	69678637	4289	EIS024	Pentatricopeptide repeat-containing protein (AHRD V1 ***- D7MFI7_ARALY)%3B contains Interpro domain(s) IPR002885 Pentatricopeptide repeat
ch01	Solyc01g068190.2	69680690	69683937	3248	EIS024	Unknown Protein (AHRD V1)
ch01	Solyc01g068200.2	69684919	69691559	6641	EIS024	Abscisic acid insensitive 8 homologue (Fragment) (AHRD V1 *--- A5A6Q3_TRIMO)
ch01	Solyc01g068210.2	69699190	69709191	10002	EIS024	Glutamate dehydrogenase (AHRD V1 ***- A2TQI4_9FLAO)%3B contains Interpro domain(s) IPR006095 Glutamate/phenylalanine/leucine/valine dehydrogenase
ch01	Solyc01g068230.1	69723748	69726050	2303	EIS024	Ulp1 protease family C-terminal catalytic domain containing protein (AHRD V1 *-*- Q60D46_SOLDE)
ch01	Solyc01g068240.2	69744121	69754161	10041	EIS024	Ubiquitin carboxyl-terminal hydrolase (AHRD V1 **** D7MBK9_ARALY)%3B contains Interpro domain(s) IPR001394 Peptidase C19%2C ubiquitin carboxyl-terminal hydrolase 2
ch01	Solyc01g068250.2	69759970	69761343	1374	EIS024	WD-40 repeat family protein (AHRD V1 **-- Q1EPE0_MUSAC)%3B contains Interpro domain(s) IPR017986 WD40 repeat%2C region
ch01	Solyc01g068260.2	69767291	69780529	13239	EIS024	BRCT domain-containing protein (AHRD V1 *--- D3BB36_POLPA)%3B contains Interpro domain(s) IPR001357 BRCT
ch01	Solyc01g068270.2	69799290	69803691	4402	EIS024	Receptor-like kinase (AHRD V1 *-*- A7VM42_MARPO)%3B contains Interpro domain(s) IPR002290 Serine/threonine protein kinase
ch01	Solyc01g068280.2	69804247	69818171	13925	EIS024	Chromodomain-helicase-DNA-binding protein 1-like (AHRD V1 *--- CHD1L_DANRE)%3B contains Interpro domain(s) IPR000330 SNF2-related
ch01	Solyc01g068290.2	69824288	69836410	12123	EIS024	tRNA uridine 5-carboxymethylaminomethyl modification enzyme mnmG (AHRD V1 ***- B4VZ14_9CYAN)%3B contains Interpro domain(s) IPR004416 Glucose-inhibited division protein A
ch01	Solyc01g068300.1	69891957	69894680	2724	EIS024	DNA repair protein (AHRD V1 **-- Q2ULH2_ASPOR)%3B contains Interpro domain(s) IPR001650 DNA/RNA helicase%2C C-terminal
ch01	Solyc01g068320.1	69923212	69926294	3083	EIS024	DNA repair protein (AHRD V1 **-- Q2ULH2_ASPOR)%3B contains Interpro domain(s) IPR014001 DEAD-like helicase%2C N-terminal
ch01	Solyc01g068330.2	69934547	69940553	6007	EIS024	Cell division protease ftsH homolog (AHRD V1 *--- FTSH_ODOSI)%3B contains Interpro domain(s) IPR003959 ATPase%2C AAA-type%2C core
ch01	Solyc01g068340.2	69946444	69955860	9417	EIS024	Crossover junction endonuclease mus81 (AHRD V1 *-*- B6JXB7_SCHJY)%3B contains Interpro domain(s) IPR006166 DNA repair nuclease%2C XPF-type/Helicase
ch01	Solyc01g068350.2	69958660	69960995	2336	EIS024	Crossover junction endonuclease MUS81 (AHRD V1 ***- MUS81_XENTR)
ch01	Solyc01g068360.2	69962432	69966964	4533	EIS024	Receptor like kinase%2C RLK
ch01	Solyc01g068370.2	69968261	69972501	4241	EIS024	Histone-lysine N-methyltransferase%2C H3 lysine-9 specific 3 (AHRD V1 **** EHMT2_HUMAN)%3B contains Interpro domain(s) IPR001214 SET
ch01	Solyc01g068380.2	69972924	69982844	9921	EIS024	Purple acid phosphatase (AHRD V1 *-** B6TKL3_MAIZE)%3B contains Interpro domain(s) IPR004843 Metallophosphoesterase
ch01	Solyc01g068390.2	69990846	69996128	5283	EIS024	Zinc finger family protein (AHRD V1 ***- D7LSV3_ARALY)%3B contains Interpro domain(s) IPR001841 Zinc finger%2C RING-type
ch01	Solyc01g068400.2	70011635	70020149	8515	EIS024	Tubulin-specific chaperone A (AHRD V1 **** C1C4Y4_RANCA)%3B contains Interpro domain(s) IPR004226 Tubulin binding cofactor A
ch01	Solyc01g068410.2	70058865	70061867	3003	EIS024	Auxin Efflux Carrier (AHRD V1 **** Q673E6_MEDTR)%3B contains Interpro domain(s) IPR004776 Auxin efflux carrier
ch01	Solyc01g068420.2	70063083	70065604	2522	EIS024	Os06g0207500 protein (Fragment) (AHRD V1 ***- Q0DDQ9_ORYSJ)%3B contains Interpro domain(s) IPR004253 Protein of unknown function DUF231%2C plant
ch01	Solyc01g068430.1	70069743	70072957	3215	EIS024	Os06g0207500 protein (Fragment) (AHRD V1 **-- Q0DDQ9_ORYSJ)%3B contains Interpro domain(s) IPR004253 Protein of unknown function DUF231%2C plant
ch01	Solyc01g068440.1	70080119	70083873	3755	EIS024	Os06g0207500 protein (Fragment) (AHRD V1 ***- Q0DDQ9_ORYSJ)%3B contains Interpro domain(s) IPR004253 Protein of unknown function DUF231%2C plant
ch01	Solyc01g068450.2	70089237	70090777	1541	EIS024	Genomic DNA chromosome 3 P1 clone MSJ11 (AHRD V1 *--- Q9LW04_ARATH)%3B contains Interpro domain(s) IPR019191 Essential protein Yae1%2C N-terminal
ch01	Solyc01g068460.2	70091158	70094189	3032	EIS024	Pathogen-induced calmodulin-binding protein (Fragment) (AHRD V1 *-*- Q8H6W8_PHAVU)%3B contains Interpro domain(s) IPR012417 Calmodulin-binding%2C plant
ch01	Solyc01g068470.2	70097312	70107049	9738	EIS024	CM0216.540.nc protein (Fragment) (AHRD V1 ***- B0BL99_LOTJA)
ch01	Solyc01g068480.2	70111269	70125144	13876	EIS024	Embryo defective 2765 (Fragment) (AHRD V1 *-*- D3U0D1_9MAGN)
ch01	Solyc01g068490.2	70128040	70130798	2759	EIS024	U-box domain-containing protein (AHRD V1 **-- Q1ENX4_MUSAC)%3B contains Interpro domain(s) IPR011989 Armadillo-like helical
ch01	Solyc01g068500.2	70131982	70142492	10511	EIS024	Early-responsive to dehydration protein-like (AHRD V1 **-- Q5JKX1_ORYSJ)%3B contains Interpro domain(s) IPR003864 Protein of unknown function DUF221
ch01	Solyc01g068510.1	70143938	70144450	513	EIS024	Unknown Protein (AHRD V1)
ch01	Solyc01g068520.1	70145210	70145410	201	EIS024	Unknown Protein (AHRD V1)
ch01	Solyc01g068530.2	70146434	70147153	720	EIS024	30S ribosomal protein S9 (AHRD V1 ***- C5JX04_AJEDS)%3B contains Interpro domain(s) IPR000754 Ribosomal protein S9
ch01	Solyc01g068540.2	70151031	70157046	6016	EIS024	Unknown Protein (AHRD V1)%3B contains Interpro domain(s) IPR017877 MYB-like
ch01	Solyc01g068550.2	70160716	70161864	1149	EIS024	O-methyltransferase (AHRD V1 ***- A5HJZ9_VITVI)%3B contains Interpro domain(s) IPR016461 O-methyltransferase%2C COMT%2C eukaryota
ch01	Solyc01g068560.2	70162434	70163248	815	EIS024	Unknown Protein (AHRD V1)
ch01	Solyc01g068580.2	70178637	70187719	9083	EIS024	C9orf78 (AHRD V1 **-- C3KGZ0_ANOFI)%3B contains Interpro domain(s) IPR010756 Hepatocellular carcinoma-associated antigen 59
ch01	Solyc01g068590.2	70191073	70196271	5199	EIS024	Unknown Protein (AHRD V1)
ch01	Solyc01g068600.2	70191075	70197230	6156	EIS024	Paladin-like protein (AHRD V1 **-- D0NS27_PHYIN)
ch01	Solyc01g068610.2	70202881	70220200	17320	EIS024	Metal ion binding protein (AHRD V1 **-- D7LSR9_ARALY)
ch01	Solyc01g068620.2	70221049	70224411	3363	EIS024	Cyclase/dehydrase (AHRD V1 *-*- D7E269_NOSA0)%3B contains Interpro domain(s) IPR005031 Streptomyces cyclase/dehydrase
ch01	Solyc01g068630.2	70226606	70230041	3436	EIS024	Pyrimidine 5%26apos-nucleotidase (AHRD V1 ***- D3P8R6_DEFDS)%3B contains Interpro domain(s) IPR010237 Pyrimidine 5-nucleotidase
ch01	Solyc01g068640.2	70233998	70244981	10984	EIS024	Uncharacterized aarF domain-containing protein kinase 4 (AHRD V1 **-* ADCK4_RAT)%3B contains Interpro domain(s) IPR004147 ABC-1
ch01	Solyc01g079130.1	70719258	70721952	2695	EIS025	Polygalacturonase (AHRD V1 ***- B6TPQ7_MAIZE)%3B contains Interpro domain(s) IPR012334 Pectin lyase fold
ch01	Solyc01g079140.2	70734578	70735148	571	EIS025	Unknown Protein (AHRD V1)
ch01	Solyc01g079150.2	70748785	70752675	3891	EIS025	AE family transporter anion exchange (AHRD V1 *--* A4RY02_OSTLU)%3B contains Interpro domain(s) IPR003020 Bicarbonate transporter%2C eukaryotic
ch01	Solyc01g079160.2	70763564	70767349	3786	EIS025	GDSL esterase/lipase At1g09390 (AHRD V1 ***- GDL2_ARATH)%3B contains Interpro domain(s) IPR001087 Lipase%2C GDSL
ch01	Solyc01g079170.2	70769343	70771856	2514	EIS025	Galactinol synthase (AHRD V1 ***- D6QSF5_BRANA)%3B contains Interpro domain(s) IPR002495 Glycosyl transferase%2C family 8
ch01	Solyc01g079180.2	70787714	70790317	2604	EIS025	Pectinesterase (AHRD V1 **** D8RVT4_SELML)%3B contains Interpro domain(s) IPR000070 Pectinesterase%2C catalytic
ch01	Solyc01g079190.2	70790978	70791461	484	EIS025	Unknown Protein (AHRD V1)
ch01	Solyc01g079200.2	70793716	70796826	3111	EIS025	Gibberellin 2-oxidase (AHRD V1 **** A4GVL7_SOLLC)%3B contains Interpro domain(s) IPR005123 Oxoglutarate and iron-dependent oxygenase
ch01	Solyc01g079210.2	70807853	70815294	7442	EIS025	SWR1-complex protein 4 (AHRD V1 *--- A8NYM2_COPC7)%3B contains Interpro domain(s) IPR001005 SANT%2C DNA-binding
ch01	Solyc01g079220.2	70815571	70820929	5359	EIS025	NifU like protein (AHRD V1 *-*- B8BR62_THAPS)%3B contains Interpro domain(s) IPR001075 NIF system FeS cluster assembly%2C NifU%2C C-terminal
ch01	Solyc01g079230.2	70832208	70839060	6853	EIS025	Agenet domain-containing protein (AHRD V1 *-*- D7KQP5_ARALY)%3B contains Interpro domain(s) IPR007930 Protein of unknown function DUF724
ch01	Solyc01g079240.2	70843643	70849117	5475	EIS025	Long-chain-fatty-acid--CoA ligase family protein (AHRD V1 **** D7LGL1_ARALY)%3B contains Interpro domain(s) IPR000873 AMP-dependent synthetase and ligase
ch01	Solyc01g079250.2	70850920	70856753	5834	EIS025	mRNA splicing factor ATP-dependent RNA helicase (AHRD V1 **** Q2UED4_ASPOR)%3B contains Interpro domain(s) IPR014001 DEAD-like helicase%2C N-terminal
ch01	Solyc01g079260.2	70866242	70868698	2457	EIS025	WRKY transcription factor 4 (AHRD V1 ***- A7UGD1_SOLTU)%3B contains Interpro domain(s) IPR003657 DNA-binding WRKY
ch01	Solyc01g079270.1	70870283	70870666	384	EIS025	Unknown Protein (AHRD V1)%3B contains Interpro domain(s) IPR001092 Basic helix-loop-helix dimerisation region bHLH
ch01	Solyc01g079280.1	70879637	70879801	165	EIS025	Unknown Protein (AHRD V1)
ch01	Solyc01g079290.1	70883001	70883855	855	EIS025	Ubiquitin-conjugating enzyme E2 (AHRD V1 *-*- Q2HSK9_MEDTR)%3B contains Interpro domain(s) IPR000608 Ubiquitin-conjugating enzyme%2C E2
ch01	Solyc01g079300.2	70889012	70892157	3146	EIS025	Stachyose synthase (AHRD V1 **-- Q8RW08_9LAMI)%3B contains Interpro domain(s) IPR008811 Raffinose synthase
ch01	Solyc01g079310.2	70898330	70904143	5814	EIS025	Unknown Protein (AHRD V1)%3B contains Interpro domain(s) IPR019020 Cytochrome c-552/DMSO reductase-like%2C haem-binding domain
ch01	Solyc01g079320.2	70904161	70906500	2340	EIS025	Pentatricopeptide repeat-containing protein (AHRD V1 ***- D7KB79_ARALY)%3B contains Interpro domain(s) IPR002885 Pentatricopeptide repeat
ch01	Solyc01g079330.2	70909331	70918655	9325	EIS025	ATP dependent RNA helicase (AHRD V1 *-*- B3LNW9_YEAS1)%3B contains Interpro domain(s) IPR011545 DNA/RNA helicase%2C DEAD/DEAH box type%2C N-terminal
ch01	Solyc01g079340.2	70944255	70951735	7481	EIS025	Receptor-like kinase (AHRD V1 *-*- A7VM33_MARPO)%3B contains Interpro domain(s) IPR002290 Serine/threonine protein kinase
ch01	Solyc01g079350.2	70955389	70958207	2819	EIS025	PAPA-1-like conserved region family protein expressed (AHRD V1 *-*- Q2QNL7_ORYSJ)%3B contains Interpro domain(s) IPR006880 PAPA-1-like conserved region
ch01	Solyc01g079360.2	70960474	70962139	1666	EIS025	WRKY transcription factor 3 (AHRD V1 ***- C9DHZ2_9ROSI)%3B contains Interpro domain(s) IPR003657 DNA-binding WRKY
ch01	Solyc01g079370.2	70965876	70969622	3747	EIS025	GRAS transcription factor (Fragment) (AHRD V1 *--- A2Q2Y2_MEDTR)%3B contains Interpro domain(s) IPR005202 GRAS transcription factor
ch01	Solyc01g079380.1	70972797	70974284	1488	EIS025	GRAS transcription factor (Fragment) (AHRD V1 **-* A2Q2Y2_MEDTR)%3B contains Interpro domain(s) IPR005202 GRAS transcription factor
ch01	Solyc01g079390.2	70975487	70990999	15513	EIS025	Histone-lysine N-methyltransferase MEDEA (AHRD V1 *--- MEDEA_ARATH)%3B contains Interpro domain(s) IPR001214 SET
ch01	Solyc01g079400.2	70990975	70993949	2975	EIS025	Os06g0207500 protein (Fragment) (AHRD V1 ***- Q0DDQ9_ORYSJ)%3B contains Interpro domain(s) IPR004253 Protein of unknown function DUF231%2C plant
ch01	Solyc01g079410.2	70996670	71002457	5788	EIS025	SMP-30/Gluconolaconase/LRE domain protein (AHRD V1 *-*- D2QD53_SPILD)%3B contains Interpro domain(s) IPR011042 Six-bladed beta-propeller%2C TolB-like
ch01	Solyc01g079420.2	71005941	71009193	3253	EIS025	Cytochrome c oxidase subunit VC family protein (AHRD V1 *-*- D7LT63_ARALY)%3B contains Interpro domain(s) IPR008432 Cytochrome c oxidase subunit Vc
ch01	Solyc01g079430.2	71010601	71012028	1428	EIS025	A_IG002N01.30 protein (Fragment) (AHRD V1 ***- O04624_ARATH)%3B contains Interpro domain(s) IPR001578 Peptidase C12%2C ubiquitin carboxyl-terminal hydrolase 1
ch01	Solyc01g079440.1	71012501	71012704	204	EIS025	Unknown Protein (AHRD V1)
ch01	Solyc01g079450.2	71013718	71023830	10113	EIS025	Peptidase S9 prolyl oligopeptidase active site domain protein (AHRD V1 ***- B4SK00_STRM5)%3B contains Interpro domain(s) IPR001375 Peptidase S9%2C prolyl oligopeptidase active site region
ch01	Solyc01g079460.2	71024681	71025697	1017	EIS025	Unknown Protein (AHRD V1)
ch01	Solyc01g079470.2	71027262	71027968	707	EIS025	CP12 (AHRD V1 ***- O24136_TOBAC)%3B contains Interpro domain(s) IPR003823 Protein of unknown function CP12
ch01	Solyc01g079480.2	71029166	71030328	1163	EIS025	BZIP transcription factor (AHRD V1 **-* Q1HW69_CAPAN)%3B contains Interpro domain(s) IPR011616 bZIP transcription factor%2C bZIP-1
ch01	Solyc01g079490.2	71038694	71056506	17813	EIS025	Protein fat-free homolog (AHRD V1 ***- FFR_DICDI)%3B contains Interpro domain(s) IPR014812 Vps51/Vps67
ch01	Solyc01g079500.2	71059737	71065826	6090	EIS025	DNA replication licensing factor (AHRD V1 **** Q2U020_ASPOR)%3B contains Interpro domain(s) IPR008050 MCM protein 7
ch01	Solyc01g079510.2	71069631	71090760	21130	EIS025	WD-40 repeat protein-like (AHRD V1 *--- Q9FGX4_ARATH)%3B contains Interpro domain(s) IPR017986 WD40 repeat%2C region
ch01	Solyc01g079520.2*	71091922	71101937	10016	EIS025	DNA mismatch repair protein muts (AHRD V1 ***- Q16P35_AEDAE)%3B contains Interpro domain(s) IPR017261 DNA mismatch repair protein Msh6
ch01	Solyc01g079530.2*	71102398	71104995	2598	EIS025	E3 ubiquitin-protein ligase MARCH6 (AHRD V1 *--- C1HD92_PARBA)%3B contains Interpro domain(s) IPR011016 Zinc finger%2C RING-CH-type
ch01	Solyc01g080010.2	71649995	71651531	1537	EIS026	Xylanase inhibitor (Fragment) (AHRD V1 **-- Q53IQ4_WHEAT)%3B contains Interpro domain(s) IPR001461 Peptidase A1
ch01	Solyc01g080020.2	71657539	71659169	1631	EIS026	Xylanase inhibitor (Fragment) (AHRD V1 **-- Q53IQ4_WHEAT)%3B contains Interpro domain(s) IPR001461 Peptidase A1
ch01	Solyc01g080030.1	71665332	71666652	1321	EIS026	Oxidoreductase zinc-binding dehydrogenase family (AHRD V1 **-- B4WZD2_9GAMM)%3B contains Interpro domain(s) IPR002085 Alcohol dehydrogenase superfamily%2C zinc-containing
ch01	Solyc01g080040.2	71668125	71675546	7422	EIS026	Dual specificity protein phosphatase (AHRD V1 ***- D7L3D2_ARALY)%3B contains Interpro domain(s) IPR020422 Dual specificity phosphatase%2C subgroup%2C catalytic domain
ch01	Solyc01g080050.2	71683227	71685011	1785	EIS026	Transcription factor (Fragment) (AHRD V1 **-* D6MJZ9_9ASPA)%3B contains Interpro domain(s) IPR011598 Helix-loop-helix DNA-binding
ch01	Solyc01g080060.1	71715051	71715536	486	EIS026	Pol polyprotein (AHRD V1 ***- Q94FM1_CITPA)
ch01	Solyc01g080070.2	71732658	71735333	2676	EIS026	Copper chaperone (AHRD V1 *--- B6TJ24_MAIZE)%3B contains Interpro domain(s) IPR006121 Heavy metal transport/detoxification protein
ch01	Solyc01g080080.2	71755260	71756339	1080	EIS026	RING finger protein B (AHRD V1 *--- RNGB_DICDI)%3B contains Interpro domain(s) IPR001841 Zinc finger%2C RING-type
ch01	Solyc01g080090.2	71764442	71769530	5089	EIS026	Zinc finger RING-type protein (AHRD V1 *-*- B3U2A9_CUCSA)
ch01	Solyc01g080100.2	71766746	71769616	2871	EIS026	Unknown Protein (AHRD V1)
ch01	Solyc01g080110.2	71770948	71783098	12151	EIS026	SNARE associated Golgi protein (AHRD V1 **-- C7LQY4_DESBD)%3B contains Interpro domain(s) IPR015414 SNARE associated Golgi protein
ch01	Solyc01g080120.2	71787506	71789572	2067	EIS026	Unknown Protein (AHRD V1)
ch01	Solyc01g080320.1	72062440	72062990	551	EIS027	Unknown Protein (AHRD V1)
ch01	Solyc01g080330.2	72068095	72070591	2497	EIS027	Transmembrane BAX inhibitor motif-containing protein 4 (AHRD V1 **-- B6TGH7_MAIZE)%3B contains Interpro domain(s) IPR006214 Uncharacterised protein family UPF0005
ch01	Solyc01g080340.2	72070935	72072591	1657	EIS027	BSD domain containing 1 (AHRD V1 *-*- A9JT15_DANRE)%3B contains Interpro domain(s) IPR005607 BSD
ch01	Solyc01g080350.2	72075146	72082732	7587	EIS027	Calcium binding protein 39-like (AHRD V1 **-* A0JPC1_XENTR)%3B contains Interpro domain(s) IPR013878 Mo25-like
ch01	Solyc01g080360.2	72102428	72119735	17308	EIS027	MHD domain-containing death-inducing protein (AHRD V1 *--- MUDEN_HUMAN)%3B contains Interpro domain(s) IPR008968 Clathrin adaptor%2C mu subunit%2C C-terminal
ch01	Solyc01g080370.2	72119143	72121647	2505	EIS027	Glycosyltransferase (AHRD V1 *-*- B9HK74_POPTR)%3B contains Interpro domain(s) IPR002495 Glycosyl transferase%2C family 8
ch01	Solyc01g080380.2	72135850	72136949	1100	EIS027	S-adenosylmethionine decarboxylase proenzyme (AHRD V1 **** Q7XZQ9_VITVI)%3B contains Interpro domain(s) IPR001985 S-adenosylmethionine decarboxylase
ch01	Solyc01g080390.1	72143350	72146538	3189	EIS027	Mutator-like transposase (AHRD V1 *--- Q9XIL4_ARATH)%3B contains Interpro domain(s) IPR006564 Zinc finger%2C PMZ-type
ch01	Solyc01g080400.2	72157816	72163270	5455	EIS027	Integrin-linked kinase-associated serine/threonine phosphatase 2C (AHRD V1 **** ILKAP_RAT)%3B contains Interpro domain(s) IPR015655 Protein phosphatase 2C
ch01	Solyc01g080410.2	72165087	72166165	1079	EIS027	Peptide methionine sulfoxide reductase msrB (AHRD V1 ***- B6T2C6_MAIZE)%3B contains Interpro domain(s) IPR002579 Methionine sulphoxide reductase B
ch01	Solyc01g080420.1	72168018	72169123	1106	EIS027	Unknown Protein (AHRD V1)
ch01	Solyc01g080430.2	72177114	72182165	5052	EIS027	Baculoviral IAP repeat-containing 2 (AHRD V1 *--- Q38JA8_CANFA)%3B contains Interpro domain(s) IPR001841 Zinc finger%2C RING-type
ch01	Solyc01g080440.1	72195378	72196267	890	EIS027	Unknown Protein (AHRD V1)
ch01	Solyc01g080450.2	72200333	72202127	1795	EIS027	Pentatricopeptide repeat-containing protein (AHRD V1 ***- D7KJV7_ARALY)%3B contains Interpro domain(s) IPR002885 Pentatricopeptide repeat
ch01	Solyc01g080460.2	72206073	72214485	8413	EIS027	Pyruvate phosphate dikinase (AHRD V1 ***- Q84N32_SORBI)%3B contains Interpro domain(s) IPR010121 Pyruvate%2C phosphate dikinase
ch01	Solyc01g080470.2	72218392	72222088	3697	EIS027	tRNA (Guanosine-2%26apos-O)-methyltransferase (AHRD V1 ***- D2TIV2_CITRI)%3B contains Interpro domain(s) IPR001537 tRNA/rRNA methyltransferase%2C SpoU
ch01	Solyc01g080480.2	72223108	72225205	2098	EIS027	Endonuclease/exonuclease/phosphatase family protein (AHRD V1 ***- D7L0T9_ARALY)%3B contains Interpro domain(s) IPR005135 Endonuclease/exonuclease/phosphatase
ch01	Solyc01g080490.2	72232617	72233453	837	EIS027	Genomic DNA chromosome 5 P1 clone MCL19 (AHRD V1 ***- Q9FNL3_ARATH)%3B contains Interpro domain(s) IPR007770 Protein of unknown function DUF679
ch01	Solyc01g080500.2	72241800	72243135	1336	EIS027	Unknown Protein (AHRD V1)
ch01	Solyc01g080510.2	72268305	72272915	4611	EIS027	Os05g0406000 protein (Fragment) (AHRD V1 *-*- Q0DI98_ORYSJ)
ch01	Solyc01g080520.2	72274208	72277758	3551	EIS027	Serine/threonine protein kinase-like (AHRD V1 *-** Q9FGC3_ARATH)%3B contains Interpro domain(s) IPR002290 Serine/threonine protein kinase
ch01	Solyc01g080530.2	72279435	72287944	8510	EIS027	Prolyl 4-hydroxylase alpha subunit-like protein (AHRD V1 ***- Q8LAN3_ARATH)%3B contains Interpro domain(s) IPR006620 Prolyl 4-hydroxylase%2C alpha subunit
ch01	Solyc01g080540.2	72299197	72301457	2261	EIS027	Histidine-containing phosphotransfer protein (AHRD V1 **** Q94KS0_CATRO)%3B contains Interpro domain(s) IPR008207 Signal transduction histidine kinase%2C phosphotransfer (Hpt) region
ch01	Solyc01g080550.1	72302575	72304482	1908	EIS027	Inosine-uridine preferring nucleoside hydrolase family protein (AHRD V1 **** D7LYI5_ARALY)%3B contains Interpro domain(s) IPR001910 Inosine/uridine-preferring nucleoside hydrolase
ch01	Solyc01g080560.1	72310000	72315226	5227	EIS027	Ribonucleoside hydrolase 1 (AHRD V1 *-** C1M8V0_9ENTR)%3B contains Interpro domain(s) IPR001910 Inosine/uridine-preferring nucleoside hydrolase
ch01	Solyc01g080570.2	72318147	72325085	6939	EIS027	Inosine-uridine preferring nucleoside hydrolase family protein (AHRD V1 *-** D7LYI5_ARALY)%3B contains Interpro domain(s) IPR001910 Inosine/uridine-preferring nucleoside hydrolase
ch01	Solyc01g080580.2	72329473	72334077	4605	EIS027	Inosine-uridine preferring nucleoside hydrolase family protein (AHRD V1 **** D7LYI5_ARALY)%3B contains Interpro domain(s) IPR001910 Inosine/uridine-preferring nucleoside hydrolase
ch01	Solyc01g080590.2	72343989	72345930	1942	EIS027	Unknown Protein (AHRD V1)
ch01	Solyc01g080600.2	72349619	72350293	675	EIS027	Histone H3 (AHRD V1 ***- D8L9K7_WHEAT)%3B contains Interpro domain(s) IPR000164 Histone H3
ch01	Solyc01g080610.2	72349907	72353281	3375	EIS027	Unknown Protein (AHRD V1)%3B contains Interpro domain(s) IPR005508 Protein of unknown function DUF313
ch01	Solyc01g080620.2	72360030	72370043	10014	EIS027	Kelch-like protein 3 (AHRD V1 *-*- KLHL3_HUMAN)%3B contains Interpro domain(s) IPR013069 BTB/POZ
ch01	Solyc01g080630.1	72387454	72387603	150	EIS027	Unknown Protein (AHRD V1)
ch01	Solyc01g080640.2	72398456	72405075	6620	EIS027	Multidrug resistance protein ABC transporter family (AHRD V1 **-- B9GS96_POPTR)%3B contains Interpro domain(s) IPR001140 ABC transporter%2C transmembrane region
ch01	Solyc01g080650.2	72407172	72410009	2838	EIS027	Unknown Protein (AHRD V1)
ch01	Solyc01g080660.2	72408908	72413247	4340	EIS027	Splicing factor arginine/serine-rich 4 (AHRD V1 *--- B6THS7_MAIZE)%3B contains Interpro domain(s) IPR012677 Nucleotide-binding%2C alpha-beta plait
ch01	Solyc01g080670.2	72426066	72434691	8626	EIS027	Squamosa promoter binding protein-like 1 (AHRD V1 *-*- Q56YT3_ARATH)%3B contains Interpro domain(s) IPR004333 Transcription factor%2C SBP-box
ch01	Solyc01g080680.2	72437121	72440809	3689	EIS027	Glucose transporter 8 (AHRD V1 ***- Q2KKJ3_SOLIN)%3B contains Interpro domain(s) IPR003663 Sugar/inositol transporter
ch01	Solyc01g080690.2	72441864	72448982	7119	EIS027	Transcription initiation factor TFIID subunit 5 (AHRD V1 *--* TAF5_SCHPO)%3B contains Interpro domain(s) IPR017986 WD40 repeat%2C region
ch01	Solyc01g080700.2	72457474	72466316	8843	EIS027	Inosine-uridine preferring nucleoside hydrolase family protein (AHRD V1 **** D7LYI5_ARALY)%3B contains Interpro domain(s) IPR001910 Inosine/uridine-preferring nucleoside hydrolase
ch01	Solyc01g080710.1	72468184	72468342	159	EIS027	Ycf2 (AHRD V1 ***- D2KLP5_OLEEU)%3B contains Interpro domain(s) IPR008543 Chloroplast Ycf2
ch01	Solyc01g080720.2	72469460	72474630	5171	EIS027	Pentatricopeptide repeat-containing protein (AHRD V1 ***- D7L610_ARALY)%3B contains Interpro domain(s) IPR002885 Pentatricopeptide repeat
ch01	Solyc01g080740.1	72480055	72487019	6965	EIS027	Ulp1 protease family C-terminal catalytic domain containing protein (AHRD V1 *-*- Q60D46_SOLDE)%3B contains Interpro domain(s) IPR003653 Peptidase C48%2C SUMO/Sentrin/Ubl1
ch01	Solyc01g080750.2	72488752	72490161	1410	EIS027	HEAT repeat family protein (AHRD V1 **-- B4FX70_MAIZE)%3B contains Interpro domain(s) IPR016024 Armadillo-type fold
ch01	Solyc01g080760.2*	72490432	72498057	7626	EIS027	Unknown Protein (AHRD V1)
ch01	Solyc01g080770.2*	72507024	72510368	3345	EIS027	Receptor like kinase%2C RLK
ch01	Solyc01g080780.2*	72526370	72529831	3462	EIS027	Translocase of chloroplast 34 (AHRD V1 *-*- B6TBT7_MAIZE)%3B contains Interpro domain(s) IPR005690 Chloroplast protein import component Toc86/159
ch01	Solyc01g086710.2	73420388	73436710	16323	EIS028	DNA-directed RNA polymerase (AHRD V1 ***- B9SVH7_RICCO)%3B contains Interpro domain(s) IPR015712 DNA-directed RNA polymerase%2C subunit 2
ch01	Solyc01g086720.2	73436921	73440410	3490	EIS028	Phosphoribosylanthranilate transferase (Fragment) (AHRD V1 *--- Q43085_PEA)%3B contains Interpro domain(s) IPR013583 Phosphoribosyltransferase C-terminal%2C plant
ch01	Solyc01g086730.2	73445060	73446574	1515	EIS028	DUF803 domain membrane protein (AHRD V1 **-- Q4WRL6_ASPFU)%3B contains Interpro domain(s) IPR008521 Protein of unknown function DUF803
ch01	Solyc01g086740.2	73447785	73457353	9569	EIS028	Chaperone protein dnaJ (AHRD V1 ***- B6TA99_MAIZE)%3B contains Interpro domain(s) IPR012724 Chaperone DnaJ
ch01	Solyc01g086750.2	73460546	73476879	16334	EIS028	Protein TIF31 homolog (AHRD V1 ***- TIF31_COCIM)%3B contains Interpro domain(s) IPR011990 Tetratricopeptide-like helical
ch01	Solyc01g086760.2	73488701	73489179	479	EIS028	Histone H3 (AHRD V1 ***- B6SYV0_MAIZE)%3B contains Interpro domain(s) IPR000164 Histone H3
ch01	Solyc01g086770.1	73491176	73491428	253	EIS028	Unknown Protein (AHRD V1)
ch01	Solyc01g086780.1	73497900	73498412	513	EIS028	Unknown Protein (AHRD V1)
ch01	Solyc01g086790.1	73498509	73498925	417	EIS028	Unknown Protein (AHRD V1)
ch01	Solyc01g086800.2	73509413	73510011	599	EIS028	Histone H3 (AHRD V1 **** Q53NE3_ORYSJ)%3B contains Interpro domain(s) IPR000164 Histone H3
ch01	Solyc01g086810.2	73512780	73515962	3183	EIS028	Cc-nbs-lrr%2C resistance protein
ch01	Solyc01g086820.2	73524426	73525155	730	EIS028	Histone H3 (AHRD V1 ***- D8L9K7_WHEAT)%3B contains Interpro domain(s) IPR000164 Histone H3
ch01	Solyc01g086830.2	73526106	73527528	1423	EIS028	Protease inhibitor/seed storage/lipid transfer protein family protein (AHRD V1 **** D7L6K8_ARALY)%3B contains Interpro domain(s) IPR003612 Plant lipid transfer protein/seed storage/trypsin-alpha amylase inhibitor
ch01	Solyc01g086840.1	73529363	73530802	1440	EIS028	Thaumatin-like protein (AHRD V1 ***- Q5DWG1_CRYJA)%3B contains Interpro domain(s) IPR001938 Thaumatin%2C pathogenesis-related
ch01	Solyc01g086850.2	73531859	73536531	4673	EIS028	Ras-related protein Rab-25 (AHRD V1 ***- RAB25_HUMAN)%3B contains Interpro domain(s) IPR015595 Rab11-related
ch01	Solyc01g086860.2	73539705	73548284	8580	EIS028	Unknown Protein (AHRD V1)
ch01	Solyc01g087200.2	73888976	73892212	3237	EIS029	Cc-nbs-lrr%2C resistance protein
ch01	Solyc01g087210.2	73892563	73901116	8554	EIS029	Cellulose synthase (AHRD V1 **** Q6XP46_SOLTU)%3B contains Interpro domain(s) IPR005150 Cellulose synthase
ch01	Solyc01g087230.2	73917170	73918585	1416	EIS029	Unknown Protein (AHRD V1)
ch01	Solyc01g087240.2	73938193	73944527	6335	EIS029	Nuclear transcription factor Y subunit A-1 (AHRD V1 *-** B6TAR1_MAIZE)%3B contains Interpro domain(s) IPR001289 CCAAT-binding transcription factor%2C subunit B
ch01	Solyc01g087250.2	73945385	73956019	10635	EIS029	Carotenoid cleavage dioxygenase 1A
ch01	Solyc01g087260.2	73957796	73970716	12921	EIS029	Carotenoid cleavage dioxygenase 1B
ch01	Solyc01g087270.2	73970037	73970716	680	EIS029	Carotenoid cleavage dioxygenase 2 (AHRD V1 ***- Q2PHF7_LACSA)%3B contains Interpro domain(s) IPR004294 Carotenoid oxygenase
ch01	Solyc01g087280.1	73976402	73980711	4310	EIS029	Polygalacturonase A (AHRD V1 **** Q9M6S2_ACTCH)%3B contains Interpro domain(s) IPR000743 Glycoside hydrolase%2C family 28
ch01	Solyc01g087290.2	73981707	73989145	7439	EIS029	TRNA-dihydrouridine synthase (AHRD V1 ***- A2VQL7_9BURK)%3B contains Interpro domain(s) IPR001269 tRNA-dihydrouridine synthase
ch01	Solyc01g087320.2	73986301	74025740	39440	EIS029	tRNA-dihydrouridine synthase A (AHRD V1 ***- C9X2X8_NEIM8)%3B contains Interpro domain(s) IPR001269 tRNA-dihydrouridine synthase
ch01	Solyc01g087300.2	73990288	74001310	11023	EIS029	tRNA-dihydrouridine synthase (AHRD V1 ***- D0HBH3_VIBMI)%3B contains Interpro domain(s) IPR001269 tRNA-dihydrouridine synthase
ch01	Solyc01g087310.2	74002639	74024108	21470	EIS029	Histone-lysine N-methyltransferase MLL (AHRD V1 *--- MLL1_HUMAN)%3B contains Interpro domain(s) IPR011011 Zinc finger%2C FYVE/PHD-type
ch01	Solyc01g087330.2	74052769	74053787	1019	EIS029	PHD finger family protein (AHRD V1 ***- D7LU24_ARALY)
ch01	Solyc01g087340.2	74056124	74059198	3075	EIS029	Protein binding protein (AHRD V1 ***- D7L741_ARALY)
ch01	Solyc01g087350.2	74064944	74066944	2001	EIS029	Unknown Protein (AHRD V1)
ch01	Solyc01g087360.1	74071758	74073031	1274	EIS029	PHD finger family protein (AHRD V1 ***- D7LU24_ARALY)
ch01	Solyc01g087370.2	74074038	74091364	17327	EIS029	PHD finger family protein (AHRD V1 *-*- D7LU24_ARALY)
ch01	Solyc01g087380.2	74086476	74095651	9176	EIS029	Histone-lysine N-methyltransferase MLL (AHRD V1 *--- MLL1_HUMAN)%3B contains Interpro domain(s) IPR019787 Zinc finger%2C PHD-finger
ch01	Solyc01g087390.2	74099173	74105740	6568	EIS029	tRNA-dihydrouridine synthase A (AHRD V1 *-*- C6S8V8_NEIML)%3B contains Interpro domain(s) IPR013785 Aldolase-type TIM barrel
ch01	Solyc01g087400.2	74108628	74114909	6282	EIS029	PHD finger family protein (AHRD V1 *-*- D7LU24_ARALY)
ch01	Solyc01g087410.2*	74119050	74130207	11158	EIS029	Zinc finger protein (AHRD V1 *--- Q4H2K2_CIOIN)%3B contains Interpro domain(s) IPR011011 Zinc finger%2C FYVE/PHD-type
ch01	Solyc01g087420.2*	74131976	74139563	7588	EIS029	PHD zinc finger-containing protein (AHRD V1 *--- D3BN85_POLPA)%3B contains Interpro domain(s) IPR011011 Zinc finger%2C FYVE/PHD-type
ch01	Solyc01g087430.2*	74153504	74164827	11324	EIS029	PHD zinc finger-containing protein (AHRD V1 *--- D3BN85_POLPA)%3B contains Interpro domain(s) IPR011011 Zinc finger%2C FYVE/PHD-type
ch01	Solyc01g087440.2*	74169520	74179614	10095	EIS029	Protein EFR3 homolog B (AHRD V1 ***- EFR3B_DANRE)
ch01	Solyc01g087450.2*	74178496	74185824	7329	EIS029	Cyclin-like protein (AHRD V1 ***- Q6ZIX9_ORYSJ)
ch01	Solyc01g087460.1*	74186001	74188784	2784	EIS029	Protein phosphatase 2C (AHRD V1 ***- Q6QLU0_SOLLC)%3B contains Interpro domain(s) IPR015655 Protein phosphatase 2C
ch01	Solyc01g087470.2*	74189005	74196057	7053	EIS029	Peptidyl-prolyl cis-trans isomerase (AHRD V1 *--- A8P033_COPC7)%3B contains Interpro domain(s) IPR001179 Peptidyl-prolyl cis-trans isomerase%2C FKBP-type
ch01	Solyc01g087480.1*	74197002	74197268	267	EIS029	Photosystem Q(B) protein (AHRD V1 ***- B6VJV1_VITVI)
ch01	Solyc01g087490.2*	74201963	74205444	3482	EIS029	CONSTANS interacting protein 6 (Fragment) (AHRD V1 **-- Q2VY13_SOLLC)%3B contains Interpro domain(s) IPR004082 Protein of unknown function DUF1423%2C plant
ch01	Solyc01g087500.2*	74205900	74212696	6797	EIS029	DNA topoisomerase 2 (AHRD V1 **** Q8GSC4_TOBAC)%3B contains Interpro domain(s) IPR001241 DNA topoisomerase%2C type IIA%2C subunit B or N-terminal
ch01	Solyc01g087510.1*	74215693	74218969	3277	EIS029	LRR receptor-like serine/threonine-protein kinase%2C RLP
ch01	Solyc01g087520.2*	74221192	74222066	875	EIS029	Ferredoxin-thioredoxin reductase variable chain (AHRD V1 *-*- B6UCW8_MAIZE)%3B contains Interpro domain(s) IPR004207 Ferredoxin thioredoxin reductase%2C alpha chain
ch01	Solyc01g087530.2*	74229849	74238478	8630	EIS029	Zinc transporter (AHRD V1 *-*- D5H5M3_SALRM)%3B contains Interpro domain(s) IPR003689 Zinc/iron permease
ch01	Solyc01g088000.2	74602063	74609120	7058	EIS030	Methyltransferase (AHRD V1 *-*- D0N411_PHYIN)%3B contains Interpro domain(s) IPR013216 Methyltransferase type 11
ch01	Solyc01g088010.1	74612628	74613407	780	EIS030	Lactoylglutathione lyase family protein (AHRD V1 **** D7LHM5_ARALY)%3B contains Interpro domain(s) IPR004360 Glyoxalase/bleomycin resistance protein/dioxygenase
ch01	Solyc01g088020.2	74630101	74643687	13587	EIS030	Protein transport protein sec31 (AHRD V1 **-- C8V1I6_EMENI)%3B contains Interpro domain(s) IPR017986 WD40 repeat%2C region
ch01	Solyc01g088040.2	74636708	74650019	13312	EIS030	Unknown Protein (AHRD V1)
ch01	Solyc01g088030.2	74645626	74648995	3370	EIS030	Structure-specific endonuclease subunit slx1 (AHRD V1 *-*- D3PJZ8_9MAXI)%3B contains Interpro domain(s) IPR000305 Excinuclease ABC%2C C subunit%2C N-terminal
ch01	Solyc01g088050.2	74660522	74662433	1912	EIS030	Receptor-like protein kinase At3g21340 (AHRD V1 **** RLK6_ARATH)%3B contains Interpro domain(s) IPR002290 Serine/threonine protein kinase
ch01	Solyc01g088060.2	74665132	74670971	5840	EIS030	Nbs-lrr%2C resistance protein
ch01	Solyc01g088070.2	74671157	74671734	578	EIS030	Nbs-lrr resistance protein (AHRD V1 *-*- B9GV80_POPTR)
ch01	Solyc01g088080.2	74678732	74687543	8812	EIS030	T-complex protein theta subunit (AHRD V1 ***- A8IF08_CHLRE)%3B contains Interpro domain(s) IPR012721 T-complex protein 1%2C theta subunit
ch01	Solyc01g088090.2	74688575	74691916	3342	EIS030	Hydrolase alpha/beta fold family protein (AHRD V1 ***- D7M5W5_ARALY)%3B contains Interpro domain(s) IPR000073 Alpha/beta hydrolase fold-1
ch01	Solyc01g088100.2	74721207	74725442	4236	EIS030	Zinc finger CCCH domain-containing protein 22 (AHRD V1 ***- C3H22_ORYSJ)%3B contains Interpro domain(s) IPR000571 Zinc finger%2C CCCH-type
ch01	Solyc01g088110.1	74743160	74743357	198	EIS030	Unknown Protein (AHRD V1)
ch01	Solyc01g088120.1	74749418	74749732	315	EIS030	Unknown Protein (AHRD V1)
ch01	Solyc01g088130.2	74750019	74750765	747	EIS030	CST complex subunit STN1 (AHRD V1 ***- STN1_ARATH)%3B contains Interpro domain(s) IPR012340 Nucleic acid-binding%2C OB-fold
ch01	Solyc01g088140.2	74752234	74755320	3087	EIS030	Unknown Protein (AHRD V1)
ch01	Solyc01g088150.2	74757326	74761670	4345	EIS030	Glycerol-3-phosphate dehydrogenase-like protein (AHRD V1 **** Q8S2G5_ORYSJ)%3B contains Interpro domain(s) IPR006168 NAD-dependent glycerol-3-phosphate dehydrogenase
ch01	Solyc01g088160.2	74771691	74773978	2288	EIS030	Cytokinin oxidase/dehydrogenase (AHRD V1 **** C3VPM6_SOLTU)%3B contains Interpro domain(s) IPR015345 Cytokinin dehydrogenase 1%2C FAD and cytokinin binding
ch01	Solyc01g088170.2	74792841	74802738	9898	EIS030	Aldehyde oxidase (AHRD V1 ***- Q9FV24_SOLLC)%3B contains Interpro domain(s) IPR002346 Molybdopterin dehydrogenase%2C FAD-binding
ch01	Solyc01g088180.1	74804707	74804901	195	EIS030	Aldehyde oxidase (AHRD V1 ***- Q9FV24_SOLLC)%3B contains Interpro domain(s) IPR001041 Ferredoxin
ch01	Solyc01g088190.1	74806248	74806409	162	EIS030	Unknown Protein (AHRD V1)
ch01	Solyc01g088230.2	74806607	74814578	7972	EIS030	Xanthine dehydrogenase/oxidase (AHRD V1 ***- A9YL93_RABIT)%3B contains Interpro domain(s) IPR008274 Aldehyde oxidase and xanthine dehydrogenase%2C molybdopterin binding
ch01	Solyc01g088200.2	74806607	74814578	7972	EIS030	Aldehyde oxidase (AHRD V1 ***- Q9FV24_SOLLC)%3B contains Interpro domain(s) IPR002346 Molybdopterin dehydrogenase%2C FAD-binding
ch01	Solyc01g088210.2	74806607	74814578	7972	EIS030	Xanthine dehydrogenase (Fragment) (AHRD V1 ***- Q9N602_DROLE)%3B contains Interpro domain(s) IPR008274 Aldehyde oxidase and xanthine dehydrogenase%2C molybdopterin binding
ch01	Solyc01g088220.2	74811506	74811982	477	EIS030	Aldehyde oxidase (AHRD V1 ***- Q9FV23_SOLLC)%3B contains Interpro domain(s) IPR008274 Aldehyde oxidase and xanthine dehydrogenase%2C molybdopterin binding
ch01	Solyc01g088240.2	74815324	74820785	5462	EIS030	F-box family protein (AHRD V1 ***- D7M7Q4_ARALY)%3B contains Interpro domain(s) IPR001810 Cyclin-like F-box
ch01	Solyc01g088250.2	74824669	74827406	2738	EIS030	IQ-domain 11 (AHRD V1 ***- D7M5A6_ARALY)%3B contains Interpro domain(s) IPR000048 IQ calmodulin-binding region
ch01	Solyc01g088260.2	74829354	74830067	714	EIS030	Germin-like protein 5 (AHRD V1 ***- A8QK91_VITVI)%3B contains Interpro domain(s) IPR014710 RmlC-like jelly roll fold
ch01	Solyc01g088270.2	74829715	74830393	679	EIS030	Germin-like protein subfamily 1 member 1 (AHRD V1 --*- D4NXQ2_ARAHY)%3B contains Interpro domain(s) IPR014710 RmlC-like jelly roll fold
ch01	Solyc01g088280.1	74835848	74836535	688	EIS030	Germin-like protein 6 (AHRD V1 ***- C7S8C0_SOYBN)%3B contains Interpro domain(s) IPR014710 RmlC-like jelly roll fold
ch01	Solyc01g088290.1	74838462	74839007	546	EIS030	Germin-like protein 5 (AHRD V1 ***- A8QK91_VITVI)%3B contains Interpro domain(s) IPR014710 RmlC-like jelly roll fold
ch01	Solyc01g088300.2	74841682	74842784	1103	EIS030	Germin-like protein 6 (AHRD V1 ***- C7S8C0_SOYBN)%3B contains Interpro domain(s) IPR014710 RmlC-like jelly roll fold
ch01	Solyc01g088310.2	74844261	74845854	1594	EIS030	Geranylgeranyl reductase (AHRD V1 ***- Q09JZ1_BRARP)%3B contains Interpro domain(s) IPR011774 Geranylgeranyl reductase%2C plants and cyanobacteria
ch01	Solyc01g088320.1*	74876212	74877017	806	EIS030	AT5g06970/MOJ9_14 (AHRD V1 ***- Q8RX56_ARATH)%3B contains Interpro domain(s) IPR008528 Protein of unknown function DUF810
ch01	Solyc01g088330.1*	74878799	74879473	675	EIS030	Unknown Protein (AHRD V1)
ch01	Solyc01g088340.1*	74881622	74882152	531	EIS030	Unknown Protein (AHRD V1)
ch01	Solyc01g088350.2*	74887317	74894024	6708	EIS030	NADH dehydrogenase (AHRD V1 *--- NDUF3_XENTR)%3B contains Interpro domain(s) IPR007523 Protein of unknown function DUF498
ch01	Solyc01g088360.2*	74894228	74895940	1713	EIS030	Glucosamine--fructose-6-phosphate aminotransferase (AHRD V1 *-*- GLMS_GLUOX)%3B contains Interpro domain(s) IPR005854 Amidophosphoribosyl transferase
ch01	Solyc01g088370.2*	74897598	74903074	5477	EIS030	Eukaryotic translation initiation factor 3 subunit B (AHRD V1 **** B2VZ72_PYRTR)%3B contains Interpro domain(s) IPR011400 Translation initiation factor eIF-3b
ch01	Solyc01g088380.1*	74904201	74922866	18666	EIS030	DNA helicase (AHRD V1 ***- A6ZT72_YEAS7)%3B contains Interpro domain(s) IPR014808 DNA replication factor Dna2
ch01	Solyc01g088390.2*	74923808	74925676	1869	EIS030	Sister chromatid cohesion protein DCC1 (AHRD V1 ***- B5XCA8_SALSA)%3B contains Interpro domain(s) IPR019128 Sister chromatid cohesion protein DCC1
ch01	Solyc01g088400.2*	74964023	74968482	4460	EIS030	CER1 (AHRD V1 **-- B6TFH3_MAIZE)%3B contains Interpro domain(s) IPR006694 Fatty acid hydroxylase
ch01	Solyc01g088410.2*	74975459	74978741	3283	EIS030	CER1 (AHRD V1 **-- B6TFH3_MAIZE)
ch01	Solyc01g088420.2*	74981578	74982373	796	EIS030	CER1 protein (AHRD V1 **-- O23679_ARATH)
ch01	Solyc01g088430.2*	74994993	74998519	3527	EIS030	CER1 (AHRD V1 **-- B6TFH3_MAIZE)%3B contains Interpro domain(s) IPR006694 Fatty acid hydroxylase
ch01	Solyc01g088440.2*	75005293	75005942	650	EIS030	Ring H2 finger protein (AHRD V1 *-*- D9ZHD8_HYPPE)%3B contains Interpro domain(s) IPR018957 Zinc finger%2C C3HC4 RING-type
ch01	Solyc01g088450.2*	75014622	75015545	924	EIS030	RING finger-like (AHRD V1 *-*- Q5Z5F8_ORYSJ)%3B contains Interpro domain(s) IPR018957 Zinc finger%2C C3HC4 RING-type
ch01	Solyc01g088460.2*	75025327	75027408	2082	EIS030	Unknown Protein (AHRD V1)
ch01	Solyc01g088470.2*	75027075	75027747	673	EIS030	50S ribosomal protein L18 family (AHRD V1 ***- D7LAX4_ARALY)%3B contains Interpro domain(s) IPR005484 Ribosomal protein L18/L5
ch01	Solyc01g088480.2*	75027869	75031880	4012	EIS030	Adenylate kinase (AHRD V1 ***- Q9XHP7_CERRI)%3B contains Interpro domain(s) IPR006266 UMP-CMP kinase
ch01	Solyc01g088490.2*	75036569	75037672	1104	EIS030	Pentatricopeptide repeat-containing protein (AHRD V1 ***- D7KG17_ARALY)%3B contains Interpro domain(s) IPR002885 Pentatricopeptide repeat
ch01	Solyc01g088500.2*	75038569	75039853	1285	EIS030	Genomic DNA chromosome 5 TAC clone K6A12 (AHRD V1 ***- Q9FGR6_ARATH)
ch01	Solyc01g088510.2*	75045390	75049645	4256	EIS030	Dynamin like protein (AHRD V1 ***- D3BTL7_POLPA)%3B contains Interpro domain(s) IPR000375 Dynamin central region
ch01	Solyc01g088520.2*	75052128	75052500	373	EIS030	Dynamin-related protein 1A (AHRD V1 ***- B6U4J8_MAIZE)
ch01	Solyc01g088530.2*	75065940	75067185	1246	EIS030	Transposon protein (AHRD V1 ***- B6TXP6_MAIZE)
ch01	Solyc01g088540.1*	75089764	75090417	654	EIS030	Unknown Protein (AHRD V1)%3B contains Interpro domain(s) IPR012337 Polynucleotidyl transferase%2C ribonuclease H fold
ch01	Solyc01g088550.2*	75092333	75095470	3138	EIS030	Purine permease family protein (AHRD V1 **-* D7MCV2_ARALY)%3B contains Interpro domain(s) IPR004853 Protein of unknown function DUF250
ch01	Solyc01g088560.2*	75096820	75102455	5636	EIS030	Ras-related protein Rab-6A (AHRD V1 ***- B6STE7_MAIZE)%3B contains Interpro domain(s) IPR015600 Rab6-related
ch01	Solyc01g088570.2*	75108128	75111768	3641	EIS030	Acyl carrier protein (AHRD V1 ***- B9SKH3_RICCO)%3B contains Interpro domain(s) IPR003231 Acyl carrier protein (ACP)
ch01	Solyc01g088580.1*	75113390	75114490	1101	EIS030	Invertase inhibitor (AHRD V1 ***- A7IZL0_COFCA)%3B contains Interpro domain(s) IPR006501 Pectinesterase inhibitor
ch01	Solyc01g088590.2*	75117950	75118668	719	EIS030	Invertase inhibitor (AHRD V1 ***- A7IZL0_COFCA)%3B contains Interpro domain(s) IPR006501 Pectinesterase inhibitor
ch01	Solyc01g088600.2*	75126461	75132206	5746	EIS030	PDE320 (AHRD V1 ***- D7L613_ARALY)
ch01	Solyc01g088610.2*	75132658	75135971	3314	EIS030	chaperonin (AHRD V1 ***- B5IMI3_9CHRO)%3B contains Interpro domain(s) IPR001476 Chaperonin Cpn10
ch01	Solyc01g088620.2*	75136486	75139507	3022	EIS030	Ferredoxin-like (AHRD V1 ***- Q6EP30_ORYSJ)
ch01	Solyc01g088630.1*	75146240	75147346	1107	EIS030	RING finger protein (AHRD V1 *-*- C6EUD3_SOYBN)%3B contains Interpro domain(s) IPR018957 Zinc finger%2C C3HC4 RING-type
ch01	Solyc01g088640.2*	75165095	75171511	6417	EIS030	Ring finger protein 12 (AHRD V1 *-*- Q4V889_RAT)%3B contains Interpro domain(s) IPR018957 Zinc finger%2C C3HC4 RING-type
ch01	Solyc01g088650.2*	75173809	75178276	4468	EIS030	Dolichyl pyrophosphate Glc1Man9GlcNAc2 alpha-1 3-glucosyltransferase (AHRD V1 **** C5FMG1_NANOT)%3B contains Interpro domain(s) IPR004856 Glycosyltransferase%2C ALG6/ALG8
ch01	Solyc01g088660.2*	75185596	75186764	1169	EIS030	Os04g0585900 protein (Fragment) (AHRD V1 *-*- Q0JAP2_ORYSJ)%3B contains Interpro domain(s) IPR007650 Protein of unknown function DUF581
ch01	Solyc01g088670.1*	75192649	75195378	2730	EIS030	Pentatricopeptide repeat-containing protein (AHRD V1 ***- D7M761_ARALY)%3B contains Interpro domain(s) IPR002885 Pentatricopeptide repeat
ch01	Solyc01g088680.2*	75196805	75198194	1390	EIS030	Unknown Protein (AHRD V1)
ch01	Solyc01g088690.2	75198540	75201611	3072	EIS030	ATP binding / serine-threonine kinase (AHRD V1 **** C5DB71_VITVI)%3B contains Interpro domain(s) IPR002290 Serine/threonine protein kinase
ch01	Solyc01g088700.2	75208045	75215608	7564	EIS030	Eukaryotic translation initiation factor 4 gamma 1 (AHRD V1 *-*- A9QXE6_MESAU)%3B contains Interpro domain(s) IPR016021 MIF4-like%2C type 1/2/3
ch01	Solyc01g088710.2	75229978	75236379	6402	EIS030	Metacaspase (AHRD V1 ***- A8NU42_COPC7)%3B contains Interpro domain(s) IPR011600 Peptidase C14%2C caspase catalytic
ch01	Solyc01g088720.2	75240886	75259743	18858	EIS030	Transcription initiation factor IIB (AHRD V1 *-** B6K3D6_SCHJY)%3B contains Interpro domain(s) IPR000812 Transcription factor TFIIB related
ch01	Solyc01g088730.2	75260000	75262665	2666	EIS030	Chaperone protein DnaJ (AHRD V1 *-*- A6CVH2_9VIBR)%3B contains Interpro domain(s) IPR003095 Heat shock protein DnaJ
ch01	Solyc01g088740.2	75266463	75271460	4998	EIS030	Casein kinase II subunit beta-4 (AHRD V1 **** B6TGH2_MAIZE)%3B contains Interpro domain(s) IPR000704 Casein kinase II%2C regulatory subunit
ch01	Solyc01g088750.2	75275866	75278282	2417	EIS030	Pentatricopeptide repeat-containing protein (AHRD V1 ***- D7KWX2_ARALY)%3B contains Interpro domain(s) IPR002885 Pentatricopeptide repeat
ch01	Solyc01g088760.2	75279011	75281183	2173	EIS030	Cytochrome P450
ch01	Solyc01g088770.2	75281496	75283385	1890	EIS030	Os04g0665000 protein (Fragment) (AHRD V1 ***- Q0J999_ORYSJ)%3B contains Interpro domain(s) IPR010625 CHCH
ch01	Solyc01g088780.2	75285688	75289374	3687	EIS030	Rho-related GTP-binding protein RhoC (AHRD V1 **-- RHOC_PONAB)%3B contains Interpro domain(s) IPR003578 Ras small GTPase%2C Rho type
ch01	Solyc01g088790.2	75293130	75295537	2408	EIS030	Regulatory protein (AHRD V1 **-- B6TR81_MAIZE)
ch01	Solyc01g088800.2	75298298	75303659	5362	EIS030	Polyadenylate-binding protein (AHRD V1 *--- C1GL98_PARBD)%3B contains Interpro domain(s) IPR000504 RNA recognition motif%2C RNP-1
ch01	Solyc01g088810.2	75305441	75307155	1715	EIS030	Ankyrin repeat protein (AHRD V1 **-- B1Q4U3_9ROSI)%3B contains Interpro domain(s) IPR002110 Ankyrin
ch01	Solyc01g088820.2	75309408	75310668	1261	EIS030	Transcription factor (AHRD V1 **-- D7LLP9_ARALY)%3B contains Interpro domain(s) IPR006578 MADF domain
ch01	Solyc01g088830.2	75314919	75316502	1584	EIS030	Ankyrin repeat protein (AHRD V1 **** B1Q4U3_9ROSI)%3B contains Interpro domain(s) IPR002110 Ankyrin
ch01	Solyc01g088840.1	75321609	75323883	2275	EIS030	Unknown Protein (AHRD V1)
ch01	Solyc01g090470.2	75913574	75920741	7168	EIS031	Bfr2 (AHRD V1 **-- B6JYE3_SCHJY)%3B contains Interpro domain(s) IPR012617 TRAUB
ch01	Solyc01g090480.2	75921932	75927208	5277	EIS031	Nucleic acid binding protein (AHRD V1 **** B6UDK8_MAIZE)%3B contains Interpro domain(s) IPR018111 K Homology%2C type 1%2C subgroup
ch01	Solyc01g090490.1	75927901	75929793	1893	EIS031	mTERF family protein (AHRD V1 **-- B6SVQ8_MAIZE)%3B contains Interpro domain(s) IPR003690 Mitochodrial transcription termination factor-related
ch01	Solyc01g090500.2	75932308	75936728	4421	EIS031	Unknown Protein (AHRD V1)
ch01	Solyc01g090510.2	75938110	75940247	2138	EIS031	Pentatricopeptide repeat-containing protein (AHRD V1 ***- D7LJ24_ARALY)%3B contains Interpro domain(s) IPR002885 Pentatricopeptide repeat
ch01	Solyc01g090520.2	75943849	75944256	408	EIS031	Unknown Protein (AHRD V1)
ch01	Solyc01g090530.1	75956882	75959366	2485	EIS031	MYB transcription factor (AHRD V1 *--* Q9FR97_ARATH)%3B contains Interpro domain(s) IPR015495 Myb transcription factor
ch01	Solyc01g090540.1	75962638	75963444	807	EIS031	Unknown Protein (AHRD V1)
ch01	Solyc01g090550.2	75967817	75971749	3933	EIS031	DNAJ chaperone (AHRD V1 ***- B0W7V8_CULQU)%3B contains Interpro domain(s) IPR003095 Heat shock protein DnaJ
ch01	Solyc01g090560.2	75989194	75990408	1215	EIS031	Ethylene-responsive transcription factor 4 (AHRD V1 *-*- ERF78_ARATH)%3B contains Interpro domain(s) IPR001471 Pathogenesis-related transcriptional factor and ERF%2C DNA-binding
ch01	Solyc01g090570.1*	76000081	76000596	516	EIS031	Unknown Protein (AHRD V1)
ch01	Solyc01g090580.2*	76011625	76012010	386	EIS031	Unknown Protein (AHRD V1)
ch01	Solyc01g090590.2*	76020555	76027535	6981	EIS031	Os11g0109966 protein (Fragment) (AHRD V1 *-*- C7J8E6_ORYSJ)
ch01	Solyc01g090600.2*	76030339	76031941	1603	EIS031	Chalcone synthase 3 protein (AHRD V1 ***- D5LQ17_BRARA)%3B contains Interpro domain(s) IPR001099 Chalcone/stilbene synthase%2C N-terminal
ch01	Solyc01g090610.2*	76035426	76037416	1991	EIS031	2-oxoglutarate-dependent dioxygenase (AHRD V1 ***- B9GL06_POPTR)%3B contains Interpro domain(s) IPR005123 Oxoglutarate and iron-dependent oxygenase
ch01	Solyc01g090620.1*	76037941	76038156	216	EIS031	Ribosomal protein-like (AHRD V1 ***- Q8GVY1_ORYSJ)%3B contains Interpro domain(s) IPR006912 Protein of unknown function DUF635
ch01	Solyc01g090630.2*	76044003	76046261	2259	EIS031	2-oxoglutarate-dependent dioxygenase (AHRD V1 ***- B9GL06_POPTR)%3B contains Interpro domain(s) IPR005123 Oxoglutarate and iron-dependent oxygenase
ch01	Solyc01g090640.2*	76046411	76049387	2977	EIS031	Chromodomain helicase DNA binding protein 1-like (Predicted) (AHRD V1 **-- D3ZRY1_RAT)
ch01	Solyc01g090650.1*	76049440	76059366	9927	EIS031	Chromodomain-helicase-DNA-binding protein 1-like (AHRD V1 **-- CHD1L_HUMAN)%3B contains Interpro domain(s) IPR000330 SNF2-related
ch01	Solyc01g090660.2*	76068751	76072476	3726	EIS031	Carotenoid cleavage dioxygenase 7
ch01	Solyc01g090670.2*	76076259	76086586	10328	EIS031	Nuclear pore glycoprotein p62 (AHRD V1 *--- C0HBQ2_SALSA)%3B contains Interpro domain(s) IPR007758 Nucleoporin%2C Nsp1-like%2C C-terminal
ch01	Solyc01g090680.2*	76086753	76088289	1537	EIS031	Genomic DNA chromosome 5 TAC clone K11J9 (AHRD V1 *-*- Q9FKH0_ARATH)
ch01	Solyc01g090690.2*	76088526	76099238	10713	EIS031	Elongation factor G (AHRD V1 ***- B0SNI8_LEPBP)%3B contains Interpro domain(s) IPR004540 Translation elongation factor EFG/EF2
ch01	Solyc01g090700.2*	76099361	76107876	8516	EIS031	Enoyl-CoA-hydratase (AHRD V1 ***- Q9SE41_AVIMR)%3B contains Interpro domain(s) IPR001753 Crotonase%2C core
ch01	Solyc01g090710.2	76110717	76113403	2687	EIS031	Malate dehydrogenase%2C cytoplasmic (AHRD V1 **** MDHC_ORYSJ)%3B contains Interpro domain(s) IPR011274 Malate dehydrogenase%2C NAD-dependent%2C cytosolic
ch01	Solyc01g090720.2	76114874	76119446	4573	EIS031	Unknown Protein (AHRD V1)
ch01	Solyc01g090730.2	76128945	76132811	3867	EIS031	Squamosa promoter binding protein 1 (AHRD V1 *-*- Q1MU24_PHYPA)%3B contains Interpro domain(s) IPR004333 Transcription factor%2C SBP-box
ch01	Solyc01g090740.2	76141602	76142995	1394	EIS031	Zinc ion binding protein (AHRD V1 ***- D7LRR6_ARALY)
ch01	Solyc01g090750.2	76162903	76172451	9549	EIS031	T-complex protein 1 subunit alpha (AHRD V1 ***- B9SF60_RICCO)%3B contains Interpro domain(s) IPR012715 T-complex protein 1%2C alpha subunit
ch01	Solyc01g090760.2	76179808	76180978	1171	EIS031	GATA transcription factor 9 (AHRD V1 *-*- B6STZ1_MAIZE)%3B contains Interpro domain(s) IPR016679 Transcription factor%2C GATA%2C plant
ch01	Solyc01g090770.2	76182282	76188354	6073	EIS031	Unknown Protein (AHRD V1)%3B contains Interpro domain(s) IPR016803 Uncharacterised conserved protein UCP022280
ch01	Solyc01g090780.2	76194068	76219340	25273	EIS031	Ccr4-Not transcription complex subunit (AHRD V1 *--* C5G9N0_AJEDR)%3B contains Interpro domain(s) IPR007196 CCR4-Not complex component%2C Not1
ch01	Solyc01g090790.2	76228389	76233064	4676	EIS031	BHLH transcription factor (AHRD V1 *-** B6TXR4_MAIZE)%3B contains Interpro domain(s) IPR001092 Basic helix-loop-helix dimerisation region bHLH
ch01	Solyc01g090800.2	76269467	76270584	1118	EIS031	Cyclin-dependent kinase (AHRD V1 **** A6YTD1_CUCME)%3B contains Interpro domain(s) IPR012389 Negative regulatory factor PREG
ch01	Solyc01g090810.2	76281992	76283974	1983	EIS031	Expansin protein (AHRD V1 ***- Q14F61_WHEAT)%3B contains Interpro domain(s) IPR007112 Expansin 45%2C endoglucanase-like
ch01	Solyc01g090820.1	76287385	76288548	1164	EIS031	Expansin B1 (AHRD V1 ***- C8CC40_RAPSA)%3B contains Interpro domain(s) IPR007112 Expansin 45%2C endoglucanase-like
ch01	Solyc01g090830.2	76291388	76293073	1686	EIS031	Zinc finger family protein (AHRD V1 *-*- D7MD22_ARALY)%3B contains Interpro domain(s) IPR007087 Zinc finger%2C C2H2-type
ch01	Solyc01g090840.2	76304117	76306164	2048	EIS031	Cys2/His2 zinc-finger transcription factor (AHRD V1 **** Q4U316_SILLA)%3B contains Interpro domain(s) IPR007087 Zinc finger%2C C2H2-type
ch01	Solyc01g090850.2	76318364	76327292	8929	EIS031	Unknown Protein (AHRD V1)%3B contains Interpro domain(s) IPR003604 Zinc finger%2C U1-type
ch01	Solyc01g090860.2	76330161	76348155	17995	EIS031	Poly(A) RNA polymerase protein 1 (AHRD V1 *--- TRF5_YEAST)%3B contains Interpro domain(s) IPR002934 Nucleotidyltransferase
ch01	Solyc01g090870.1	76350142	76350666	525	EIS031	ATOFP17/OFP17 (AHRD V1 ***- D7LBN3_ARALY)
ch01	Solyc01g090880.2	76350870	76353734	2865	EIS031	Holliday junction resolvase (AHRD V1 ***- B6TEN1_MAIZE)%3B contains Interpro domain(s) IPR005227 Resolvase%2C holliday junction-type%2C YqgF-like
ch01	Solyc01g090890.2	76355582	76358021	2440	EIS031	Xenotropic and polytropic retrovirus receptor (AHRD V1 **-- B2GU54_XENTR)%3B contains Interpro domain(s) IPR004331 SPX%2C N-terminal
ch01	Solyc01g090900.2*	76374975	76376193	1219	EIS031	Unknown Protein (AHRD V1)
ch01	Solyc01g090910.2*	76377586	76382694	5109	EIS031	Vesicle-associated membrane protein-associated protein A (AHRD V1 ***- B6UGD8_MAIZE)%3B contains Interpro domain(s) IPR016763 Vesicle-associated membrane protein
ch01	Solyc01g090920.2*	76382960	76386709	3750	EIS031	EF hand family protein (AHRD V1 ***- B6TBW8_MAIZE)%3B contains Interpro domain(s) IPR011992 EF-Hand type
ch01	Solyc01g090940.2*	76390782	76401233	10452	EIS031	Phosphatidate cytidylyltransferase (AHRD V1 **** B9RD70_RICCO)%3B contains Interpro domain(s) IPR000374 Phosphatidate cytidylyltransferase
ch01	Solyc01g090950.2*	76416878	76419772	2895	EIS031	GRAS family transcription factor (AHRD V1 **-- B9GPD0_POPTR)%3B contains Interpro domain(s) IPR005202 GRAS transcription factor
ch01	Solyc01g090960.1*	76435187	76436001	815	EIS031	Unknown Protein (AHRD V1)
ch01	Solyc01g090970.2*	76437205	76438150	946	EIS031	Cortical cell-delineating protein (AHRD V1 **-- B6UGA2_MAIZE)%3B contains Interpro domain(s) IPR013770 Plant lipid transfer protein and hydrophobic protein%2C helical
ch01	Solyc01g090980.1*	76438872	76439441	570	EIS031	Unknown Protein (AHRD V1)
ch01	Solyc01g090990.2*	76442172	76448800	6629	EIS031	Vesicle-associated membrane protein-associated protein (AHRD V1 ***- Q1ANA7_WHEAT)%3B contains Interpro domain(s) IPR016763 Vesicle-associated membrane protein
ch01	Solyc01g091000.2*	76462988	76464294	1307	EIS031	Zinc ion binding protein (AHRD V1 **-* D7KGI2_ARALY)%3B contains Interpro domain(s) IPR006734 Protein of unknown function DUF597
ch01	Solyc01g091010.2*	76475369	76478983	3615	EIS031	YABBY-like transcription factor CRABS CLAW-like protein (AHRD V1 **-* Q6SRZ7_ANTMA)%3B contains Interpro domain(s) IPR006780 YABBY protein
ch01	Solyc01g091020.2*	76486794	76494482	7689	EIS031	Golgi SNAP receptor complex member 1 (AHRD V1 **** B5X829_SALSA)%3B contains Interpro domain(s) IPR007705 Vesicle transport v-SNARE
ch01	Solyc01g091150.2*	76490525	76609260	118736	EIS031	Golgi SNAP receptor complex member 1 (AHRD V1 **** Q91VU9_MOUSE)%3B contains Interpro domain(s) IPR007705 Vesicle transport v-SNARE
ch01	Solyc01g091030.2*	76507949	76509039	1091	EIS031	Auxin-responsive family protein (AHRD V1 ***- D7LRT5_ARALY)%3B contains Interpro domain(s) IPR003676 Auxin responsive SAUR protein
ch01	Solyc01g091040.2*	76522304	76525396	3093	EIS031	Cysteine-rich repeat secretory protein 15 (AHRD V1 ***- CRR15_ARATH)%3B contains Interpro domain(s) IPR002902 Protein of unknown function DUF26
ch01	Solyc01g091050.2*	76528228	76531144	2917	EIS031	Pectinesterase (AHRD V1 ***- B9RD90_RICCO)%3B contains Interpro domain(s) IPR000070 Pectinesterase%2C catalytic
ch01	Solyc01g091060.1*	76546392	76549258	2867	EIS031	Pectinesterase (AHRD V1 ***- B9RD91_RICCO)%3B contains Interpro domain(s) IPR000070 Pectinesterase%2C catalytic
ch01	Solyc01g091070.2*	76550313	76559336	9024	EIS031	Methionine aminopeptidase (AHRD V1 ***- B9RD92_RICCO)%3B contains Interpro domain(s) IPR002467 Peptidase M24A%2C methionine aminopeptidase%2C subfamily 1
ch01	Solyc01g091080.2*	76559722	76569026	9305	EIS031	Tubulin-specific chaperone D (AHRD V1 **** C0H9S8_SALSA)%3B contains Interpro domain(s) IPR016024 Armadillo-type fold
ch01	Solyc01g091090.2*	76567701	76573808	6108	EIS031	Beta-tubulin cofactor-like protein (AHRD V1 ***- Q9LZY9_ARATH)%3B contains Interpro domain(s) IPR016024 Armadillo-type fold
ch01	Solyc01g091100.2*	76575646	76576533	888	EIS031	Pectinesterase (AHRD V1 **** B7SIX2_9CONI)%3B contains Interpro domain(s) IPR006501 Pectinesterase inhibitor
ch01	Solyc01g091110.2*	76583261	76584010	750	EIS031	Pectinesterase/pectinesterase inhibitor 3 (AHRD V1 **** PME3_ARATH)%3B contains Interpro domain(s) IPR006501 Pectinesterase inhibitor
ch01	Solyc01g091120.2*	76585783	76587387	1605	EIS031	Os03g0825600 protein (Fragment) (AHRD V1 ***- Q0DM67_ORYSJ)%3B contains Interpro domain(s) IPR006943 Protein of unknown function DUF641%2C plant
ch01	Solyc01g091130.2*	76596420	76600448	4029	EIS031	Nitroreductase (AHRD V1 ***- Q2WAQ2_MAGSA)%3B contains Interpro domain(s) IPR000415 Nitroreductase-like
ch01	Solyc01g091140.2*	76596747	76604991	8245	EIS031	Nitroreductase (AHRD V1 **-- Q2WAQ2_MAGSA)
ch01	Solyc01g091160.2*	76612669	76617028	4360	EIS031	Agmatinase (AHRD V1 ***- Q1IPT1_ACIBL)%3B contains Interpro domain(s) IPR006035 Ureohydrolase
ch01	Solyc01g091170.2*	76623898	76626116	2219	EIS031	Agmatinase (AHRD V1 ***- Q1IPT1_ACIBL)%3B contains Interpro domain(s) IPR016160 Aldehyde dehydrogenase%2C conserved site IPR006035 Ureohydrolase
ch01	Solyc01g091180.2*	76626787	76631774	4988	EIS031	Peptide transporter-like protein (AHRD V1 **-* Q9SVS9_ARATH)%3B contains Interpro domain(s) IPR000109 TGF-beta receptor%2C type I/II extracellular region
ch01	Solyc01g091190.2*	76636517	76643146	6630	EIS031	3-phosphoshikimate 1-carboxyvinyltransferase (AHRD V1 ***- Q30CZ8_FAGSY)%3B contains Interpro domain(s) IPR001986 3-phosphoshikimate 1-carboxyvinyltransferase%2C core
ch01	Solyc01g091200.2*	76648646	76650521	1876	EIS031	NAD dependent epimerase/dehydratase family protein expressed (AHRD V1 ***- Q2MJA7_ORYSJ)%3B contains Interpro domain(s) IPR016040 NAD(P)-binding domain
ch01	Solyc01g091210.2*	76652503	76658043	5541	EIS031	tRNA 2%26apos-phosphotransferase (AHRD V1 ***- B6K5D9_SCHJY)%3B contains Interpro domain(s) IPR002745 Phosphotransferase KptA/Tpt1
ch01	Solyc01g091220.2*	76658791	76661150	2360	EIS031	40S ribosomal protein S13 (AHRD V1 ***- D7LRU2_ARALY)%3B contains Interpro domain(s) IPR000589 Ribosomal protein S15
ch01	Solyc01g091230.2*	76667116	76670365	3250	EIS031	Receptor like kinase%2C RLK
ch01	Solyc01g091240.2*	76671874	76674001	2128	EIS031	Pentatricopeptide repeat-containing protein (AHRD V1 ***- D7KHY5_ARALY)%3B contains Interpro domain(s) IPR002885 Pentatricopeptide repeat
ch01	Solyc01g091250.2*	76677735	76678734	1000	EIS031	Unknown Protein (AHRD V1)%3B contains Interpro domain(s) IPR009902 Protein of unknown function DUF1442
ch01	Solyc01g091260.2*	76682184	76686338	4155	EIS031	AT2G45380 protein (Fragment) (AHRD V1 *-*- B9DGW8_ARATH)
ch01	Solyc01g091270.2*	76686901	76689861	2961	EIS031	AT2G45380 protein (Fragment) (AHRD V1 ***- B9DGW8_ARATH)
ch01	Solyc01g091280.2*	76690149	76696033	5885	EIS031	Palmitoyltransferase PFA4 (AHRD V1 **** A8N304_COPC7)%3B contains Interpro domain(s) IPR001594 Zinc finger%2C DHHC-type
ch01	Solyc01g091290.2*	76699329	76703501	4173	EIS031	Sec1-5 syntaxin-binding protein (AHRD V1 **-- Q3SEP8_PARTE)%3B contains Interpro domain(s) IPR001619 Sec1-like protein
ch01	Solyc01g091300.2*	76703040	76708743	5704	EIS031	Sec1-4 syntaxin-binding protein (AHRD V1 **-* Q3SEP7_PARTE)%3B contains Interpro domain(s) IPR001619 Sec1-like protein
ch01	Solyc01g091310.2*	76711331	76720741	9411	EIS031	WD-40 repeat protein (AHRD V1 **-- B2IZJ6_NOSP7)%3B contains Interpro domain(s) IPR017986 WD40 repeat%2C region
ch01	Solyc01g091320.2*	76721907	76724984	3078	EIS031	Sterol 4-alpha-methyl-oxidase 2 (AHRD V1 **** D7KH21_ARALY)%3B contains Interpro domain(s) IPR006694 Fatty acid hydroxylase
ch01	Solyc01g091330.2*	76737024	76743229	6206	EIS031	Maleylacetoacetate isomerase/glutathione S-transferase (AHRD V1 ***- C9Q4X6_9VIBR)%3B contains Interpro domain(s) IPR005955 Maleylacetoacetate isomerase
ch01	Solyc01g091340.2*	76744237	76752129	7893	EIS031	Peptidyl-prolyl cis-trans isomerase (AHRD V1 *-*- Q7VAT7_PROMA)%3B contains Interpro domain(s) IPR001179 Peptidyl-prolyl cis-trans isomerase%2C FKBP-type
ch01	Solyc01g091350.2*	76753032	76759212	6181	EIS031	ATP-dependent DNA helicase 2 subunit KU80 (AHRD V1 **-* KU80_ARATH)%3B contains Interpro domain(s) IPR016194 Spen Paralogue and Orthologue C-terminal-like
ch01	Solyc01g091360.2*	76760306	76762718	2413	EIS031	Homology to unknown gene (AHRD V1 ***- Q00VP3_OSTTA)%3B contains Interpro domain(s) IPR010865 Protein of unknown function DUF1499
ch01	Solyc01g091370.2*	76763370	76767771	4402	EIS031	AT-hook motif nuclear localized protein 1 (AHRD V1 ***- Q8VYJ2_ARATH)%3B contains Interpro domain(s) IPR005175 Protein of unknown function DUF296
ch01	Solyc01g091380.2*	76771258	76775467	4210	EIS031	Microtubule-associated protein MAP65-1a (AHRD V1 **** Q9FEV9_TOBAC)%3B contains Interpro domain(s) IPR007145 MAP65/ASE1
ch01	Solyc01g091390.2*	76778729	76784064	5336	EIS031	Unknown Protein (AHRD V1)
ch01	Solyc01g091400.2*	76793684	76795990	2307	EIS031	LOB domain protein 31 (AHRD V1 *-*- D7M5R7_ARALY)%3B contains Interpro domain(s) IPR004883 Lateral organ boundaries%2C LOB
ch01	Solyc01g091410.2*	76798424	76800244	1821	EIS031	Acetyl esterase (AHRD V1 *--- AES_ECOLC)%3B contains Interpro domain(s) IPR013094 Alpha/beta hydrolase fold-3
ch01	Solyc01g091420.1*	76810419	76814829	4411	EIS031	LOB domain protein 30 (AHRD V1 ***- D7M5R6_ARALY)%3B contains Interpro domain(s) IPR004883 Lateral organ boundaries%2C LOB
ch01	Solyc01g091430.1*	76817819	76818412	594	EIS031	ATP-dependent DNA helicase 2 subunit KU80 (AHRD V1 **-- KU80_ARATH)%3B contains Interpro domain(s) IPR014893 Ku%2C C-terminal
ch01	Solyc01g091440.2*	76818586	76819785	1200	EIS031	ATP-dependent DNA helicase 2 subunit KU80 (AHRD V1 ***- KU80_ORYSJ)
ch01	Solyc01g091840.2*	77152790	77155787	2998	EIS032	3%26apos-phosphoadenosine 5%26apos-phosphosulfate transporter 1 (AHRD V1 **** B2BMP5_CANFA)%3B contains Interpro domain(s) IPR013657 UAA transporter
ch01	Solyc01g091850.2*	77156850	77158091	1242	EIS032	Integral membrane protein (AHRD V1 ***- Q22DU5_TETTH)%3B contains Interpro domain(s) IPR008217 Protein of unknown function DUF125%2C transmembrane
ch01	Solyc01g091860.2*	77158275	77165014	6740	EIS032	SET domain-containing protein (AHRD V1 ***- D7KP61_ARALY)%3B contains Interpro domain(s) IPR001214 SET
ch01	Solyc01g091870.2	77173358	77180168	6811	EIS032	Major facilitator superfamily domain-containing protein 8 (AHRD V1 *--- MFSD8_XENLA)%3B contains Interpro domain(s) IPR004331 SPX%2C N-terminal
ch01	Solyc01g091880.2	77181467	77186744	5278	EIS032	ATPase (AHRD V1 ***- D3E0U6_METRM)%3B contains Interpro domain(s) IPR003348 ATPase%2C anion-transporting
ch01	Solyc01g091890.2	77187458	77190241	2784	EIS032	Ubiquitin-related modifier 1 homolog (AHRD V1 ***- C1BWZ5_ESOLU)%3B contains Interpro domain(s) IPR015221 Ubiquitin related modifier 1
ch01	Solyc01g091900.2	77191847	77197847	6001	EIS032	Peroxisomal membrane protein PEX16 (AHRD V1 ***- B0XLA6_CULQU)%3B contains Interpro domain(s) IPR013919 Peroxisome membrane protein%2C Pex16
ch01	Solyc01g091910.2	77200212	77210933	10722	EIS032	Phospholipase D (AHRD V1 **** Q9XGT0_GOSHI)%3B contains Interpro domain(s) IPR011402 Phospholipase D%2C plant
ch01	Solyc01g091920.2	77214251	77216739	2489	EIS032	Subtilisin-like protease (AHRD V1 **-- A9XG40_TOBAC)%3B contains Interpro domain(s) IPR015500 Peptidase S8%2C subtilisin-related
ch01	Solyc01g091930.2	77226189	77231536	5348	EIS032	Subtilisin-like serine protease (AHRD V1 **-- Q8L7D2_ARATH)%3B contains Interpro domain(s) IPR015500 Peptidase S8%2C subtilisin-related
ch01	Solyc01g091940.2	77231547	77235545	3999	EIS032	CRS2-associated factor 1%2C chloroplastic (AHRD V1 ***- CAF1P_ARATH)%3B contains Interpro domain(s) IPR001890 RNA-binding%2C CRM domain
ch01	Solyc01g091950.2	77242437	77253671	11235	EIS032	1-acylglycerophosphocholine O-acyltransferase 1 (AHRD V1 **** PCAT1_DROME)%3B contains Interpro domain(s) IPR002123 Phospholipid/glycerol acyltransferase
ch01	Solyc01g092950.2	77256458	77258654	2197	EIS032	MADS-box transcription factor 2 (AHRD V1 **** D1MFS7_HEVBR)%3B contains Interpro domain(s) IPR002487 Transcription factor%2C K-box
ch01	Solyc01g093960.2	77295932	77301086	5155	EIS032	MADS box transcription factor (AHRD V1 ***- Q2NNC0_ELAGV)%3B contains Interpro domain(s) IPR002487 Transcription factor%2C K-box
ch01	Solyc01g093970.2	77312543	77315441	2899	EIS032	Glycosyltransferase (AHRD V1 **-- B9IC41_POPTR)%3B contains Interpro domain(s) IPR002495 Glycosyl transferase%2C family 8
ch01	Solyc01g093980.2	77317302	77319319	2018	EIS032	Gibberellin 20-oxidase 4 (AHRD V1 ***- B2MWW5_SOLLC)%3B contains Interpro domain(s) IPR005123 Oxoglutarate and iron-dependent oxygenase
ch01	Solyc01g093990.2	77328742	77330509	1768	EIS032	Glyoxylate reductase/hydroxypyruvate reductase (AHRD V1 ***- GRHPR_HUMAN)%3B contains Interpro domain(s) IPR006140 D-isomer specific 2-hydroxyacid dehydrogenase%2C NAD-binding
ch01	Solyc01g094000.2	77331399	77342103	10705	EIS032	Poly(A) RNA polymerase (AHRD V1 *--- B6K2B5_SCHJY)%3B contains Interpro domain(s) IPR002058 PAP/25A-associated
ch01	Solyc01g094010.2	77343777	77345945	2169	EIS032	CXE carboxylesterase (AHRD V1 **-- Q0ZPW6_9ROSA)%3B contains Interpro domain(s) IPR013094 Alpha/beta hydrolase fold-3
ch01	Solyc01g094020.2	77351268	77353428	2161	EIS032	Receptor kinase-like protein (AHRD V1 *-*- Q9STJ8_ARATH)%3B contains Interpro domain(s) IPR002290 Serine/threonine protein kinase
ch01	Solyc01g094030.2	77358539	77370893	12355	EIS032	Syt1 synaptotagmin Ca2+-dependent lipid-binding protein putati (IC) (AHRD V1 *--* Q01EW7_OSTTA)%3B contains Interpro domain(s) IPR018029 C2 membrane targeting protein
ch01	Solyc01g094040.2	77372507	77374920	2414	EIS032	Plastocyanin-like domain containing protein expressed (AHRD V1 **-- Q2QRP3_ORYSJ)%3B contains Interpro domain(s) IPR003245 Plastocyanin-like
ch01	Solyc01g094050.1	77379164	77387387	8224	EIS032	Os04g0555600 protein (Fragment) (AHRD V1 ***- Q0JB55_ORYSJ)
ch01	Solyc01g094060.2	77390869	77416002	25134	EIS032	Beige/BEACH domain containing protein (AHRD V1 *--- A8PYX1_BRUMA)%3B contains Interpro domain(s) IPR000409 Beige/BEACH
ch01	Solyc01g094070.2	77418718	77420479	1762	EIS032	Dihydroflavonol 4-reductase family (AHRD V1 **** D7LCI9_ARALY)%3B contains Interpro domain(s) IPR016040 NAD(P)-binding domain
ch01	Solyc01g094080.2	77420534	77423172	2639	EIS032	Cytochrome P450
ch01	Solyc01g094090.2	77433501	77439088	5588	EIS032	Enoyl-CoA-hydratase (AHRD V1 ***- Q9SE41_AVIMR)%3B contains Interpro domain(s) IPR001753 Crotonase%2C core
ch01	Solyc01g094100.2	77440904	77443601	2698	EIS032	Cytochrome P450
ch01	Solyc01g094110.2	77444770	77446704	1935	EIS032	Legumin 11S-globulin (AHRD V1 **-- Q39770_GINBI)%3B contains Interpro domain(s) IPR011051 Cupin%2C RmlC-type
ch01	Solyc01g094120.2	77448285	77450815	2531	EIS032	Cytochrome P450
ch01	Solyc01g094130.2	77451518	77454083	2566	EIS032	Cytochrome P450
ch01	Solyc01g094140.2	77454896	77457532	2637	EIS032	Cytochrome P450
ch01	Solyc01g094150.2	77458346	77468495	10150	EIS032	26S protease regulatory subunit 6A (AHRD V1 *--- PRS6A_RAT)%3B contains Interpro domain(s) IPR003959 ATPase%2C AAA-type%2C core
ch01	Solyc01g094160.1	77476068	77476481	414	EIS032	Unknown Protein (AHRD V1)
ch01	Solyc01g094170.2	77502185	77507721	5537	EIS032	Digalactosyldiacylglycerol synthase 2%2C chloroplastic (AHRD V1 ***- DGDG2_LOTJA)%3B contains Interpro domain(s) IPR001296 Glycosyl transferase%2C group 1
ch01	Solyc01g094180.2	77510177	77512475	2299	EIS032	Unknown Protein (AHRD V1)
ch01	Solyc01g094190.2	77513558	77517921	4364	EIS032	dTDP-4-dehydrorhamnose reductase (AHRD V1 ***- D7VML6_9SPHI)%3B contains Interpro domain(s) IPR016040 NAD(P)-binding domain
ch01	Solyc01g094200.2	77521221	77531982	10762	EIS032	NAD-dependent malic enzyme 2 (AHRD V1 ***- C2WKU6_BACCE)%3B contains Interpro domain(s) IPR012302 Malic enzyme%2C NAD-binding
ch01	Solyc01g094210.2	77532371	77534840	2470	EIS032	Carbonyl reductase 3 (AHRD V1 **** B6TRS7_MAIZE)%3B contains Interpro domain(s) IPR002347 Glucose/ribitol dehydrogenase
ch01	Solyc01g094220.2	77540207	77542985	2779	EIS032	Carbonyl reductase 3 (AHRD V1 **** B6TRS7_MAIZE)%3B contains Interpro domain(s) IPR002347 Glucose/ribitol dehydrogenase
ch01	Solyc01g094230.2	77543955	77551043	7089	EIS032	Protein phosphatase-2C (AHRD V1 *-*- O82469_MESCR)%3B contains Interpro domain(s) IPR015655 Protein phosphatase 2C
ch01	Solyc01g094240.2	77551469	77553574	2106	EIS032	Short-chain dehydrogenase/reductase (AHRD V1 ***- B0KZQ5_CAPAN)%3B contains Interpro domain(s) IPR002347 Glucose/ribitol dehydrogenase
ch01	Solyc01g094250.2	77556340	77558144	1805	EIS032	Short-chain dehydrogenase/reductase (AHRD V1 ***- B0KZQ5_CAPAN)%3B contains Interpro domain(s) IPR002347 Glucose/ribitol dehydrogenase
ch01	Solyc01g094260.2*	77565592	77569466	3875	EIS032	Short-chain dehydrogenase/reductase (AHRD V1 ***- B0KZQ5_CAPAN)%3B contains Interpro domain(s) IPR002347 Glucose/ribitol dehydrogenase
ch01	Solyc01g094270.2*	77571339	77574562	3224	EIS032	Carbonyl reductase 1 (AHRD V1 **** B6U607_MAIZE)%3B contains Interpro domain(s) IPR002347 Glucose/ribitol dehydrogenase
ch01	Solyc01g094280.2*	77576917	77580139	3223	EIS032	FolD bifunctional protein (AHRD V1 ***- B6TJF9_MAIZE)%3B contains Interpro domain(s) IPR000672 Tetrahydrofolate dehydrogenase/cyclohydrolase
ch01	Solyc01g094290.2*	77580564	77591455	10892	EIS032	Glutathione-regulated potassium-efflux system protein (AHRD V1 *-*- B3CM92_WOLPP)%3B contains Interpro domain(s) IPR004771 K+/H+ exchanger
ch01	Solyc01g094300.1*	77593351	77594120	770	EIS032	PRP31 pre-mRNA processing factor 31 homolog (Predicted) (AHRD V1 *--- B1MTX8_CALMO)%3B contains Interpro domain(s) IPR002687 Pre-mRNA processing ribonucleoprotein%2C binding region
ch01	Solyc01g094310.1*	77594179	77594454	276	EIS032	U4/U6 small nuclear ribonucleoprotein Prp31 (AHRD V1 ***- D0MZW3_PHYIN)%3B contains Interpro domain(s) IPR012976 NOSIC
ch01	Solyc01g094320.2*	77600987	77603710	2724	EIS032	Cysteine and glycine-rich protein 3 (AHRD V1 **-- D2SQP3_PIG)%3B contains Interpro domain(s) IPR001781 Zinc finger%2C LIM-type
ch01	Solyc01g094330.2*	77606607	77612796	6190	EIS032	Expressed protein with function in citronellol catabolism (AHRD V1 **-- C0VQA1_9GAMM)%3B contains Interpro domain(s) IPR010839 Protein of unknown function DUF1446
ch01	Solyc01g094340.2*	77617107	77622316	5210	EIS032	Acetyl-coenzyme A carboxylase carboxyl transferase subunit alpha (AHRD V1 *-*- A0YRC5_LYNSP)%3B contains Interpro domain(s) IPR001095 Acetyl-CoA carboxylase%2C alpha subunit
ch01	Solyc01g094350.2*	77623372	77632344	8973	EIS032	ATP-dependent RNA Helicase (AHRD V1 ***- Q7PDT0_PLAYO)%3B contains Interpro domain(s) IPR011545 DNA/RNA helicase%2C DEAD/DEAH box type%2C N-terminal
ch01	Solyc01g094360.2*	77639294	77641524	2231	EIS032	MYB transcription factor (AHRD V1 *-** Q6R098_ARATH)%3B contains Interpro domain(s) IPR015495 Myb transcription factor
ch01	Solyc01g094370.2*	77641584	77645425	3842	EIS032	Remorin 2 (AHRD V1 ***- Q9XEX9_SOLLC)%3B contains Interpro domain(s) IPR005516 Remorin%2C C-terminal region
ch01	Solyc01g094380.2*	77653952	77658616	4665	EIS032	Glycosyltransferase CAZy family GT90 (Fragment) (AHRD V1 **-- D8SQN9_SELML)%3B contains Interpro domain(s) IPR008539 Protein of unknown function DUF821%2C CAP10-like
ch01	Solyc01g094390.2*	77659760	77661834	2075	EIS032	Glycosyltransferase CAZy family GT90 (Fragment) (AHRD V1 **-- D8RT95_SELML)%3B contains Interpro domain(s) IPR008539 Protein of unknown function DUF821%2C CAP10-like
ch01	Solyc01g094400.2*	77662552	77664208	1657	EIS032	Actin depolymerizing factor 10 (AHRD V1 **** B9I489_POPTR)%3B contains Interpro domain(s) IPR002108 Actin-binding%2C cofilin/tropomyosin type
ch01	Solyc01g094410.2*	77672093	77675555	3463	EIS032	Phosphoribosylanthranilate transferase (Fragment) (AHRD V1 *--- Q43085_PEA)%3B contains Interpro domain(s) IPR013583 Phosphoribosyltransferase C-terminal%2C plant
ch01	Solyc01g094420.2*	77677830	77681809	3980	EIS032	Ulp1 protease family protein (AHRD V1 *-*- Q2A9J8_BRAOL)%3B contains Interpro domain(s) IPR015410 Region of unknown function DUF1985
ch01	Solyc01g094430.1*	77682151	77682717	567	EIS032	Ripening-related protein 3 (AHRD V1 **-- RIP3_ORYSJ)%3B contains Interpro domain(s) IPR009009 Barwin-related endoglucanase
ch01	Solyc01g094440.1*	77683954	77684523	570	EIS032	Ripening-related protein 3 (AHRD V1 **-- RIP3_ORYSJ)%3B contains Interpro domain(s) IPR009009 Barwin-related endoglucanase
ch01	Solyc01g094450.1*	77686184	77688875	2692	EIS032	Ripening-related protein 3 (AHRD V1 *--- RIP3_ORYSJ)%3B contains Interpro domain(s) IPR009009 Barwin-related endoglucanase
ch01	Solyc01g094460.2*	77689811	77694407	4597	EIS032	AT-hook motif nuclear localized protein 1 (AHRD V1 ***- O04696_PEA)%3B contains Interpro domain(s) IPR005175 Protein of unknown function DUF296
ch01	Solyc01g094470.2*	77697999	77698757	759	EIS032	Unknown Protein (AHRD V1)
ch01	Solyc01g094480.2*	77700642	77708854	8213	EIS032	Pre-mRNA-splicing factor prp46 (AHRD V1 **-- B6K7I2_SCHJY)%3B contains Interpro domain(s) IPR020472 G-protein beta WD-40 repeat%2C region
ch01	Solyc01g094490.2*	77709645	77710398	754	EIS032	NAC transcription factor (AHRD V1 *-*- B3VK71_TOBAC)%3B contains Interpro domain(s) IPR003441 No apical meristem (NAM) protein
ch01	Solyc01g094500.2*	77712515	77715408	2894	EIS032	Riboflavin biosynthesis protein ribD (AHRD V1 ***- B6TRH4_MAIZE)%3B contains Interpro domain(s) IPR004794 Riboflavin biosynthesis protein RibD
ch01	Solyc01g094510.1*	77717297	77718242	946	EIS032	Unknown Protein (AHRD V1)
ch01	Solyc01g094520.2*	77718537	77721333	2797	EIS032	Kelch-like protein 14 (AHRD V1 ***- B6T7I5_MAIZE)%3B contains Interpro domain(s) IPR015915 Kelch-type beta propeller
ch01	Solyc01g094530.2*	77722731	77729413	6683	EIS032	Acyl-CoA thioesterase (AHRD V1 ***- Q8GYW7_ARATH)%3B contains Interpro domain(s) IPR003703 Acyl-CoA thioesterase
ch01	Solyc01g094540.2*	77730818	77733865	3048	EIS032	Small nuclear ribonucleoprotein-associated protein B (AHRD V1 *-*- B6T3Z9_MAIZE)%3B contains Interpro domain(s) IPR017131 Small ribonucleoprotein associated%2C SmB/SmN
ch01	Solyc01g094550.2*	77737129	77748404	11276	EIS032	Acyl-CoA thioesterase family protein (AHRD V1 ***- D7KP80_ARALY)%3B contains Interpro domain(s) IPR003703 Acyl-CoA thioesterase
ch01	Solyc01g094560.2*	77748472	77751106	2635	EIS032	60S ribosomal protein L36 (AHRD V1 ***- B9I1L9_POPTR)%3B contains Interpro domain(s) IPR000509 Ribosomal protein L36e
ch01	Solyc01g094570.2*	77753001	77757781	4781	EIS032	Calmodulin-binding heat-shock-like protein (AHRD V1 **-* Q9SMU2_ARATH)%3B contains Interpro domain(s) IPR002921 Lipase%2C class 3
ch01	Solyc01g094580.2*	77758296	77767159	8864	EIS032	Beta-amylase 9 (AHRD V1 **** D7M5N4_ARALY)%3B contains Interpro domain(s) IPR013781 Glycoside hydrolase%2C subgroup%2C catalytic core
ch01	Solyc01g094590.2*	77781063	77782721	1659	EIS032	Gibberellin 20-oxidase-like protein (AHRD V1 **-* Q9FGV8_ARATH)%3B contains Interpro domain(s) IPR005123 Oxoglutarate and iron-dependent oxygenase
ch01	Solyc01g094600.2*	77786297	77788190	1894	EIS032	Pentatricopeptide repeat-containing protein (AHRD V1 ***- D7MBT1_ARALY)%3B contains Interpro domain(s) IPR002885 Pentatricopeptide repeat
ch01	Solyc01g094610.2*	77792278	77794407	2130	EIS032	Rop guanine nucleotide exchange factor 2 (AHRD V1 **-* ROGF2_ARATH)%3B contains Interpro domain(s) IPR005512 Rop nucleotide exchanger%2C PRONE
ch01	Solyc01g094620.2*	77794871	77810348	15478	EIS032	Mediator of RNA polymerase II transcription subunit 12 (AHRD V1 *--- B2G3S6_ZYGRO)%3B contains Interpro domain(s) IPR019035 Mediator complex%2C subunit Med12
ch01	Solyc01g094630.2*	77834979	77835608	630	EIS032	Unknown Protein (AHRD V1)
ch01	Solyc01g094640.2*	77836349	77842064	5716	EIS032	( related) (AHRD V1 ***- Q2HTJ8_MEDTR)
ch01	Solyc01g094650.2*	77854038	77859401	5364	EIS032	Protein PAIR1 (AHRD V1 *-*- PAIR1_ORYSJ)
ch01	Solyc01g094660.2*	77865068	77873889	8822	EIS032	Receptor-like protein kinase (AHRD V1 *-*- Q9FZP2_ARATH)%3B contains Interpro domain(s) IPR002290 Serine/threonine protein kinase
ch01	Solyc01g094670.2*	77873933	77875998	2066	EIS032	Aberrant root formation protein 4 (AHRD V1 ***- ALF4_ARATH)
ch01	Solyc01g094680.2*	77882950	77894918	11969	EIS032	Signal peptide peptidase (AHRD V1 **** Q9MA44_ARATH)%3B contains Interpro domain(s) IPR007369 Peptidase A22B%2C signal peptide peptidase
ch01	Solyc01g094690.2*	77897514	77900268	2755	EIS032	Aquaporin (AHRD V1 ***- Q40266_MESCR)%3B contains Interpro domain(s) IPR012269 Aquaporin
ch01	Solyc01g094700.2*	77905683	77908620	2938	EIS032	Glycerol-3-phosphate acyltransferase 4 (AHRD V1 **** D7KQ54_ARALY)%3B contains Interpro domain(s) IPR002123 Phospholipid/glycerol acyltransferase
ch01	Solyc01g094710.1*	77911411	77912613	1203	EIS032	Unknown Protein (AHRD V1)
ch01	Solyc01g094720.2*	77913332	77919557	6226	EIS032	Vesicular glutamate transporter (AHRD V1 **-* B3A011_9PULM)%3B contains Interpro domain(s) IPR016196 Major facilitator superfamily%2C general substrate transporter
ch01	Solyc01g094740.1*	77926836	77932243	5408	EIS032	Ulp1 protease family C-terminal catalytic domain containing protein (AHRD V1 ***- Q60D46_SOLDE)%3B contains Interpro domain(s) IPR003653 Peptidase C48%2C SUMO/Sentrin/Ubl1
ch01	Solyc01g094750.2*	77933793	77935620	1828	EIS032	Cytochrome P450
ch01	Solyc01g094760.2*	77938693	77941753	3061	EIS032	Origin recognition complex 5 subunit (AHRD V1 ***- Q6EWX0_ARATH)
ch01	Solyc01g094770.2*	77943220	77947201	3982	EIS032	Unknown Protein (AHRD V1)
ch01	Solyc01g094780.2*	77949879	77952501	2623	EIS032	Unknown Protein (AHRD V1)
ch01	Solyc01g094790.2*	77957010	77959726	2717	EIS032	Cysteine synthase (AHRD V1 ***- Q9FS29_SOLTU)%3B contains Interpro domain(s) IPR005859 Cysteine synthase A
ch01	Solyc01g094800.2*	77968890	77980886	11997	EIS032	Chromodomain-helicase-DNA-binding protein 1 (AHRD V1 *--* CHD1_DROME)%3B contains Interpro domain(s) IPR000330 SNF2-related
ch01	Solyc01g094810.2*	77982018	77985335	3318	EIS032	Ubiquitin-conjugating enzyme (AHRD V1 **** D2VN46_NAEGR)%3B contains Interpro domain(s) IPR015581 Ubiquitin-conjugating enzyme
ch01	Solyc01g094820.2*	77988011	77992084	4074	EIS032	ARID/BRIGHT DNA-binding domain-containing protein/ELM2 domain-containing protein/Myb-like DNA-binding domain-containing protein (AHRD V1 **-- Q1PEA0_ARATH)%3B contains Interpro domain(s) IPR001606 AT-rich interaction region
ch01	Solyc01g094830.2*	78001095	78008003	6909	EIS032	Receptor-like protein kinase (AHRD V1 **** Q39203_ARATH)%3B contains Interpro domain(s) IPR002528 Multi antimicrobial extrusion protein MatE
ch01	Solyc01g094840.2*	78010335	78012388	2054	EIS032	RING finger protein 13 (AHRD V1 *-*- RNF13_RAT)%3B contains Interpro domain(s) IPR018957 Zinc finger%2C C3HC4 RING-type
ch01	Solyc01g094850.1*	78016895	78018703	1809	EIS032	Pentatricopeptide repeat-containing protein (AHRD V1 ***- D7LDV7_ARALY)%3B contains Interpro domain(s) IPR002885 Pentatricopeptide repeat
ch01	Solyc01g094860.2	78019473	78027351	7879	EIS032	Transmembrane protein 8B (AHRD V1 *-*- TMM8B_HUMAN)
ch01	Solyc01g094870.1	78032112	78035138	3027	EIS032	MRNA clone RAFL21-92-I07 (AHRD V1 *--- Q681W9_ARATH)%3B contains Interpro domain(s) IPR006461 Protein of unknown function Cys-rich
ch01	Solyc01g094880.2	78036956	78052159	15204	EIS032	Protein RIC1 homolog (AHRD V1 **-- RIC1_MOUSE)%3B contains Interpro domain(s) IPR009771 Protein of unknown function DUF1339
ch01	Solyc01g094890.2	78052564	78059855	7292	EIS032	Ferric reductase oxidase (AHRD V1 **-* D6RVS5_HORVU)%3B contains Interpro domain(s) IPR013121 Ferric reductase%2C NAD binding
ch01	Solyc01g094900.1	78063858	78064853	996	EIS032	Ferric reductase (AHRD V1 ***- B5KGU9_MALXI)%3B contains Interpro domain(s) IPR013130 Ferric reductase-like transmembrane component%2C N-terminal
ch01	Solyc01g094910.2	78075479	78078751	3273	EIS032	Ferric reductase oxidase (AHRD V1 **-* D6RVS5_HORVU)%3B contains Interpro domain(s) IPR013121 Ferric reductase%2C NAD binding
ch01	Solyc01g094920.2	78086434	78088188	1755	EIS032	Receptor-like kinase (AHRD V1 ***- C6ZRN8_SOYBN)
ch01	Solyc01g094930.2	78090601	78100660	10060	EIS032	CAAX prenyl protease 1 (AHRD V1 ***- B4FBL0_MAIZE)%3B contains Interpro domain(s) IPR001915 Peptidase M48%2C Ste24p
ch01	Solyc01g094940.2	78103755	78107420	3666	EIS032	Receptor-like protein kinase (AHRD V1 ***- Q9LYS5_ARATH)%3B contains Interpro domain(s) IPR002290 Serine/threonine protein kinase
ch01	Solyc01g094950.2	78113463	78115886	2424	EIS032	Protein BPS1%2C chloroplastic (AHRD V1 **-- BPS1_ARATH)
ch01	Solyc01g094960.2	78118441	78124258	5818	EIS032	Mitogen-activated protein kinase 4 (AHRD V1 **** D7R517_SOLLC)%3B contains Interpro domain(s) IPR008351 JNK MAP kinase
ch01	Solyc01g094970.2	78123879	78127519	3641	EIS032	Glycoside hydrolase family 28 protein/polygalacturonase family protein (AHRD V1 **-- Q1PF10_ARATH)%3B contains Interpro domain(s) IPR012334 Pectin lyase fold
ch01	Solyc01g094980.1	78128060	78129626	1567	EIS032	UDP-rhamnose soyasaponin III-rhamnosyltransferase (AHRD V1 *--- D4Q9Z5_SOYBN)
ch01	Solyc01g094990.2	78133228	78136084	2857	EIS032	Glycosyltransferase-like protein (AHRD V1 **-- D8RX86_SELML)%3B contains Interpro domain(s) IPR006740 Protein of unknown function DUF604
ch01	Solyc01g095000.2	78136105	78137562	1458	EIS032	Homology to unknown gene (AHRD V1 *-*- Q019E6_OSTTA)
ch01	Solyc01g095010.2	78137784	78143016	5233	EIS032	Diacylglycerol kinase catalytic region (AHRD V1 **** D0LGX1_HALO1)%3B contains Interpro domain(s) IPR001206 Diacylglycerol kinase%2C catalytic region
ch01	Solyc01g095020.2	78145830	78159352	13523	EIS032	cDNA clone J023132J12 full insert sequence (AHRD V1 ***- B7EL27_ORYSJ)
ch01	Solyc01g095030.2	78162225	78170005	7781	EIS032	MYB transcription factor (Fragment) (AHRD V1 **-* A1DR87_CATRO)%3B contains Interpro domain(s) IPR006447 Myb-like DNA-binding region%2C SHAQKYF class
ch01	Solyc01g095040.2	78171634	78177463	5830	EIS032	Glyoxylate/hydroxypyruvate reductase B (AHRD V1 *--- GHRB_SERP5)%3B contains Interpro domain(s) IPR006140 D-isomer specific 2-hydroxyacid dehydrogenase%2C NAD-binding
ch01	Solyc01g095050.2	78179288	78180925	1638	EIS032	Negatively light-regulated protein (AHRD V1 ***- B4FAY8_MAIZE)%3B contains Interpro domain(s) IPR012482 Lg106-like
ch01	Solyc01g095370.2*	78411389	78412809	1421	EIS033	F-box family protein (AHRD V1 ***- B9I8S9_POPTR)%3B contains Interpro domain(s) IPR001810 Cyclin-like F-box
ch01	Solyc01g095380.1*	78415110	78415310	201	EIS033	Unknown Protein (AHRD V1)
ch01	Solyc01g095390.2*	78423741	78426862	3122	EIS033	SKIP interacting protein 7 (Fragment) (AHRD V1 *-*- B8Q893_ORYSI)
ch01	Solyc01g095400.2*	78429443	78434370	4928	EIS033	Kelch-like protein 6 (AHRD V1 *-*- B5X1S7_SALSA)%3B contains Interpro domain(s) IPR013089 Kelch related
ch01	Solyc01g095410.2*	78435197	78437089	1893	EIS033	Eukaryotic translation initiation factor 1A (AHRD V1 **** Q7Y1V3_ORYSJ)%3B contains Interpro domain(s) IPR001253 Translation initiation factor 1A (eIF-1A)
ch01	Solyc01g095420.2*	78437977	78440511	2535	EIS033	Unknown Protein (AHRD V1)
ch01	Solyc01g095430.2*	78441004	78444296	3293	EIS033	Threonine endopeptidase (AHRD V1 **-- B6TCN7_MAIZE)
ch01	Solyc01g095440.2*	78447430	78448513	1084	EIS033	Unknown Protein (AHRD V1)%3B contains Interpro domain(s) IPR010605 Protein of unknown function DUF1191
ch01	Solyc01g095450.2*	78449856	78452248	2393	EIS033	GDSL esterase/lipase At4g01130 (AHRD V1 ***- GDL61_ARATH)%3B contains Interpro domain(s) IPR001087 Lipase%2C GDSL
ch01	Solyc01g095460.2*	78463593	78470070	6478	EIS033	G-box binding factor 3 (AHRD V1 **** D7LDY1_ARALY)%3B contains Interpro domain(s) IPR012900 G-box binding%2C MFMR
ch01	Solyc01g095470.2*	78476591	78482443	5853	EIS033	Aldose 1-epimerase family protein (AHRD V1 ***- D7LSC1_ARALY)%3B contains Interpro domain(s) IPR008183 Aldose 1-epimerase
ch01	Solyc01g095480.2*	78483413	78488420	5008	EIS033	Ribonuclease PH (AHRD V1 ***- RNPH_STRGG)%3B contains Interpro domain(s) IPR001247 Exoribonuclease%2C phosphorolytic domain 1
ch01	Solyc01g095490.2*	78493186	78497889	4704	EIS033	Ubiquitin-conjugating enzyme E2 8 (AHRD V1 **** UBC8_ARATH)%3B contains Interpro domain(s) IPR000608 Ubiquitin-conjugating enzyme%2C E2
ch01	Solyc01g095500.2*	78502748	78503807	1060	EIS033	Ethylene-responsive transcription factor 4 (AHRD V1 *-*- B6T615_MAIZE)%3B contains Interpro domain(s) IPR001471 Pathogenesis-related transcriptional factor and ERF%2C DNA-binding
ch01	Solyc01g095510.2*	78512086	78519591	7506	EIS033	Mitochondrial carrier family (AHRD V1 ***- C1E2Y0_9CHLO)%3B contains Interpro domain(s) IPR002113 Adenine nucleotide translocator 1
ch01	Solyc01g095520.2*	78520328	78520863	536	EIS033	Arabinogalactan peptide 16 (AHRD V1 **-- AGP16_ARATH)%3B contains Interpro domain(s) IPR009424 Protein of unknown function DUF1070
ch01	Solyc01g095530.2*	78523066	78523612	547	EIS033	Unknown Protein (AHRD V1)
ch01	Solyc01g095540.2*	78525146	78530438	5293	EIS033	UDP-galactose transporter 6 (AHRD V1 **** D7LWC1_ARALY)%3B contains Interpro domain(s) IPR007271 Nucleotide-sugar transporter
ch01	Solyc01g095550.2*	78531568	78534497	2930	EIS033	Receptor-interacting serine/threonine-protein kinase 1 (AHRD V1 *--* RIPK1_HUMAN)%3B contains Interpro domain(s) IPR010632 Protein of unknown function DUF1221
ch01	Solyc01g095560.2*	78535286	78536197	912	EIS033	Unknown Protein (AHRD V1)
ch01	Solyc01g095570.2*	78536531	78541575	5045	EIS033	Mitochondrial carrier-like protein (AHRD V1 ***- Q2PYY0_SOLTU)%3B contains Interpro domain(s) IPR002067 Mitochondrial carrier protein
ch01	Solyc01g095580.2*	78555303	78558003	2701	EIS033	GH3 family protein (AHRD V1 ***- B9I8V1_POPTR)%3B contains Interpro domain(s) IPR004993 GH3 auxin-responsive promoter
ch01	Solyc01g095590.2*	78569250	78574582	5333	EIS033	Extra-large G-protein-like (AHRD V1 ***- Q6K2T0_ORYSJ)
ch01	Solyc01g095600.2*	78575599	78578845	3247	EIS033	Pentatricopeptide repeat-containing protein (AHRD V1 ***- D7L041_ARALY)%3B contains Interpro domain(s) IPR002885 Pentatricopeptide repeat
ch01	Solyc01g095610.2*	78581914	78585268	3355	EIS033	Leaf senescence protein-like (AHRD V1 ***- Q654T8_ORYSJ)%3B contains Interpro domain(s) IPR004253 Protein of unknown function DUF231%2C plant
ch01	Solyc01g095620.2*	78589232	78591027	1796	EIS033	UDP-glucosyltransferase (AHRD V1 **-* B8QI32_9MAGN)%3B contains Interpro domain(s) IPR002213 UDP-glucuronosyl/UDP-glucosyltransferase
ch01	Solyc01g095630.2*	78600553	78602865	2313	EIS033	WRKY transcription factor (AHRD V1 ***- D3YEX5_SOLLC)%3B contains Interpro domain(s) IPR003657 DNA-binding WRKY
ch01	Solyc01g095640.1*	78616587	78617431	845	EIS033	Myb family transcription factor (AHRD V1 **** D7LC50_ARALY)%3B contains Interpro domain(s) IPR015495 Myb transcription factor
ch01	Solyc01g095650.2*	78618500	78623890	5391	EIS033	Histone H3 (AHRD V1 ***- B7XEI9_NICTO)%3B contains Interpro domain(s) IPR000164 Histone H3
ch01	Solyc01g095660.1*	78625701	78626419	719	EIS033	Unknown Protein (AHRD V1)
ch01	Solyc01g095670.2*	78628729	78632811	4083	EIS033	Rhodanese-related sulfurtransferase (AHRD V1 *--- A0NUG1_9RHOB)%3B contains Interpro domain(s) IPR001763 Rhodanese-like
ch01	Solyc01g095680.2*	78634503	78636857	2355	EIS033	Unknown Protein (AHRD V1)
ch01	Solyc01g095690.2*	78640121	78643091	2971	EIS033	Pentatricopeptide repeat-containing protein (AHRD V1 ***- D7KIA6_ARALY)%3B contains Interpro domain(s) IPR002885 Pentatricopeptide repeat
ch01	Solyc01g095700.2*	78645220	78647649	2430	EIS033	Abscisic acid receptor PYL8 (AHRD V1 **-* PYL8_ARATH)%3B contains Interpro domain(s) IPR019587 Polyketide cyclase/dehydrase
ch01	Solyc01g095710.2*	78658133	78666458	8326	EIS033	ATP-dependent RNA helicase (AHRD V1 *-** Q173G5_AEDAE)%3B contains Interpro domain(s) IPR014001 DEAD-like helicase%2C N-terminal
ch01	Solyc01g095720.2*	78675422	78678688	3267	EIS033	Lipase (AHRD V1 *-*- C1FIH0_9CHLO)%3B contains Interpro domain(s) IPR002921 Lipase%2C class 3
ch01	Solyc01g095730.2*	78684669	78697111	12443	EIS033	Os12g0114200 protein (Fragment) (AHRD V1 *--- Q0IQL4_ORYSJ)
ch01	Solyc01g095740.2*	78698484	78705574	7091	EIS033	ATP-dependent RNA helicase DBP4 (AHRD V1 *-** C1GZM0_PARBA)%3B contains Interpro domain(s) IPR011545 DNA/RNA helicase%2C DEAD/DEAH box type%2C N-terminal
ch01	Solyc01g095750.2*	78706074	78712775	6702	EIS033	Long-chain-fatty-acid-CoA ligase (AHRD V1 **** B2WS80_ARAHA)%3B contains Interpro domain(s) IPR000873 AMP-dependent synthetase and ligase
ch01	Solyc01g095760.2*	78718439	78719988	1550	EIS033	UDP-glucosyltransferase (AHRD V1 ***- Q8LKG3_STERE)%3B contains Interpro domain(s) IPR002213 UDP-glucuronosyl/UDP-glucosyltransferase
ch01	Solyc01g095770.2*	78720407	78724016	3610	EIS033	Cyclic nucleotide gated channel (AHRD V1 ***- A9CRE4_MALDO)%3B contains Interpro domain(s) IPR000595 Cyclic nucleotide-binding
ch01	Solyc01g095780.2*	78728923	78729535	613	EIS033	Non-specific lipid-transfer protein (AHRD V1 ***- Q9M5C1_TOBAC)%3B contains Interpro domain(s) IPR013770 Plant lipid transfer protein and hydrophobic protein%2C helical
ch01	Solyc01g095790.2*	78734577	78738612	4036	EIS033	Splicing factor 3a subunit 3 (AHRD V1 *-*- D8TLN4_VOLCA)
ch01	Solyc01g095800.2*	78739324	78742011	2688	EIS033	F-box/LRR-repeat protein (AHRD V1 *-*- C0S347_PARBP)%3B contains Interpro domain(s) IPR006553 Leucine-rich repeat%2C cysteine-containing subtype
ch01	Solyc01g095810.2*	78744017	78745429	1413	EIS033	Ring H2 finger protein (AHRD V1 *-*- D9ZHD8_HYPPE)%3B contains Interpro domain(s) IPR001841 Zinc finger%2C RING-type
ch01	Solyc01g095820.2*	78747065	78747691	627	EIS033	RING finger protein (AHRD V1 *-*- C6EUD3_SOYBN)%3B contains Interpro domain(s) IPR001841 Zinc finger%2C RING-type
ch01	Solyc01g095830.2*	78753204	78754957	1754	EIS033	Ring H2 finger protein (AHRD V1 *-*- D9ZHD8_HYPPE)%3B contains Interpro domain(s) IPR018957 Zinc finger%2C C3HC4 RING-type
ch01	Solyc01g095840.1*	78757140	78758791	1652	EIS033	RING finger protein (AHRD V1 *-*- Q22V07_TETTH)%3B contains Interpro domain(s) IPR001841 Zinc finger%2C RING-type
ch01	Solyc01g095850.1*	78760877	78762902	2026	EIS033	Ring H2 finger protein (AHRD V1 *-*- D9ZHD8_HYPPE)%3B contains Interpro domain(s) IPR001841 Zinc finger%2C RING-type
ch01	Solyc01g095860.2*	78763812	78765778	1967	EIS033	RING finger protein (AHRD V1 *-*- Q22V07_TETTH)%3B contains Interpro domain(s) IPR001841 Zinc finger%2C RING-type
ch01	Solyc01g095870.1*	78766347	78769896	3550	EIS033	Unknown Protein (AHRD V1)
ch01	Solyc01g095880.1*	78774213	78774752	540	EIS033	B3 domain-containing protein At2g31720 (AHRD V1 ***- Y2172_ARATH)%3B contains Interpro domain(s) IPR003340 Transcriptional factor B3
ch01	Solyc01g095890.2*	78775059	78787237	12179	EIS033	Histone-lysine N-methyltransferase (AHRD V1 *-*- B3LSN4_YEAS1)%3B contains Interpro domain(s) IPR001214 SET
ch01	Solyc01g095900.2*	78800171	78813838	13668	EIS033	Protein TIF31 homolog (AHRD V1 *--- TIF31_ASPCL)%3B contains Interpro domain(s) IPR011990 Tetratricopeptide-like helical
ch01	Solyc01g095910.1*	78815374	78823631	8258	EIS033	Membrane protein-like (AHRD V1 *-*- Q5QLG0_ORYSJ)%3B contains Interpro domain(s) IPR006593 Cytochrome b561/ferric reductase transmembrane
ch01	Solyc01g095920.2*	78825307	78827149	1843	EIS033	O-methyltransferase family 3 (AHRD V1 ***- B5ZT51_RHILW)%3B contains Interpro domain(s) IPR009902 Protein of unknown function DUF1442
ch01	Solyc01g095930.2*	78828460	78831002	2543	EIS033	O-acyltransferase WSD1 (AHRD V1 **-- WSD1_ARATH)%3B contains Interpro domain(s) IPR004255 Uncharacterised protein family UPF0089
ch01	Solyc01g095940.2*	78829627	78831235	1609	EIS033	O-acyltransferase WSD1 (AHRD V1 **-- WSD1_ARATH)%3B contains Interpro domain(s) IPR009721 Protein of unknown function DUF1298
ch01	Solyc01g095950.1*	78832514	78833587	1074	EIS033	DNA-directed RNA polymerase subunit beta (AHRD V1 ***- B1NWE2_MANES)%3B contains Interpro domain(s) IPR015712 DNA-directed RNA polymerase%2C subunit 2
ch01	Solyc01g095960.2*	78836094	78838707	2614	EIS033	Diacylglycerol O-acyltransferase (AHRD V1 ***- A5UW30_ROSS1)%3B contains Interpro domain(s) IPR009721 Protein of unknown function DUF1298
ch01	Solyc01g095970.2*	78843007	78851652	8646	EIS033	Dynamin 2 (AHRD V1 ***- Q4V8Z7_DANRE)%3B contains Interpro domain(s) IPR001401 Dynamin%2C GTPase region
ch01	Solyc01g095980.2*	78856552	78860045	3494	EIS033	Acid phosphatase/vanadium-dependent haloperoxidase related (AHRD V1 *--- A4XKK1_CALS8)%3B contains Interpro domain(s) IPR003832 Acid phosphatase/vanadium-dependent haloperoxidase related
ch01	Solyc01g095990.2*	78862543	78865800	3258	EIS033	Phosphatidylinositol kinase family-like protein (Fragment) (AHRD V1 *--- C3SA88_BRADI)%3B contains Interpro domain(s) IPR000403 Phosphatidylinositol 3- and 4-kinase%2C catalytic
ch01	Solyc01g096000.2*	78866675	78867710	1036	EIS033	Harpin-induced protein (AHRD V1 ***- B6SQ86_MAIZE)%3B contains Interpro domain(s) IPR010847 Harpin-induced 1
ch01	Solyc01g096010.2*	78869233	78874628	5396	EIS033	Unknown Protein (AHRD V1)
ch01	Solyc01g096020.2*	78874941	78878577	3637	EIS033	E3 ubiquitin-protein ligase sina (AHRD V1 **-* B0WR23_CULQU)%3B contains Interpro domain(s) IPR004162 Seven in absentia protein
ch01	Solyc01g096030.2*	78880255	78883964	3710	EIS033	ENTH/VHS domain-containing protein (AHRD V1 *--- D3BFQ6_POLPA)%3B contains Interpro domain(s) IPR018610 Protein of unknown function DUF2043
ch01	Solyc01g096040.2*	78888446	78890253	1808	EIS033	Aspartic proteinase nepenthesin I (AHRD V1 **-- A9ZMF9_NEPAL)%3B contains Interpro domain(s) IPR001461 Peptidase A1
ch01	Solyc01g096050.2*	78903296	78905572	2277	EIS033	Transcription factor (AHRD V1 *--* Q9M4A8_MAIZE)%3B contains Interpro domain(s) IPR011598 Helix-loop-helix DNA-binding
ch01	Solyc01g096060.2*	78920259	78923372	3114	EIS033	Nuclear envelope protein that mediates the nuclear export of importin alpha (Srp1p) (AHRD V1 **-* C4R5I2_PICPG)%3B contains Interpro domain(s) IPR013713 Exportin%2C Cse1-like
ch01	Solyc01g096070.2*	78941748	78946012	4265	EIS033	Auxin response factor 9 (AHRD V1 **** D7R605_SOLLC)%3B contains Interpro domain(s) IPR010525 Auxin response factor
ch01	Solyc01g096080.2*	78952509	78954988	2480	EIS033	Unknown Protein (AHRD V1)
ch01	Solyc01g096090.2*	78955255	78958813	3559	EIS033	Fiber protein Fb11 (AHRD V1 ***- Q8GT82_GOSBA)
ch01	Solyc01g096100.2*	78959267	78963672	4406	EIS033	AT2G46550 protein (Fragment) (AHRD V1 ***- B9DHY8_ARATH)
ch01	Solyc01g096110.2*	78967477	78987548	20072	EIS033	WD repeat protein (AHRD V1 *--- A1CP90_ASPCL)%3B contains Interpro domain(s) IPR017986 WD40 repeat%2C region
ch01	Solyc01g096120.2	78996543	78998774	2232	EIS033	Dof zinc finger protein 2 (AHRD V1 *-*- A5HWF1_HORVD)%3B contains Interpro domain(s) IPR003851 Zinc finger%2C Dof-type
ch01	Solyc01g096130.2	78999740	79005183	5444	EIS033	ORM1-like protein 2 (AHRD V1 ***- B4FEN2_MAIZE)%3B contains Interpro domain(s) IPR007203 ORMDL
ch01	Solyc01g096140.2	79013512	79015884	2373	EIS033	Aluminum-activated malate transporter (Fragment) (AHRD V1 *--- C6EP55_SECCE)%3B contains Interpro domain(s) IPR006214 Uncharacterised protein family UPF0005
ch01	Solyc01g096150.2	79016704	79020072	3369	EIS033	NC domain-containing protein (AHRD V1 **-- A6MD14_9ORYZ)%3B contains Interpro domain(s) IPR007053 NC
ch01	Solyc01g096160.2	79020486	79027406	6921	EIS033	Predicted kinase (AHRD V1 *-*- Q2W8E8_MAGSA)%3B contains Interpro domain(s) IPR012887 L-fucokinase
ch01	Solyc01g096170.2	79028423	79033644	5222	EIS033	Serine/threonine protein kinase (AHRD V1 *-** D0NNA3_PHYIN)%3B contains Interpro domain(s) IPR002290 Serine/threonine protein kinase
ch01	Solyc01g096180.2	79034638	79037851	3214	EIS033	Arginine/serine-rich splicing factor 31 (AHRD V1 **-- D7LSQ1_ARALY)%3B contains Interpro domain(s) IPR000504 RNA recognition motif%2C RNP-1
ch01	Solyc01g096190.2	79045830	79051697	5868	EIS033	Calcium-transporting ATPase (AHRD V1 ***- A8NHF4_COPC7)%3B contains Interpro domain(s) IPR005782 ATPase%2C P-type%2C calcium-transporting
ch01	Solyc01g096200.2	79051800	79061053	9254	EIS033	Pentatricopeptide repeat-containing protein (AHRD V1 *-*- D7M1E8_ARALY)%3B contains Interpro domain(s) IPR011989 Armadillo-like helical
ch01	Solyc01g096210.2	79064695	79068628	3934	EIS033	Pentatricopeptide repeat-containing protein (AHRD V1 ***- D7M846_ARALY)%3B contains Interpro domain(s) IPR002885 Pentatricopeptide repeat
ch01	Solyc01g096220.2	79075516	79077682	2167	EIS033	Ras-related protein Rab-25 (AHRD V1 ***- RAB25_BOVIN)%3B contains Interpro domain(s) IPR015595 Rab11-related
ch01	Solyc01g096230.2	79079892	79081732	1841	EIS033	ATPase AAA family protein expressed (AHRD V1 **-- Q8GZX0_ORYSJ)%3B contains Interpro domain(s) IPR003959 ATPase%2C AAA-type%2C core
ch01	Solyc01g096240.2	79091598	79095176	3579	EIS033	Homology to unknown gene (AHRD V1 ***- Q01FV7_OSTTA)
ch01	Solyc01g096250.2	79096053	79097276	1224	EIS033	Unknown Protein (AHRD V1)
ch01	Solyc01g096260.2	79100455	79102074	1620	EIS033	Unknown Protein (AHRD V1)
ch01	Solyc01g096270.2	79110769	79111451	683	EIS033	Unknown Protein (AHRD V1)
ch01	Solyc01g096280.1	79122254	79124436	2183	EIS033	Cytochrome P450
ch01	Solyc01g096290.2	79140943	79142950	2008	EIS033	Ubiquitin (AHRD V1 ***- C0SFI2_PARBP)%3B contains Interpro domain(s) IPR019956 Ubiquitin subgroup
ch01	Solyc01g096300.2	79143339	79147617	4279	EIS033	Cysteine-type endopeptidase/ ubiquitin thiolesterase (AHRD V1 **-- B6TDL6_MAIZE)
ch01	Solyc01g096310.1	79149931	79150631	701	EIS033	Unknown Protein (AHRD V1)
ch01	Solyc01g096320.2	79151283	79152562	1280	EIS033	Homeobox leucine zipper protein (AHRD V1 ***- Q9XH73_PRUAR)%3B contains Interpro domain(s) IPR001356 Homeobox
ch01	Solyc01g096330.2	79166716	79167323	608	EIS033	Unknown Protein (AHRD V1)
ch01	Solyc01g096340.2	79175401	79176134	734	EIS033	Auxin-induced SAUR-like protein (AHRD V1 ***- Q8S351_CAPAN)%3B contains Interpro domain(s) IPR003676 Auxin responsive SAUR protein
ch01	Solyc01g096350.2	79178171	79188731	10561	EIS033	Calcium dependent protein kinase-like protein (AHRD V1 **** Q9FIM9_ARATH)%3B contains Interpro domain(s) IPR002290 Serine/threonine protein kinase
ch01	Solyc01g096360.2	79201448	79205523	4076	EIS033	Rho GTPase activating protein 2 (AHRD V1 ***- Q6UQ72_ORYSJ)%3B contains Interpro domain(s) IPR000198 RhoGAP
ch01	Solyc01g096370.2	79210978	79212857	1880	EIS033	BHLH transcription factor (AHRD V1 *-** Q401N4_9LILI)%3B contains Interpro domain(s) IPR011598 Helix-loop-helix DNA-binding
ch01	Solyc01g096380.1	79228626	79229570	945	EIS033	Unknown Protein (AHRD V1)
ch01	Solyc01g096390.2	79236257	79259834	23578	EIS033	DNA-directed RNA polymerase (AHRD V1 ***- D7LEE8_ARALY)%3B contains Interpro domain(s) IPR006592 RNA polymerase%2C N-terminal
ch01	Solyc01g096400.2	79261734	79268461	6728	EIS033	Unknown Protein (AHRD V1)
ch01	Solyc01g096410.2	79270399	79274213	3815	EIS033	Phosphatidylinositol-4-phosphate 5-kinase family protein (AHRD V1 ***- D7L735_ARALY)%3B contains Interpro domain(s) IPR017163 Phosphatidylinositol-4-phosphate 5-kinase%2C plant
ch01	Solyc01g096420.2	79283757	79285091	1335	EIS033	Predicted NADPH-dependent FMN reductase (AHRD V1 ***- Q0W0S0_UNCMA)%3B contains Interpro domain(s) IPR005025 NADPH-dependent FMN reductase
ch01	Solyc01g096430.2	79285952	79288255	2304	EIS033	Predicted NADPH-dependent FMN reductase (AHRD V1 ***- Q0W0S0_UNCMA)%3B contains Interpro domain(s) IPR005025 NADPH-dependent FMN reductase
ch01	Solyc01g096440.2	79289995	79292085	2091	EIS033	Pentatricopeptide repeat-containing protein (AHRD V1 ***- D7L041_ARALY)%3B contains Interpro domain(s) IPR002885 Pentatricopeptide repeat
ch01	Solyc01g096450.2	79304614	79307810	3197	EIS033	Aspartic proteinase nepenthesin-1 (AHRD V1 **-- B6TDX6_MAIZE)%3B contains Interpro domain(s) IPR001461 Peptidase A1
ch01	Solyc01g096460.2	79309371	79310664	1294	EIS033	U-box domain-containing protein 4 (AHRD V1 **-- PUB4_ARATH)%3B contains Interpro domain(s) IPR011989 Armadillo-like helical
ch01	Solyc01g096470.2	79318480	79320749	2270	EIS033	Transcription factor (AHRD V1 *--* D7LUT4_ARALY)
ch01	Solyc01g096480.2	79321007	79324434	3428	EIS033	Thioredoxin protein (AHRD V1 ***- Q6JE37_NICBE)%3B contains Interpro domain(s) IPR013766 Thioredoxin domain
ch01	Solyc01g096490.2	79324784	79340957	16174	EIS033	Kinase family protein (AHRD V1 *--- D7MA69_ARALY)%3B contains Interpro domain(s) IPR002110 Ankyrin
ch01	Solyc01g096500.2	79343169	79351925	8757	EIS033	D-erythro-sphingosine kinase (AHRD V1 *-** D7MES6_ARALY)%3B contains Interpro domain(s) IPR001206 Diacylglycerol kinase%2C catalytic region
ch01	Solyc01g096510.2	79357168	79357921	754	EIS033	Sigma factor binding protein 1 (AHRD V1 *-*- D1MWZ4_CITLA)%3B contains Interpro domain(s) IPR008889 VQ
ch01	Solyc01g096520.2	79361269	79366355	5087	EIS033	Peptidyl-prolyl cis-trans isomerase (AHRD V1 ***- B9GX77_POPTR)%3B contains Interpro domain(s) IPR002130 Peptidyl-prolyl cis-trans isomerase%2C cyclophilin-type
ch01	Solyc01g096530.2	79366553	79369764	3212	EIS033	Trafficking protein particle complex subunit 3 (AHRD V1 ***- B6U299_MAIZE)%3B contains Interpro domain(s) IPR016721 TRAPP I complex%2C Bet3
ch01	Solyc01g096540.2	79369999	79389913	19915	EIS033	AT5g06970/MOJ9_14 (AHRD V1 **-- Q8RX56_ARATH)%3B contains Interpro domain(s) IPR008528 Protein of unknown function DUF810
ch01	Solyc01g096550.2	79391836	79397141	5306	EIS033	Protein arginine methyltransferase (AHRD V1 *-** C1E5H4_9CHLO)%3B contains Interpro domain(s) IPR013216 Methyltransferase type 11
ch01	Solyc01g096560.1	79398896	79403053	4158	EIS033	Subtilisin-like protease (AHRD V1 ***- Q9ZSP5_ARATH)%3B contains Interpro domain(s) IPR015500 Peptidase S8%2C subtilisin-related
ch01	Solyc01g096570.2	79404952	79411886	6935	EIS033	Exonuclease family protein expressed (AHRD V1 **-- Q2R3D7_ORYSJ)%3B contains Interpro domain(s) IPR006055 Exonuclease
ch01	Solyc01g096580.2	79412855	79415018	2164	EIS033	30S ribosomal protein S10 (AHRD V1 ***- RS10_CAMFF)%3B contains Interpro domain(s) IPR005729 Ribosomal protein S10%2C eukaryotic/archaeal
ch01	Solyc01g096590.2	79418198	79420477	2280	EIS033	30S ribosomal protein S10 (AHRD V1 ***- RS10_CAMFF)%3B contains Interpro domain(s) IPR005729 Ribosomal protein S10%2C eukaryotic/archaeal
ch01	Solyc01g096600.2	79421544	79440342	18799	EIS033	THO complex subunit 1 (AHRD V1 **-- B0WA57_CULQU)
ch01	Solyc01g096610.2	79443444	79447556	4113	EIS033	UPF0468 protein C16orf80 homolog (AHRD V1 ***- C1BNI4_9MAXI)%3B contains Interpro domain(s) IPR007714 Protein of unknown function DUF667
ch01	Solyc01g096620.2	79449977	79452839	2863	EIS033	Unknown Protein (AHRD V1)
ch01	Solyc01g096630.2	79450786	79453160	2375	EIS033	ACI112 (AHRD V1 ***- Q3SC80_SOLLC)
ch01	Solyc01g096640.2	79452175	79453775	1601	EIS033	Unknown Protein (AHRD V1)
ch01	Solyc01g096650.2	79456702	79457222	521	EIS033	RING finger protein (AHRD V1 *-*- C5FG83_NANOT)%3B contains Interpro domain(s) IPR001841 Zinc finger%2C RING-type
ch01	Solyc01g096660.2	79458544	79461335	2792	EIS033	Genomic DNA chromosome 5 P1 clone MOJ9 (AHRD V1 ***- Q9FL44_ARATH)
ch01	Solyc01g096670.2	79462238	79465262	3025	EIS033	Cytochrome P450
ch01	Solyc01g096680.2	79465420	79473571	8152	EIS033	Microtubule-associated protein MAP65-1a (AHRD V1 **** Q9FEV9_TOBAC)%3B contains Interpro domain(s) IPR007145 MAP65/ASE1
ch01	Solyc01g096690.1	79475882	79480057	4176	EIS033	Receptor-like kinase (AHRD V1 *-** C6ZRP5_SOYBN)%3B contains Interpro domain(s) IPR002290 Serine/threonine protein kinase
ch01	Solyc01g096700.2	79480993	79483332	2340	EIS033	Chaperone protein dnaJ 1 (AHRD V1 *-*- DNAJ1_THET8)%3B contains Interpro domain(s) IPR015609 Molecular chaperone%2C heat shock protein%2C Hsp40%2C DnaJ
ch01	Solyc01g096710.2	79486423	79494328	7906	EIS033	Nuclear transcription factor Y subunit C-1 (AHRD V1 *--- B6SWV5_MAIZE)%3B contains Interpro domain(s) IPR003958 Transcription factor CBF/NF-Y/archaeal histone
ch01	Solyc01g096720.2	79495747	79499387	3641	EIS033	Major facilitator superfamily transporter (AHRD V1 **-- A8NUY3_COPC7)%3B contains Interpro domain(s) IPR016196 Major facilitator superfamily%2C general substrate transporter
ch01	Solyc01g096730.2	79501572	79508162	6591	EIS033	Major facilitator superfamily transporter (AHRD V1 **-- A8NUY3_COPC7)%3B contains Interpro domain(s) IPR016196 Major facilitator superfamily%2C general substrate transporter
ch01	Solyc01g096740.2	79513037	79519402	6366	EIS033	Transporter major facilitator family (AHRD V1 **-- C4M254_ENTHI)%3B contains Interpro domain(s) IPR016196 Major facilitator superfamily%2C general substrate transporter
ch01	Solyc01g096750.1	79536216	79540867	4652	EIS033	Argonaute 4-like protein (AHRD V1 ***- D5FQ91_PELHO)%3B contains Interpro domain(s) IPR003165 Stem cell self-renewal protein Piwi
ch01	Solyc01g096760.2	79542130	79546287	4158	EIS033	Pre-rRNA-processing protein TSR2 (AHRD V1 ***- B6SI82_MAIZE)%3B contains Interpro domain(s) IPR019398 Pre-rRNA-processing protein TSR2%2C conserved region
ch01	Solyc01g096770.2	79547667	79548334	668	EIS033	Unknown Protein (AHRD V1)
ch01	Solyc01g096780.2	79547731	79553387	5657	EIS033	Sperm-associated SUN domain protein (AHRD V1 *--- A5HL83_DROME)%3B contains Interpro domain(s) IPR012919 Sad1/UNC-like%2C C-terminal
ch01	Solyc01g096790.2	79553552	79553938	387	EIS033	B3 domain-containing protein REM20 (AHRD V1 ***- REM20_ARATH)%3B contains Interpro domain(s) IPR003340 Transcriptional factor B3
ch01	Solyc01g096800.2	79556843	79561394	4552	EIS033	SWI4 1 Peter Pan-like protein suppressor (AHRD V1 **-- D0MSA0_PHYIN)%3B contains Interpro domain(s) IPR007109 Brix domain
ch01	Solyc01g096810.2	79563681	79566235	2555	EIS033	Ethylene insensitive 3 class transcription factor (AHRD V1 **** D5L146_MALDO)%3B contains Interpro domain(s) IPR006957 Ethylene insensitive 3
ch01	Solyc01g096820.2	79577959	79582114	4156	EIS033	Calcium-dependent protein kinase 1 (AHRD V1 ***- Q3YAS9_PETIN)%3B contains Interpro domain(s) IPR002290 Serine/threonine protein kinase
ch01	Solyc01g096830.2	79582467	79598760	16294	EIS033	Calcium-transporting ATPase 1 (AHRD V1 *-** ATC1_YEAST)%3B contains Interpro domain(s) IPR006544 ATPase%2C P-type%2C unknown pump specificity (type V)
ch01	Solyc01g096840.2	79600263	79602243	1981	EIS033	Os02g0794300 protein (Fragment) (AHRD V1 *-*- Q0DWU9_ORYSJ)%3B contains Interpro domain(s) IPR007573 Protein of unknown function DUF566
ch01	Solyc01g096850.2	79605422	79610949	5528	EIS033	Protein FAR1-RELATED SEQUENCE 3 (AHRD V1 ***- FRS3_ARATH)%3B contains Interpro domain(s) IPR018289 MULE transposase%2C conserved domain
ch01	Solyc01g096860.1	79614838	79618588	3751	EIS033	AP2-like ethylene-responsive transcription factor At1g16060 (AHRD V1 *-*- AP2L1_ARATH)%3B contains Interpro domain(s) IPR001471 Pathogenesis-related transcriptional factor and ERF%2C DNA-binding
ch01	Solyc01g096870.2	79627044	79633011	5968	EIS033	Prolyl-tRNA synthetase (AHRD V1 **** Q7XZD2_RAPSA)%3B contains Interpro domain(s) IPR004499 Prolyl-tRNA synthetase%2C class IIa%2C prokaryotic-type
ch01	Solyc01g096880.2	79634561	79638218	3658	EIS033	Nitrate transporter (AHRD V1 **** Q9SZY4_ARATH)%3B contains Interpro domain(s) IPR000109 TGF-beta receptor%2C type I/II extracellular region
ch01	Solyc01g096890.2	79639191	79646635	7445	EIS033	Genomic DNA chromosome 5 P1 clone MXI22 (AHRD V1 *-*- Q9FK37_ARATH)
ch01	Solyc01g096900.2	79648895	79670117	21223	EIS033	DNA gyrase subunit A family protein (AHRD V1 ***- D7L923_ARALY)%3B contains Interpro domain(s) IPR005743 DNA gyrase%2C subunit A
ch01	Solyc01g096910.2	79670794	79679628	8835	EIS033	Vacuolar protein sorting 36 family protein (AHRD V1 ***- D7LY74_ARALY)%3B contains Interpro domain(s) IPR007286 EAP30
ch01	Solyc01g096920.2	79681677	79689334	7658	EIS033	Polyadenylation factor I complex subunit Yth1 (CPSF subunit) (ISS) (AHRD V1 *-*- Q01E48_OSTTA)%3B contains Interpro domain(s) IPR019496 Nuclear fragile X mental retardation-interacting protein 1%2C conserved region
ch01	Solyc01g096930.2	79693945	79699772	5828	EIS033	Phospholipid-transporting ATPase (AHRD V1 **** B6JZB6_SCHJY)%3B contains Interpro domain(s) IPR006539 ATPase%2C P-type%2C phospholipid-translocating%2C flippase
ch01	Solyc01g096940.2	79700923	79705018	4096	EIS033	Receptor like kinase%2C RLK
ch01	Solyc01g096950.2	79714818	79722380	7563	EIS033	Retinoblastoma-binding protein-like (AHRD V1 **-* Q9LJC6_ARATH)%3B contains Interpro domain(s) IPR017986 WD40 repeat%2C region
ch01	Solyc01g096960.2	79722720	79724375	1656	EIS033	22.7 kDa class IV heat shock protein (AHRD V1 *--- HSP41_PEA)%3B contains Interpro domain(s) IPR008978 HSP20-like chaperone
ch01	Solyc01g096970.2	79725762	79729107	3346	EIS033	Unknown Protein (AHRD V1)%3B contains Interpro domain(s) IPR003123 Vacuolar sorting protein 9
ch01	Solyc01g096980.1	79728994	79732204	3211	EIS033	Restricted tev movement 2 (AHRD V1 *--- D5K219_ARATH)%3B contains Interpro domain(s) IPR008978 HSP20-like chaperone
ch01	Solyc01g096990.2	79733061	79738750	5690	EIS033	Guanine nucleotide exchange factor Vps9 (AHRD V1 **-* C5JGG6_AJEDS)%3B contains Interpro domain(s) IPR013995 Vacuolar sorting protein 9%2C subgroup
ch01	Solyc01g097010.2	79734182	79760765	26584	EIS033	Nucleic acid binding protein (AHRD V1 **-* B6U2B4_MAIZE)%3B contains Interpro domain(s) IPR018111 K Homology%2C type 1%2C subgroup
ch01	Solyc01g097000.2	79740438	79746490	6053	EIS033	Beta-D-glucosidase (AHRD V1 ***- Q7XAS3_GOSHI)%3B contains Interpro domain(s) IPR001764 Glycoside hydrolase%2C family 3%2C N-terminal
ch01	Solyc01g097020.2	79761366	79764565	3200	EIS033	Unknown Protein (AHRD V1)
ch01	Solyc01g097030.2	79765927	79769298	3372	EIS033	Mutator-like transposase (AHRD V1 ***- Q9SR14_ARATH)%3B contains Interpro domain(s) IPR004332 Transposase%2C MuDR%2C plant
ch01	Solyc01g097040.2	79776168	79780478	4311	EIS033	IFA-binding protein-like (AHRD V1 *-*- Q5ZC01_ORYSJ)%3B contains Interpro domain(s) IPR007656 Protein of unknown function DUF593
ch01	Solyc01g097050.2	79780944	79783526	2583	EIS033	Nucleic acid binding protein (AHRD V1 *-*- D7L2W2_ARALY)%3B contains Interpro domain(s) IPR014560 Uncharacterised conserved protein UCP030333%2C DNA/RNA-binding Alba-related
ch01	Solyc01g097060.2	79786021	79787540	1520	EIS033	Unknown Protein (AHRD V1)
ch01	Solyc01g097070.2	79791679	79797905	6227	EIS033	DNA topoisomerase (AHRD V1 *--- B4Q9Z3_DROSI)%3B contains Interpro domain(s) IPR010666 Zinc finger%2C GRF-type
ch01	Solyc01g097080.1	79800600	79801391	792	EIS033	Unknown Protein (AHRD V1)
ch01	Solyc01g097090.1	79803064	79804794	1731	EIS033	Unknown Protein (AHRD V1)
ch01	Solyc01g097100.1	79809349	79810641	1293	EIS033	Unknown Protein (AHRD V1)
ch01	Solyc01g097110.1	79816578	79835266	18689	EIS033	Fanconi anemia group D2 protein (AHRD V1 *-*- FACD2_HUMAN)
ch01	Solyc01g097120.2	79849857	79853064	3208	EIS033	Os02g0200800 protein (Fragment) (AHRD V1 *-*- Q0E303_ORYSJ)%3B contains Interpro domain(s) IPR009675 Targeting for Xklp2
ch01	Solyc01g097130.2	79854059	79856616	2558	EIS033	Pentatricopeptide repeat-containing protein (AHRD V1 ***- D7LT70_ARALY)%3B contains Interpro domain(s) IPR002885 Pentatricopeptide repeat
ch01	Solyc01g097140.2	79858882	79862630	3749	EIS033	Dual-specificity tyrosine-phosphatase CDC25 (AHRD V1 **** Q10SX6_ORYSJ)%3B contains Interpro domain(s) IPR001763 Rhodanese-like
ch01	Solyc01g097150.2	79863076	79863990	915	EIS033	Unknown Protein (AHRD V1)
ch01	Solyc01g097160.2	79868250	79874975	6726	EIS033	FAD dependent oxidoreductase (AHRD V1 ***- B7G7N7_PHATR)%3B contains Interpro domain(s) IPR006076 FAD dependent oxidoreductase
ch01	Solyc01g097170.2	79879394	79880238	845	EIS033	Unknown Protein (AHRD V1)
ch01	Solyc01g097180.2	79882439	79883709	1271	EIS033	Os11g0282300 protein (Fragment) (AHRD V1 *-*- Q0ITA9_ORYSJ)%3B contains Interpro domain(s) IPR012881 Protein of unknown function DUF1685
ch01	Solyc01g097190.2	79885940	79899140	13201	EIS033	Ankyrin repeat protein-like (AHRD V1 ***- Q6K268_ORYSJ)%3B contains Interpro domain(s) IPR002110 Ankyrin
ch01	Solyc01g097200.1	79900885	79905579	4695	EIS033	Ankyrin repeat protein-like (AHRD V1 ***- Q6K268_ORYSJ)%3B contains Interpro domain(s) IPR002110 Ankyrin
ch01	Solyc01g097210.2	79908603	79911086	2484	EIS033	Ankyrin-like protein (AHRD V1 ***- Q8H9C2_SOLTU)%3B contains Interpro domain(s) IPR011990 Tetratricopeptide-like helical
ch01	Solyc01g097220.1	79912542	79919624	7083	EIS033	Ankyrin repeat protein-like (AHRD V1 ***- Q6K268_ORYSJ)%3B contains Interpro domain(s) IPR002110 Ankyrin
ch01	Solyc01g097230.2	79921717	79922875	1159	EIS033	PRA1 family protein E (AHRD V1 *-*- PRA1E_ARATH)%3B contains Interpro domain(s) IPR004895 Prenylated rab acceptor PRA1
ch01	Solyc01g097240.2	79922952	79924628	1677	EIS033	Pathogenesis-related protein 4B (Fragment) (AHRD V1 **-- Q6LBM4_TOBAC)%3B contains Interpro domain(s) IPR018226 Barwin%2C conserved site IPR001153 Barwin
ch01	Solyc01g097250.2	79925577	79928989	3413	EIS033	Genomic DNA chromosome 5 P1 clone MJJ3 (AHRD V1 *--- Q9FFJ8_ARATH)
ch01	Solyc01g097260.2	79935340	79938776	3437	EIS033	Unknown Protein (AHRD V1)
ch01	Solyc01g098990.2*	81105285	81111003	5719	EIS034	Os06g0146300 protein (Fragment) (AHRD V1 ***- Q0DEL6_ORYSJ)%3B contains Interpro domain(s) IPR018962 Domain of unknown function DUF1995
ch01	Solyc01g099000.1*	81111149	81113152	2004	EIS034	Pentatricopeptide repeat-containing protein (AHRD V1 ***- D7L3T5_ARALY)%3B contains Interpro domain(s) IPR002885 Pentatricopeptide repeat
ch01	Solyc01g099010.2*	81113260	81116219	2960	EIS034	GDSL esterase/lipase At1g28590 (AHRD V1 **** GDL8_ARATH)%3B contains Interpro domain(s) IPR001087 Lipase%2C GDSL
ch01	Solyc01g099020.2*	81120391	81122109	1719	EIS034	GDSL esterase/lipase At5g03980 (AHRD V1 ***- GDL74_ARATH)%3B contains Interpro domain(s) IPR001087 Lipase%2C GDSL
ch01	Solyc01g099030.2*	81132598	81136508	3911	EIS034	GDSL esterase/lipase At1g28590 (AHRD V1 **** GDL8_ARATH)%3B contains Interpro domain(s) IPR001087 Lipase%2C GDSL
ch01	Solyc01g099040.2*	81141459	81143521	2063	EIS034	GDSL esterase/lipase At5g03980 (AHRD V1 **** GDL74_ARATH)%3B contains Interpro domain(s) IPR001087 Lipase%2C GDSL
ch01	Solyc01g099050.2*	81149642	81151267	1626	EIS034	GDSL esterase/lipase At1g28590 (AHRD V1 **** GDL8_ARATH)%3B contains Interpro domain(s) IPR001087 Lipase%2C GDSL
ch01	Solyc01g099060.1*	81157697	81159173	1477	EIS034	GDSL esterase/lipase At1g28590 (AHRD V1 **** GDL8_ARATH)%3B contains Interpro domain(s) IPR001087 Lipase%2C GDSL
ch01	Solyc01g099070.1*	81161761	81161997	237	EIS034	GDSL esterase/lipase At5g03980 (AHRD V1 ***- GDL74_ARATH)%3B contains Interpro domain(s) IPR001087 Lipase%2C GDSL
ch01	Solyc01g099080.2*	81162285	81163935	1651	EIS034	GDSL esterase/lipase At5g45910 (AHRD V1 ***- GDL83_ARATH)%3B contains Interpro domain(s) IPR001087 Lipase%2C GDSL
ch01	Solyc01g099090.2*	81163488	81171555	8068	EIS034	Beta-mannosidase (AHRD V1 ***- D7IJR3_9BACE)%3B contains Interpro domain(s) IPR013781 Glycoside hydrolase%2C subgroup%2C catalytic core
ch01	Solyc01g099100.2*	81175913	81191684	15772	EIS034	Long-chain-fatty-acid coa ligase (AHRD V1 ***- Q16WF9_AEDAE)%3B contains Interpro domain(s) IPR000873 AMP-dependent synthetase and ligase
ch01	Solyc01g099110.2*	81192109	81202257	10149	EIS034	Xaa-pro aminopeptidase (AHRD V1 **-- A1DF27_NEOFI)%3B contains Interpro domain(s) IPR000994 Peptidase M24%2C structural domain
ch01	Solyc01g099120.2*	81202877	81206378	3502	EIS034	Protein AUXIN RESPONSE 4 (AHRD V1 ***- AXR4_ARATH)
ch01	Solyc01g099130.2*	81207115	81209977	2863	EIS034	LysM domain containing protein (AHRD V1 ***- B6TTS5_MAIZE)%3B contains Interpro domain(s) IPR018392 Peptidoglycan-binding lysin domain
ch01	Solyc01g099460.1	81463393	81472730	9338	EIS035	ATP-dependent DNA helicase (AHRD V1 *-*- D8G648_9CYAN)%3B contains Interpro domain(s) IPR004589 DNA helicase%2C ATP-dependent%2C RecQ type
ch01	Solyc01g099470.2	81479316	81480252	937	EIS035	ATP-dependent DNA helicase Q-like SIM (AHRD V1 *-*- RQSIM_ARATH)
ch01	Solyc01g099480.2	81484614	81485903	1290	EIS035	Unknown Protein (AHRD V1)%3B contains Interpro domain(s) IPR015940 Ubiquitin-associated/translation elongation factor EF1B%2C N-terminal%2C eukaryote
ch01	Solyc01g099490.1	81486896	81488396	1501	EIS035	Unknown Protein (AHRD V1)
ch01	Solyc01g099500.1	81489394	81494186	4793	EIS035	ATP-dependent DNA helicase RecQ (AHRD V1 *-*- C6MFV5_9PROT)%3B contains Interpro domain(s) IPR004589 DNA helicase%2C ATP-dependent%2C RecQ type
ch01	Solyc01g099510.2	81501271	81501744	474	EIS035	Unknown Protein (AHRD V1)
ch01	Solyc01g099520.2	81501401	81502283	883	EIS035	Rapid alkalinization factor 2 (AHRD V1 **-- Q6TF28_SOLCH)%3B contains Interpro domain(s) IPR008801 Rapid ALkalinization Factor
ch01	Solyc01g099530.2	81510268	81515514	5247	EIS035	Pentatricopeptide repeat-containing protein (AHRD V1 *-*- D7M6N0_ARALY)%3B contains Interpro domain(s) IPR002885 Pentatricopeptide repeat
ch01	Solyc01g099540.2	81515872	81516526	655	EIS035	NTM19 protein (AHRD V1 ***- O24140_TOBAC)
ch01	Solyc01g099560.2	81523993	81525045	1053	EIS035	Carbonyl reductase 3 (AHRD V1 **** B6TRS7_MAIZE)%3B contains Interpro domain(s) IPR002347 Glucose/ribitol dehydrogenase
ch01	Solyc01g099570.2	81529412	81530075	664	EIS035	Desiccation-related protein PCC13-62 (AHRD V1 *-*- B6TNA6_MAIZE)
ch01	Solyc01g099580.1	81533868	81537652	3785	EIS035	Desiccation-related protein PCC13-62 (AHRD V1 *-*- B6TNA6_MAIZE)%3B contains Interpro domain(s) IPR011424 C1-like
ch01	Solyc01g099590.2	81537869	81539125	1257	EIS035	Glutathione-S-transferase (AHRD V1 **** A3FMP5_SOLLC)%3B contains Interpro domain(s) IPR004046 Glutathione S-transferase%2C C-terminal
ch01	Solyc01g099600.2	81551049	81552759	1711	EIS035	Copper chaperone (AHRD V1 *--- B6TJ24_MAIZE)%3B contains Interpro domain(s) IPR006121 Heavy metal transport/detoxification protein
ch01	Solyc01g099610.1	81555128	81555690	563	EIS035	F-box-containing protein 1 (AHRD V1 ***- B2LUQ9_MALDO)
ch01	Solyc01g099620.2	81563045	81567144	4100	EIS035	Respiratory burst oxidase-like protein (AHRD V1 **** C1IHQ9_9ROSI)%3B contains Interpro domain(s) IPR013121 Ferric reductase%2C NAD binding
ch01	Solyc01g099630.2	81570892	81573619	2728	EIS035	Xyloglucan endotransglucosylase/hydrolase 5 (AHRD V1 **** C0IRG4_ACTDE)%3B contains Interpro domain(s) IPR016455 Xyloglucan endotransglucosylase/hydrolase IPR008263 Glycoside hydrolase%2C family 16%2C active site
ch01	Solyc01g099640.2	81581860	81582315	456	EIS035	Unknown Protein (AHRD V1)
ch01	Solyc01g099650.2	81593305	81596806	3502	EIS035	Formin 3 (AHRD V1 *-*- D0QAN4_ARATH)%3B contains Interpro domain(s) IPR015425 Actin-binding FH2
ch01	Solyc01g099660.2	81599813	81602924	3112	EIS035	Heat shock protein (AHRD V1 ***- Q84KP8_CYAME)%3B contains Interpro domain(s) IPR013126 Heat shock protein 70
ch01	Solyc01g099670.2	81603519	81605647	2129	EIS035	40S ribosomal protein S10-like (AHRD V1 ***- Q2XTB2_SOLTU)%3B contains Interpro domain(s) IPR005326 Plectin/S10%2C N-terminal
ch01	Solyc01g099680.2	81609802	81612012	2211	EIS035	REF-like stress related protein 1 (AHRD V1 *--- Q6XNP4_HEVBR)%3B contains Interpro domain(s) IPR008802 Rubber elongation factor
ch01	Solyc01g099690.2	81616423	81624919	8497	EIS035	ATP-dependent Clp protease proteolytic subunit (AHRD V1 ***- B9RFA9_RICCO)%3B contains Interpro domain(s) IPR001907 Peptidase S14%2C ClpP
ch01	Solyc01g099700.2	81626226	81632773	6548	EIS035	Os07g0673000 protein (Fragment) (AHRD V1 ***- Q0D3Q5_ORYSJ)
ch01	Solyc01g099710.2	81633557	81636870	3314	EIS035	Tafazzin (AHRD V1 *-*- Q6PUS0_DANRE)%3B contains Interpro domain(s) IPR000872 Tafazzin
ch01	Solyc01g099720.2	81637724	81646326	8603	EIS035	Alpha subunit of F-actin capping protein (AHRD V1 **** D7L3V5_ARALY)%3B contains Interpro domain(s) IPR018315 F-actin capping protein%2C alpha subunit%2C actin binding
ch01	Solyc01g100050.2*	81910268	81921061	10794	EIS036	WD-40 repeat protein (AHRD V1 *--- Q8Z020_ANASP)%3B contains Interpro domain(s) IPR017986 WD40 repeat%2C region
ch01	Solyc01g100060.2*	81921690	81925571	3882	EIS036	Pre-mRNA-splicing factor 38A (AHRD V1 *-*- B5X2T8_SALSA)%3B contains Interpro domain(s) IPR005037 PRP38
ch01	Solyc01g100070.2*	81925800	81926888	1089	EIS036	Unknown Protein (AHRD V1)
ch01	Solyc01g100080.2*	81927750	81931586	3837	EIS036	Single-stranded DNA binding (AHRD V1 ***- Q2HW28_MEDTR)%3B contains Interpro domain(s) IPR000424 Primosome PriB/single-strand DNA-binding
ch01	Solyc01g100090.1*	81934501	81935121	621	EIS036	Wall-associated receptor kinase-like 20 (AHRD V1 ***- WAKLQ_ARATH)
ch01	Solyc01g100100.2*	81945457	81946029	573	EIS036	RING finger protein (AHRD V1 *-*- B8M8P5_TALSN)%3B contains Interpro domain(s) IPR001841 Zinc finger%2C RING-type
ch01	Solyc01g100110.2*	81958432	81962536	4105	EIS036	Integrin-linked kinase-associated serine/threonine phosphatase 2C (AHRD V1 **** ILKAP_BOVIN)%3B contains Interpro domain(s) IPR015655 Protein phosphatase 2C
ch01	Solyc01g100120.2*	81969682	81976667	6986	EIS036	Kinesin (AHRD V1 ***- Q5MNW6_GOSHI)%3B contains Interpro domain(s) IPR001752 Kinesin%2C motor region
ch01	Solyc01g100130.2*	81986149	81990012	3864	EIS036	PHD-finger family protein (AHRD V1 *-*- B6U0S2_MAIZE)%3B contains Interpro domain(s) IPR019787 Zinc finger%2C PHD-finger
ch01	Solyc01g100140.2*	81990210	81994990	4781	EIS036	Protein DEHYDRATION-INDUCED 19 homolog 3 (AHRD V1 **-- DI193_ARATH)%3B contains Interpro domain(s) IPR008598 Drought induced 19
ch01	Solyc01g100150.2*	81993007	81994909	1903	EIS036	Unknown Protein (AHRD V1)
ch01	Solyc01g100160.2*	81993609	81995070	1462	EIS036	Protein DEHYDRATION-INDUCED 19 homolog 3 (AHRD V1 ***- DI193_ARATH)%3B contains Interpro domain(s) IPR008598 Drought induced 19
ch01	Solyc01g100170.2*	81996286	82001234	4949	EIS036	Soluble NSF Attachment Protein (SNAP) Receptor (SNARE) (AHRD V1 **** D7G2Z0_ECTSI)%3B contains Interpro domain(s) IPR010989 t-SNARE
ch01	Solyc01g100180.2*	82003601	82007422	3822	EIS036	DNA polymerase III polC-type (AHRD V1 *-*- D2GFM8_STAAU)%3B contains Interpro domain(s) IPR006055 Exonuclease
ch01	Solyc01g100190.2*	82009421	82017397	7977	EIS036	Misato homolog 1 (AHRD V1 *--- C1BN10_9MAXI)%3B contains Interpro domain(s) IPR019746 Tubulin/FtsZ%2C N-terminal
ch01	Solyc01g100200.2*	82020197	82022661	2465	EIS036	GRAS family transcription factor (AHRD V1 **-* B9GJL6_POPTR)%3B contains Interpro domain(s) IPR005202 GRAS transcription factor
ch01	Solyc01g100210.2*	82026124	82027926	1803	EIS036	Glycosyltransferase (AHRD V1 *-*- B9N4D7_POPTR)%3B contains Interpro domain(s) IPR002495 Glycosyl transferase%2C family 8
ch01	Solyc01g100220.2*	82030138	82031017	880	EIS036	GATA transcription factor 22 (AHRD V1 *-*- B6U513_MAIZE)%3B contains Interpro domain(s) IPR000679 Zinc finger%2C GATA-type
ch01	Solyc01g100230.2*	82041782	82043997	2216	EIS036	Chaperone protein dnaJ (AHRD V1 ***- B6U761_MAIZE)%3B contains Interpro domain(s) IPR001623 Heat shock protein DnaJ%2C N-terminal
ch01	Solyc01g100240.2*	82072030	82076462	4433	EIS036	Calmodulin-binding protein (AHRD V1 **** D7L2U6_ARALY)%3B contains Interpro domain(s) IPR012416 Calmodulin binding protein-like
ch01	Solyc01g100250.2*	82087534	82089060	1527	EIS036	ABC transporter permease protein (AHRD V1 ***- Q08TD1_STIAU)%3B contains Interpro domain(s) IPR003453 Protein of unknown function DUF140
ch01	Solyc01g100260.2*	82089176	82095527	6352	EIS036	Guanosine-5%26apos-triphosphate 3%26apos-diphosphate pyrophosphatase (AHRD V1 **-- D8MKR7_9ENTR)%3B contains Interpro domain(s) IPR003695 Ppx/GppA phosphatase
ch01	Solyc01g100270.2*	82098989	82112133	13145	EIS036	3%26apos-5%26apos exonuclease family protein (AHRD V1 *-*- Q23B12_TETTH)%3B contains Interpro domain(s) IPR002562 3'-5' exonuclease
ch01	Solyc01g100280.2*	82113424	82119096	5673	EIS036	ATP-DEPENDENT DNA HELICASE (AHRD V1 *-** Q8SRI7_ENCCU)%3B contains Interpro domain(s) IPR004589 DNA helicase%2C ATP-dependent%2C RecQ type
ch01	Solyc01g100290.2*	82127098	82132121	5024	EIS036	Unknown Protein (AHRD V1)
ch01	Solyc01g100300.2*	82140029	82140785	757	EIS036	Unknown Protein (AHRD V1)
ch01	Solyc01g100310.2*	82140047	82141429	1383	EIS036	Calmodulin-binding protein (AHRD V1 *-*- D7L4F9_ARALY)%3B contains Interpro domain(s) IPR012442 Protein of unknown function DUF1645
ch01	Solyc01g100320.2*	82146954	82153414	6461	EIS036	Thioredoxin/protein disulfide isomerase (AHRD V1 **** Q2U681_ASPOR)%3B contains Interpro domain(s) IPR005788 Disulphide isomerase
ch01	Solyc01g100330.2*	82155691	82161827	6137	EIS036	Zinc finger matrin type 2 (AHRD V1 ***- Q6DEN8_XENTR)%3B contains Interpro domain(s) IPR003604 Zinc finger%2C U1-type
ch01	Solyc01g100340.2*	82170492	82172089	1598	EIS036	Pentatricopeptide repeat-containing protein (AHRD V1 ***- D7KIZ3_ARALY)%3B contains Interpro domain(s) IPR002885 Pentatricopeptide repeat
ch01	Solyc01g100350.2*	82173471	82176296	2826	EIS036	ADP-ribosylation factor-like protein 3 (AHRD V1 **-- ARL3_CAEEL)%3B contains Interpro domain(s) IPR006687 GTP-binding protein SAR1
ch01	Solyc01g100360.2*	82177485	82184781	7297	EIS036	Dihydrolipoyl dehydrogenase (AHRD V1 ***- B5LAW5_CAPAN)%3B contains Interpro domain(s) IPR006258 Dihydrolipoamide dehydrogenase
ch01	Solyc01g100370.2*	82186051	82188666	2616	EIS036	Universal stress protein (AHRD V1 ***- B6SNQ1_MAIZE)%3B contains Interpro domain(s) IPR006016 UspA
ch01	Solyc01g100380.2*	82188573	82192180	3608	EIS036	Calreticulin 2 calcium-binding protein (AHRD V1 **** A8HMC0_CHLRE)%3B contains Interpro domain(s) IPR009169 Calreticulin
ch01	Solyc01g100390.2	82195092	82200189	5098	EIS036	Pyrophosphate-energized proton pump (AHRD V1 ***- B0SRX3_LEPBP)%3B contains Interpro domain(s) IPR004131 Inorganic H+ pyrophosphatase
ch01	Solyc01g100400.2	82202712	82204243	1532	EIS036	Pseudouridine synthase family protein (AHRD V1 ***- D7KAZ8_ARALY)%3B contains Interpro domain(s) IPR006145 Pseudouridine synthase%2C RsuA and RluB/C/D/E/F
ch01	Solyc01g100410.2	82205026	82210979	5954	EIS036	Iron-sulfur cluster insertion protein ErpA (AHRD V1 ***- C8Q1G7_9GAMM)%3B contains Interpro domain(s) IPR016092 FeS cluster insertion
ch01	Solyc01g100420.2	82211250	82215734	4485	EIS036	Peptide chain release factor 2 (AHRD V1 ***- B6SY98_MAIZE)%3B contains Interpro domain(s) IPR004374 Peptide chain release factor 2
ch01	Solyc01g100430.2	82216295	82219335	3041	EIS036	Ribosomal RNA small subunit methyltransferase A (AHRD V1 ***- RSMA_CYAP8)%3B contains Interpro domain(s) IPR011530 rRNA adenine dimethylase
ch01	Solyc01g100440.1	82221086	82224114	3029	EIS036	Transcription regulatory protein SNF5 (AHRD V1 *-*- D3B6R9_POLPA)
ch01	Solyc01g100450.1	82236040	82237857	1818	EIS036	Pentatricopeptide repeat-containing protein (AHRD V1 ***- D7KJU9_ARALY)%3B contains Interpro domain(s) IPR002885 Pentatricopeptide repeat
ch01	Solyc01g100460.2	82243649	82244921	1273	EIS036	BZIP transcription factor (AHRD V1 **** C0LQL1_9CARY)%3B contains Interpro domain(s) IPR011616 bZIP transcription factor%2C bZIP-1
ch01	Solyc01g100470.2	82245029	82246005	977	EIS036	Unknown Protein (AHRD V1)
ch01	Solyc01g100480.2	82248236	82253849	5614	EIS036	Unknown Protein (AHRD V1)
ch01	Solyc01g100990.2*	82619600	82622439	2840	EIS037	Zinc finger matrin type 5 (AHRD V1 ***- B0S517_DANRE)%3B contains Interpro domain(s) IPR000571 Zinc finger%2C CCCH-type
ch01	Solyc01g101000.2*	82623105	82629503	6399	EIS037	Kinase family protein (AHRD V1 ***- D7M6L5_ARALY)%3B contains Interpro domain(s) IPR002290 Serine/threonine protein kinase
ch01	Solyc01g101010.2*	82636054	82642167	6114	EIS037	AGAP008431-PA (Fragment) (AHRD V1 *-*- A7UUL5_ANOGA)%3B contains Interpro domain(s) IPR007308 Protein of unknown function DUF408
ch01	Solyc01g101020.2*	82648492	82651919	3428	EIS037	FACT complex subunit SPT16 (AHRD V1 ***- D3AWW1_POLPA)%3B contains Interpro domain(s) IPR013953 FACT complex subunit Spt16p/Cdc68p
ch01	Solyc01g101030.2*	82651948	82655945	3998	EIS037	FACT complex subunit SPT16 (AHRD V1 ***- D3AWW1_POLPA)%3B contains Interpro domain(s) IPR013953 FACT complex subunit Spt16p/Cdc68p
ch01	Solyc01g101040.2*	82660502	82665331	4830	EIS037	ATP-citrate lyase A-3 (AHRD V1 **** D7KJQ3_ARALY)%3B contains Interpro domain(s) IPR016102 Succinyl-CoA synthetase-like
ch01	Solyc01g101050.2*	82670553	82671695	1143	EIS037	Peroxidase 1 (AHRD V1 **** B6T173_MAIZE)%3B contains Interpro domain(s) IPR002016 Haem peroxidase%2C plant/fungal/bacterial
ch01	Solyc01g101060.2*	82678819	82681422	2604	EIS037	S-adenosylmethionine synthase (AHRD V1 ***- B8LFH4_IPOBA)%3B contains Interpro domain(s) IPR002133 S-adenosylmethionine synthetase
ch01	Solyc01g101070.2*	82682230	82692010	9781	EIS037	ABC transporter G family member 37 (AHRD V1 ***- AB37G_ARATH)%3B contains Interpro domain(s) IPR013525 ABC-2 type transporter
ch01	Solyc01g101080.1*	82695829	82697742	1914	EIS037	Ulp1 protease family C-terminal catalytic domain containing protein (AHRD V1 *-*- Q60D46_SOLDE)
ch01	Solyc01g101090.2*	82700183	82706494	6312	EIS037	TBC1 domain family member CG11727 (AHRD V1 **-* Y1727_DROME)%3B contains Interpro domain(s) IPR000195 RabGAP/TBC
ch01	Solyc01g101100.2*	82707636	82712173	4538	EIS037	Receptor-like protein kinase (AHRD V1 ***- Q9LYS5_ARATH)%3B contains Interpro domain(s) IPR002290 Serine/threonine protein kinase
ch01	Solyc01g101110.2*	82721364	82727829	6466	EIS037	Serine/threonine-protein kinase Haspin (AHRD V1 *--- B6JWA5_SCHJY)%3B contains Interpro domain(s) IPR000719 Protein kinase%2C core
ch01	Solyc01g101120.2*	82731870	82734442	2573	EIS037	Glucan endo-1 3-beta-glucosidase 1 (AHRD V1 *-*- B4FGE4_MAIZE)%3B contains Interpro domain(s) IPR012946 X8
ch01	Solyc01g101130.2*	82735376	82738361	2986	EIS037	Plant IF-like protein (AHRD V1 ***- B6TAT2_MAIZE)
ch01	Solyc01g101140.2*	82748479	82753118	4640	EIS037	LOC100005105 protein (Fragment) (AHRD V1 *-*- A4QNR9_DANRE)%3B contains Interpro domain(s) IPR007491 Protein of unknown function DUF537
ch01	Solyc01g101150.1*	82756619	82759013	2395	EIS037	Pentatricopeptide repeat-containing protein (AHRD V1 ***- D7MRA3_ARALY)%3B contains Interpro domain(s) IPR002885 Pentatricopeptide repeat
ch01	Solyc01g101160.2*	82762441	82763945	1505	EIS037	Unknown Protein (AHRD V1)
ch01	Solyc01g101170.2*	82768763	82771174	2412	EIS037	Alpha-humulene/(-)-(E)-beta-caryophyllene synthase (AHRD V1 **** HUMS_ARATH)%3B contains Interpro domain(s) IPR005630 Terpene synthase%2C metal-binding domain
ch01	Solyc01g101180.2*	82781170	82783261	2092	EIS037	Alpha-humulene/(-)-(E)-beta-caryophyllene synthase (AHRD V1 **** HUMS_ARATH)%3B contains Interpro domain(s) IPR005630 Terpene synthase%2C metal-binding domain
ch01	Solyc01g101190.2*	82786563	82788821	2259	EIS037	Alpha-humulene/(-)-(E)-beta-caryophyllene synthase (AHRD V1 **** HUMS_ARATH)%3B contains Interpro domain(s) IPR005630 Terpene synthase%2C metal-binding domain
ch01	Solyc01g101200.2*	82789909	82792987	3079	EIS037	Unknown Protein (AHRD V1)
ch01	Solyc01g101210.2*	82795416	82797728	2313	EIS037	Alpha-humulene/(-)-(E)-beta-caryophyllene synthase (AHRD V1 **** HUMS_ARATH)%3B contains Interpro domain(s) IPR005630 Terpene synthase%2C metal-binding domain
ch01	Solyc01g101220.1*	82799385	82800429	1045	EIS037	Sesquiterpene synthase 1 (AHRD V1 ***- Q9FQ27_SOLHA)%3B contains Interpro domain(s) IPR005630 Terpene synthase%2C metal-binding domain
ch01	Solyc01g101240.2*	82818855	82824013	5159	EIS037	Aspartic proteinase (AHRD V1 **** ASPRX_ORYSJ)%3B contains Interpro domain(s) IPR001461 Peptidase A1
ch01	Solyc01g101250.2*	82824272	82828065	3794	EIS037	D111/G-patch domain-containing protein (AHRD V1 **-- D7M5C5_ARALY)%3B contains Interpro domain(s) IPR000467 D111/G-patch
ch01	Solyc01g101260.2*	82833017	82833752	736	EIS037	Unknown Protein (AHRD V1)
ch01	Solyc01g102260.2*	82852031	82852877	847	EIS037	Pheres1 (Fragment) (AHRD V1 ***- B2BFM9_ARALY)%3B contains Interpro domain(s) IPR002100 Transcription factor%2C MADS-box
ch01	Solyc01g102270.2*	82855041	82858807	3767	EIS037	Anaphase promoting complex subunit 11 (AHRD V1 ***- D7MN37_ARALY)
ch01	Solyc01g102280.2*	82857623	82858629	1007	EIS037	Unknown Protein (AHRD V1)
ch01	Solyc01g102290.2*	82863311	82864206	896	EIS037	Stress-induced hydrophobic peptide (AHRD V1 **-- B9N409_POPTR)%3B contains Interpro domain(s) IPR000612 Uncharacterised protein family UPF0057
ch01	Solyc01g102300.2*	82883861	82888441	4581	EIS037	BHLH transcription factor (AHRD V1 *-** B6TXR4_MAIZE)%3B contains Interpro domain(s) IPR011598 Helix-loop-helix DNA-binding
ch01	Solyc01g102310.2*	82889387	82892936	3550	EIS037	Unknown Protein (AHRD V1)
ch01	Solyc01g102320.1*	82900213	82901406	1194	EIS037	Unknown Protein (AHRD V1)%3B contains Interpro domain(s) IPR001810 Cyclin-like F-box
ch01	Solyc01g102330.2*	82904754	82906445	1692	EIS037	Acetyl xylan esterase A (AHRD V1 **-- D0TLQ4_9BACE)%3B contains Interpro domain(s) IPR005181 Protein of unknown function DUF303%2C acetylesterase putative
ch01	Solyc01g102340.2*	82925828	82927937	2110	EIS037	Myb-like transcription factor (AHRD V1 *--- B8XPP3_9ROSI)%3B contains Interpro domain(s) IPR015495 Myb transcription factor
ch01	Solyc01g102350.2*	82941604	82946739	5136	EIS037	Pectinacetylesterase like protein (Fragment) (AHRD V1 *--- Q56WP8_ARATH)%3B contains Interpro domain(s) IPR004963 Pectinacetylesterase
ch01	Solyc01g102360.1*	82955828	82958426	2599	EIS037	Peptide transporter-like protein (AHRD V1 **-* Q9LSE8_ARATH)%3B contains Interpro domain(s) IPR000109 TGF-beta receptor%2C type I/II extracellular region
ch01	Solyc01g102370.2*	82961683	82969941	8259	EIS037	Flap structure specific endonuclease 1 (AHRD V1 **** Q6DRB5_DANRE)%3B contains Interpro domain(s) IPR006084 DNA repair protein (XPGC)/yeast Rad
ch01	Solyc01g102380.2*	82973903	82974888	986	EIS037	Germin-like protein (AHRD V1 ***- O64439_SOLLC)%3B contains Interpro domain(s) IPR019780 Germin%2C manganese binding site
ch01	Solyc01g102390.2*	82977692	82979772	2081	EIS037	Germin-like protein (AHRD V1 ***- O65358_SOLTU)%3B contains Interpro domain(s) IPR014710 RmlC-like jelly roll fold
ch01	Solyc01g102400.2*	82983065	82985492	2428	EIS037	Germin-like protein (AHRD V1 ***- O65358_SOLTU)%3B contains Interpro domain(s) IPR014710 RmlC-like jelly roll fold
ch01	Solyc01g102410.2*	82987257	82996076	8820	EIS037	Glutaminyl-tRNA synthetase (AHRD V1 ***- A8BEZ0_GIALA)%3B contains Interpro domain(s) IPR004526 Glutamyl-tRNA synthetase%2C class Ic%2C archaeal/eukaryotic cytosolic
ch01	Solyc01g102420.1*	83003378	83003704	327	EIS037	Unknown Protein (AHRD V1)
ch01	Solyc01g102430.2*	83005452	83005896	445	EIS037	Unknown Protein (AHRD V1)
ch01	Solyc01g102440.2*	83016466	83017097	632	EIS037	Organic solute transporter-like (AHRD V1 *-*- Q8H5Q5_ORYSJ)%3B contains Interpro domain(s) IPR005178 Protein of unknown function DUF300
ch01	Solyc01g102450.2*	83017076	83018299	1224	EIS037	Transmembrane protein 34 (AHRD V1 ***- A9UM61_XENTR)%3B contains Interpro domain(s) IPR005178 Protein of unknown function DUF300
ch01	Solyc01g102460.2*	83021841	83022548	708	EIS037	Unknown Protein (AHRD V1)
ch01	Solyc01g102470.2*	83025974	83027160	1187	EIS037	Pentatricopeptide repeat-containing protein (AHRD V1 *-*- D7MEW5_ARALY)%3B contains Interpro domain(s) IPR002885 Pentatricopeptide repeat
ch01	Solyc01g102480.2*	83027860	83035379	7520	EIS037	Transmembrane protein 34 (AHRD V1 ***- C0H9K2_SALSA)%3B contains Interpro domain(s) IPR005178 Protein of unknown function DUF300
ch01	Solyc01g102490.2*	83039083	83049084	10002	EIS037	NADPH adrenodoxin oxidoreductase fprA (NADPH-ferredoxin reductase) (AHRD V1 **-* A2VNR6_MYCTU)%3B contains Interpro domain(s) IPR000759 Adrenodoxin reductase
ch01	Solyc01g102500.2*	83050648	83054617	3970	EIS037	Genomic DNA chromosome 5 TAC clone K1F13 (AHRD V1 *-*- Q9FJZ1_ARATH)
ch01	Solyc01g102510.2*	83056665	83068391	11727	EIS037	Genomic DNA chromosome 5 P1 clone MXC17 (AHRD V1 *--- Q9FIR4_ARATH)%3B contains Interpro domain(s) IPR017986 WD40 repeat%2C region
ch01	Solyc01g102520.2*	83071860	83075439	3580	EIS037	MLO-like protein 1 (AHRD V1 ***- Q94CG7_MAIZE)%3B contains Interpro domain(s) IPR004326 Mlo-related protein
ch01	Solyc01g102530.2*	83075127	83077462	2336	EIS037	SNARE associated Golgi protein (AHRD V1 *--- B7KHF6_CYAP7)%3B contains Interpro domain(s) IPR015414 SNARE associated Golgi protein
ch01	Solyc01g102540.2*	83081913	83093458	11546	EIS037	Nucleoporin (AHRD V1 *-*- C0KG86_DROSI)
ch01	Solyc01g102550.2*	83096605	83104373	7769	EIS037	Nucleoporin-like protein (AHRD V1 *-*- Q6YWF9_ORYSJ)
ch01	Solyc01g102560.2*	83107049	83108226	1178	EIS037	Eukaryotic translation initiation factor 3 subunit 8-like protein (AHRD V1 ***- Q9LIL2_ARATH)%3B contains Interpro domain(s) IPR000717 Proteasome component region PCI
ch01	Solyc01g102570.2*	83110918	83130851	19934	EIS037	Eukaryotic translation initiation factor 3 subunit 8-like protein (AHRD V1 ***- Q9LIL2_ARATH)%3B contains Interpro domain(s) IPR008905 Eukaryotic translation initiation factor 3 subunit 8%2C N-terminal
ch01	Solyc01g102580.2*	83117822	83121772	3951	EIS037	Endo-1 4-beta-glucanase (AHRD V1 ***- O04890_SOLLC)%3B contains Interpro domain(s) IPR008928 Six-hairpin glycosidase-like IPR018221 Glycoside hydrolase%2C family 9%2C active site IPR001701 Glycoside hydrolase%2C family 9
ch01	Solyc01g102590.2*	83123379	83125615	2237	EIS037	Eukaryotic translation initiation factor 3 subunit 8-like protein (AHRD V1 *-*- Q9LIL2_ARATH)%3B contains Interpro domain(s) IPR000717 Proteasome component region PCI
ch01	Solyc01g102600.2*	83129159	83130851	1693	EIS037	Eukaryotic translation initiation factor 3 subunit 8-like protein (AHRD V1 ***- Q9LIL2_ARATH)%3B contains Interpro domain(s) IPR008905 Eukaryotic translation initiation factor 3 subunit 8%2C N-terminal
ch01	Solyc01g102610.2*	83132817	83137292	4476	EIS037	Ferric reductase oxidase (AHRD V1 **-* D6RVS5_HORVU)%3B contains Interpro domain(s) IPR013130 Ferric reductase-like transmembrane component%2C N-terminal
ch01	Solyc01g102620.1*	83142400	83144955	2556	EIS037	Unknown Protein (AHRD V1)
ch01	Solyc01g102630.2*	83145873	83148532	2660	EIS037	Unknown Protein (AHRD V1)
ch01	Solyc01g102640.2*	83155789	83157038	1250	EIS037	Nucleoporin (Fragment) (AHRD V1 ***- Q677F1_HYAOR)%3B contains Interpro domain(s) IPR007230 Peptidase S59%2C nucleoporin
ch01	Solyc01g102650.2*	83162202	83162862	661	EIS037	Unknown Protein (AHRD V1)
ch01	Solyc01g102660.2*	83166396	83171573	5178	EIS037	Maleylacetoacetate isomerase / glutathione S-transferase (AHRD V1 ***- Q6MR10_BDEBA)%3B contains Interpro domain(s) IPR005955 Maleylacetoacetate isomerase
ch01	Solyc01g102670.2*	83171469	83174012	2544	EIS037	HhH-GPD (AHRD V1 *--- Q2INY1_ANADE)%3B contains Interpro domain(s) IPR011257 DNA glycosylase
ch01	Solyc01g102680.2*	83176089	83185689	9601	EIS037	Receptor like kinase%2C RLK
ch01	Solyc01g102690.2*	83186277	83189733	3457	EIS037	Pentatricopeptide repeat-containing protein (AHRD V1 ***- D7LSX0_ARALY)%3B contains Interpro domain(s) IPR002885 Pentatricopeptide repeat
ch01	Solyc01g102700.2*	83194913	83202439	7527	EIS037	Receptor like kinase%2C RLK
ch01	Solyc01g102710.2*	83204179	83211382	7204	EIS037	Receptor like kinase%2C RLK
ch01	Solyc01g102720.2*	83215138	83216790	1653	EIS037	START domain containing 10 (Fragment) (AHRD V1 **-- Q52LA1_MOUSE)%3B contains Interpro domain(s) IPR002913 Lipid-binding START
ch01	Solyc01g102730.2*	83218112	83223218	5107	EIS037	Cinnamoyl-CoA reductase family (AHRD V1 ***- D7LQ28_ARALY)%3B contains Interpro domain(s) IPR016040 NAD(P)-binding domain
ch01	Solyc01g102740.2*	83236708	83238761	2054	EIS037	NAC domain protein IPR003441 (AHRD V1 *-*- B9GVP9_POPTR)%3B contains Interpro domain(s) IPR003441 No apical meristem (NAM) protein
ch01	Solyc01g102750.2*	83245131	83250588	5458	EIS037	PHD finger family protein (AHRD V1 **-- D7KBK9_ARALY)%3B contains Interpro domain(s) IPR019787 Zinc finger%2C PHD-finger
ch01	Solyc01g102760.2*	83252023	83258088	6066	EIS037	PHD finger family protein (AHRD V1 ***- D7KBK9_ARALY)
ch01	Solyc01g102770.1*	83256602	83256790	189	EIS037	Photosystem II reaction center protein Z (AHRD V1 ***- Q5IHA1_9SOLN)%3B contains Interpro domain(s) IPR002644 Photosystem II protein PsbZ
ch01	Solyc01g102790.2*	83258225	83260605	2381	EIS037	Pentatricopeptide repeat-containing protein (AHRD V1 ***- D7KHY5_ARALY)%3B contains Interpro domain(s) IPR002885 Pentatricopeptide repeat
ch01	Solyc01g102800.2*	83261245	83268236	6992	EIS037	Histidyl-tRNA synthetase (AHRD V1 *-*- Q52NV4_HUMAN)%3B contains Interpro domain(s) IPR015807 Histidyl-tRNA synthetase%2C class IIa%2C subgroup
ch01	Solyc01g102810.2*	83273087	83279273	6187	EIS037	DNA polymerase III gamma and tau subunit (AHRD V1 *-*- B5IJD5_9CHRO)%3B contains Interpro domain(s) IPR012763 DNA polymerase III%2C subunit gamma/ tau
ch01	Solyc01g102820.2*	83279474	83284682	5209	EIS037	2-C-methyl-D-erythritol 4-phosphate cytidylyltransferase (AHRD V1 ***- A9ZN09_HEVBR)%3B contains Interpro domain(s) IPR001228 4-diphosphocytidyl-2C-methyl-D-erythritol synthase
ch01	Solyc01g102830.2*	83288462	83289299	838	EIS037	Unknown Protein (AHRD V1)
ch01	Solyc01g102840.2*	83291991	83297153	5163	EIS037	Tir-nbs%2C resistance protein fragment
ch01	Solyc01g102850.1*	83299072	83303254	4183	EIS037	Tir-nbs-lrr%2C resistance protein
ch01	Solyc01g102860.2*	83303739	83304848	1110	EIS037	Unknown Protein (AHRD V1)
ch01	Solyc01g102870.1*	83310239	83312638	2400	EIS037	LRR receptor-like serine/threonine-protein kinase%2C RLP
ch01	Solyc01g102880.1*	83313053	83324485	11433	EIS037	Tir-nbs-lrr%2C resistance protein
ch01	Solyc01g102890.2*	83326699	83327827	1129	EIS037	Germin-like protein 4 (AHRD V1 ***- A8QK90_VITVI)%3B contains Interpro domain(s) IPR014710 RmlC-like jelly roll fold
ch01	Solyc01g102900.2*	83330448	83331550	1103	EIS037	Germin-like protein 4 (AHRD V1 ***- A8QK90_VITVI)%3B contains Interpro domain(s) IPR014710 RmlC-like jelly roll fold
ch01	Solyc01g102910.2*	83336031	83337112	1082	EIS037	Germin-like protein 4 (AHRD V1 ***- A8QK90_VITVI)%3B contains Interpro domain(s) IPR014710 RmlC-like jelly roll fold
ch01	Solyc01g102920.2*	83339739	83340921	1183	EIS037	Tir-nbs%2C resistance protein fragment
ch01	Solyc01g102930.1*	83341917	83343353	1437	EIS037	Lrr%2C resistance protein fragment
ch01	Solyc01g102940.2*	83352910	83360308	7399	EIS037	Methionine s-methyltransferase (AHRD V1 **** B9N0J3_POPTR)%3B contains Interpro domain(s) IPR015424 Pyridoxal phosphate-dependent transferase%2C major region
ch01	Solyc01g102950.2*	83364523	83371065	6543	EIS037	FAD dependent oxidoreductase (AHRD V1 **-- B5VX05_SPIMA)
ch01	Solyc01g102960.2*	83371681	83372560	880	EIS037	class IV heat shock protein (AHRD V1 ***- B6T3F5_MAIZE)%3B contains Interpro domain(s) IPR002068 Heat shock protein Hsp20
ch01	Solyc01g102970.2*	83373391	83386730	13340	EIS037	RNA-binding protein (AHRD V1 *--* Q5CPB6_CRYHO)%3B contains Interpro domain(s) IPR012677 Nucleotide-binding%2C alpha-beta plait
ch01	Solyc01g102980.2*	83400300	83402189	1890	EIS037	Zinc finger-homeodomain protein 1 (Fragment) (AHRD V1 **-- B0LK17_YUCFI)%3B contains Interpro domain(s) IPR006456 ZF-HD homeobox protein Cys/His-rich dimerisation region
ch01	Solyc01g102990.2*	83404941	83414533	9593	EIS037	ATP-dependent Clp protease ATP-binding subunit clpX (AHRD V1 ***- B6SSC5_MAIZE)%3B contains Interpro domain(s) IPR004487 ClpX%2C ATPase regulatory subunit
ch01	Solyc01g103000.1*	83416255	83422255	6001	EIS037	Unknown Protein (AHRD V1)
ch01	Solyc01g103010.2*	83433700	83447869	14170	EIS037	Cullin-associated NEDD8-dissociated protein 2 (AHRD V1 ***- B0WPV6_CULQU)%3B contains Interpro domain(s) IPR011989 Armadillo-like helical
ch01	Solyc01g103020.2*	83450122	83456095	5974	EIS037	Survival of motor neuron-related-splicing factor 30 (AHRD V1 ***- C1BW46_ESOLU)%3B contains Interpro domain(s) IPR018351 Tudor subgroup
ch01	Solyc01g103030.2*	83457925	83462557	4633	EIS037	Nitrate transporter (AHRD V1 **** Q7XAK5_PRUPE)%3B contains Interpro domain(s) IPR000109 TGF-beta receptor%2C type I/II extracellular region
ch01	Solyc01g103040.2*	83473073	83485225	12153	EIS037	Mitotic checkpoint protein MAD1 (AHRD V1 *-*- A8JF64_CHLRE)%3B contains Interpro domain(s) IPR008672 Mitotic checkpoint
ch01	Solyc01g103050.2*	83494825	83500792	5968	EIS037	Auxin response factor 1 (AHRD V1 **** D9I2J0_SOLLC)%3B contains Interpro domain(s) IPR010525 Auxin response factor
ch01	Solyc01g103060.2*	83504324	83505106	783	EIS037	Non-specific lipid-transfer protein (AHRD V1 ***- B9RGU5_RICCO)%3B contains Interpro domain(s) IPR003612 Plant lipid transfer protein/seed storage/trypsin-alpha amylase inhibitor
ch01	Solyc01g103070.2*	83505849	83506798	950	EIS037	Unknown Protein (AHRD V1)
ch01	Solyc01g103080.2*	83506843	83515043	8201	EIS037	ATP-dependent RNA helicase DOB1 (AHRD V1 **** B0WF10_CULQU)%3B contains Interpro domain(s) IPR016438 RNA helicase%2C ATP-dependent%2C SK12/DOB1
ch01	Solyc01g103090.2*	83516637	83524905	8269	EIS037	Splicing factor U2af subunit (AHRD V1 *-*- B6T3Q5_MAIZE)%3B contains Interpro domain(s) IPR009145 U2 auxiliary factor small subunit
ch01	Solyc01g103100.2*	83528327	83534064	5738	EIS037	Short-chain dehydrogenase/reductase SDR (AHRD V1 ***- A6C8Y5_9PLAN)%3B contains Interpro domain(s) IPR002347 Glucose/ribitol dehydrogenase
ch01	Solyc01g103110.2*	83534654	83541901	7248	EIS037	Unknown Protein (AHRD V1)%3B contains Interpro domain(s) IPR007434 Protein of unknown function DUF482
ch01	Solyc01g103120.2*	83542277	83546067	3791	EIS037	Dynamin-2A (AHRD V1 ***- B6UEQ3_MAIZE)%3B contains Interpro domain(s) IPR011993 Pleckstrin homology-type
ch01	Solyc01g103130.1*	83546795	83554945	8151	EIS037	Dynamin-2A (AHRD V1 ***- B6UEQ3_MAIZE)%3B contains Interpro domain(s) IPR001401 Dynamin%2C GTPase region
ch01	Solyc01g103140.2*	83556380	83563321	6942	EIS037	Voltage-gated chloride channel (AHRD V1 **** Q96325_ARATH)%3B contains Interpro domain(s) IPR002251 Chloride channel plant CLC
ch01	Solyc01g103150.2*	83577505	83582190	4686	EIS037	Os03g0731050 protein (Fragment) (AHRD V1 ***- C7IZG5_ORYSJ)%3B contains Interpro domain(s) IPR004949 Protein of unknown function DUF266%2C plant
ch01	Solyc01g103160.2*	83583662	83587534	3873	EIS037	Pentatricopeptide repeat-containing protein (AHRD V1 *-*- D7LST4_ARALY)%3B contains Interpro domain(s) IPR002885 Pentatricopeptide repeat
ch01	Solyc01g103170.2*	83589714	83597304	7591	EIS037	Lysine ketoglutarate reductase trans-splicing related 1-like (AHRD V1 ***- Q5JLN0_ORYSJ)%3B contains Interpro domain(s) IPR007877 Protein of unknown function DUF707
ch01	Solyc01g103180.2*	83609493	83613702	4210	EIS037	Protein FAR1-RELATED SEQUENCE 11 (AHRD V1 **-- FRS11_ARATH)%3B contains Interpro domain(s) IPR018289 MULE transposase%2C conserved domain
ch01	Solyc01g103190.2*	83616111	83617335	1225	EIS037	COX assembly mitochondrial protein homolog (AHRD V1 ***- COXAM_SCHPO)%3B contains Interpro domain(s) IPR013892 Cytochrome c oxidase biogenesis protein Cmc1-like
ch01	Solyc01g103200.2*	83620668	83621921	1254	EIS037	Unknown Protein (AHRD V1)
ch01	Solyc01g103210.2*	83621623	83622519	897	EIS037	Unknown Protein (AHRD V1)
ch01	Solyc01g103220.2*	83625084	83629542	4459	EIS037	Cytochrome c (AHRD V1 ***- B6SKR4_MAIZE)%3B contains Interpro domain(s) IPR002327 Cytochrome c%2C class IA/ IB
ch01	Solyc01g103230.2*	83638757	83653587	14831	EIS037	Non-lysosomal glucosylceramidase (AHRD V1 ***- B9SS77_RICCO)%3B contains Interpro domain(s) IPR014551 Beta-glucosidase%2C GBA2 type
ch01	Solyc01g103240.2*	83654054	83655666	1613	EIS037	Protein serine/threonine kinase (AHRD V1 ***- D3BP85_POLPA)%3B contains Interpro domain(s) IPR002290 Serine/threonine protein kinase
ch01	Solyc01g103250.2*	83659592	83668821	9230	EIS037	Histone-lysine N-methyltransferase NSD3 (AHRD V1 *--- NSD3_HUMAN)%3B contains Interpro domain(s) IPR018144 Plus-3 domain%2C subgroup
ch01	Solyc01g103260.2*	83668165	83668999	835	EIS037	Unknown Protein (AHRD V1)
ch01	Solyc01g103270.2*	83672489	83673806	1318	EIS037	Aquaporin PIP1-3 (AHRD V1 --*- PIP13_ARATH)%3B contains Interpro domain(s) IPR000425 Major intrinsic protein
ch01	Solyc01g103280.2*	83672489	83674125	1637	EIS037	Unknown Protein (AHRD V1)
ch01	Solyc01g103290.2*	83675571	83676010	440	EIS037	Unknown Protein (AHRD V1)
ch01	Solyc01g103300.1*	83677715	83680827	3113	EIS037	SWIB complex BAF60b domain-containing protein (AHRD V1 *-*- D7M1C3_ARALY)
ch01	Solyc01g103320.2*	83685275	83728570	43296	EIS037	Zinc finger CCCH domain-containing protein 44 (AHRD V1 *--- C3H44_ARATH)%3B contains Interpro domain(s) IPR018144 Plus-3 domain%2C subgroup
ch01	Solyc01g103750.2*	84038786	84043729	4944	EIS038	ATP phosphoribosyltransferase (AHRD V1 **** O46887_THLGO)%3B contains Interpro domain(s) IPR001348 Histidine biosynthesis HisG
ch01	Solyc01g103760.2*	84049754	84055434	5681	EIS038	DUF803 domain membrane protein (AHRD V1 **-- C1GHB7_PARBD)%3B contains Interpro domain(s) IPR008521 Protein of unknown function DUF803
ch01	Solyc01g103770.2*	84055798	84057975	2178	EIS038	Protein p8 MTCP-1 (AHRD V1 ***- MTCPA_MOUSE)%3B contains Interpro domain(s) IPR009069 MTCP1
ch01	Solyc01g103780.2*	84064508	84066135	1628	EIS038	TCP family transcription factor (AHRD V1 *-** A6MCZ2_9ORYZ)%3B contains Interpro domain(s) IPR005333 Transcription factor%2C TCP
ch01	Solyc01g103790.2*	84078787	84080384	1598	EIS038	Wall-associated receptor kinase-like 9 (AHRD V1 ***- WAKLH_ARATH)%3B contains Interpro domain(s) IPR011009 Protein kinase-like
ch01	Solyc01g103800.2*	84081046	84083324	2279	EIS038	40S ribosomal protein S12 (AHRD V1 ***- A9P9K3_POPTR)%3B contains Interpro domain(s) IPR000530 Ribosomal protein S12e
ch01	Solyc01g103810.1*	84104298	84104648	351	EIS038	Zinc finger-homeodomain protein 2 (Fragment) (AHRD V1 *--- B0LK10_ESCCA)%3B contains Interpro domain(s) IPR006456 ZF-HD homeobox protein Cys/His-rich dimerisation region
ch01	Solyc01g103820.1*	84108906	84109190	285	EIS038	Zinc finger-homeodomain protein 2 (Fragment) (AHRD V1 *--- B0LK10_ESCCA)%3B contains Interpro domain(s) IPR006456 ZF-HD homeobox protein Cys/His-rich dimerisation region
ch01	Solyc01g103830.1*	84113442	84114496	1055	EIS038	Zinc finger-homeodomain protein 2 (Fragment) (AHRD V1 **-- B0LK10_ESCCA)%3B contains Interpro domain(s) IPR006456 ZF-HD homeobox protein Cys/His-rich dimerisation region
ch01	Solyc01g103840.1*	84121126	84121380	255	EIS038	Zinc finger-homeodomain protein 2 (Fragment) (AHRD V1 *--- B0LK10_ESCCA)%3B contains Interpro domain(s) IPR006456 ZF-HD homeobox protein Cys/His-rich dimerisation region
ch01	Solyc01g103850.2*	84125747	84132192	6446	EIS038	Ubiquitin-like domain containing CTD phosphatase 1 (AHRD V1 ***- B6TA38_MAIZE)%3B contains Interpro domain(s) IPR011943 HAD-superfamily hydrolase%2C subfamily IIID
ch01	Solyc01g103860.2*	84133359	84135862	2504	EIS038	Ch-cobra (AHRD V1 ***- B7S746_CUNLA)%3B contains Interpro domain(s) IPR006918 Glycosyl-phosphatidyl inositol-anchored%2C plant
ch01	Solyc01g103870.1*	84136156	84136533	378	EIS038	SRF-type transcription factor family protein (AHRD V1 ***- Q53J20_SOLLC)%3B contains Interpro domain(s) IPR002100 Transcription factor%2C MADS-box
ch01	Solyc01g103880.2	84147463	84147833	371	EIS038	BZIP transcription factor family protein expressed (AHRD V1 *--- Q2R8T2_ORYSJ)
ch01	Solyc01g103890.2	84151906	84158425	6520	EIS038	Magnesium transporter MRS2-4 (AHRD V1 **** MRS24_ARATH)%3B contains Interpro domain(s) IPR002523 Mg2+ transporter protein%2C CorA-like
ch01	Solyc01g103900.2	84159785	84160615	831	EIS038	Phospholipase D (AHRD V1 ***- Q9LKM1_ORYSI)%3B contains Interpro domain(s) IPR015679 Phospholipase D
ch01	Solyc01g103910.1	84160991	84164814	3824	EIS038	Phospholipase D (AHRD V1 **** Q6AVR2_ORYSJ)%3B contains Interpro domain(s) IPR011402 Phospholipase D%2C plant
ch01	Solyc01g103920.2	84167186	84167940	755	EIS038	Ferredoxin I (AHRD V1 ***- Q93XJ9_SOLTU)%3B contains Interpro domain(s) IPR010241 Ferredoxin [2Fe-2S]%2C plant
ch01	Solyc01g103930.2	84168402	84175175	6774	EIS038	Transmembrane 9 superfamily protein member 3 (AHRD V1 ***- B6SY54_MAIZE)%3B contains Interpro domain(s) IPR004240 Nonaspanin (TM9SF)
ch01	Solyc01g103940.2	84178144	84182461	4318	EIS038	Serine/threonine protein kinase (AHRD V1 **** Q0PL87_CAMSI)%3B contains Interpro domain(s) IPR015740 Plant protein serine/threonine kinase-like
ch01	Solyc01g103950.2	84184010	84191008	6999	EIS038	Thiamine-phosphate pyrophosphorylase/thiamine-phosphate pyrophosphorylase (AHRD V1 **-- A9NB66_COXBR)%3B contains Interpro domain(s) IPR004399 Phosphomethylpyrimidine kinase type-2
ch01	Solyc01g103960.2	84197683	84209378	11696	EIS038	ATP-dependent DNA helicase Q1 (AHRD V1 *-** C1GRE2_PARBA)%3B contains Interpro domain(s) IPR004589 DNA helicase%2C ATP-dependent%2C RecQ type
ch01	Solyc01g103970.2	84211290	84214938	3649	EIS038	RING finger protein 170 (AHRD V1 ***- C1BQ68_9MAXI)%3B contains Interpro domain(s) IPR018957 Zinc finger%2C C3HC4 RING-type
ch01	Solyc01g103980.2	84215760	84219412	3653	EIS038	RING finger protein 170 (AHRD V1 *-*- B5X7S9_SALSA)%3B contains Interpro domain(s) IPR018957 Zinc finger%2C C3HC4 RING-type
ch01	Solyc01g103990.2	84219864	84227006	7143	EIS038	T-complex protein 11 (AHRD V1 ***- D7KML1_ARALY)%3B contains Interpro domain(s) IPR008862 T-complex 11
ch01	Solyc01g104000.2	84236401	84241786	5386	EIS038	Serine hydroxymethyltransferase (AHRD V1 ***- A9PL12_POPTM)%3B contains Interpro domain(s) IPR001085 Serine hydroxymethyltransferase
ch01	Solyc01g104010.2	84244325	84245487	1163	EIS038	F2E2.8 (AHRD V1 ***- Q9LM58_ARATH)
ch01	Solyc01g104020.2	84251244	84252164	921	EIS038	Embryo-specific 3 (AHRD V1 ***- Q2HUA9_MEDTR)%3B contains Interpro domain(s) IPR010417 Embryo-specific 3
ch01	Solyc01g104030.2	84255077	84260752	5676	EIS038	Inward rectifier potassium channel-like protein (Fragment) (AHRD V1 *-** Q1W7D1_SOLLC)%3B contains Interpro domain(s) IPR000595 Cyclic nucleotide-binding
ch01	Solyc01g104040.2	84263681	84287075	23395	EIS038	UDP-glucose glycoprotein glucosyltransferase (AHRD V1 **** D7KYS8_ARALY)%3B contains Interpro domain(s) IPR009448 UDP-glucose
ch01	Solyc01g104050.2*	84290143	84292557	2415	EIS038	Receptor-like kinase (AHRD V1 ***- A7VM41_MARPO)%3B contains Interpro domain(s) IPR002290 Serine/threonine protein kinase
ch01	Solyc01g104060.2*	84293946	84299197	5252	EIS038	Aminomethyltransferase (AHRD V1 ***- B0JMM8_MICAN)%3B contains Interpro domain(s) IPR006222 Glycine cleavage T-protein%2C N-terminal
ch01	Solyc01g104070.2*	84302060	84310824	8765	EIS038	Importin beta (AHRD V1 **-- D2VK12_NAEGR)%3B contains Interpro domain(s) IPR011989 Armadillo-like helical
ch01	Solyc01g104080.2*	84314301	84318754	4454	EIS038	Hypothetical membrane spanning protein (AHRD V1 ***- A9KCV4_COXBN)
ch01	Solyc01g104090.2*	84319648	84321791	2144	EIS038	Pentatricopeptide repeat-containing protein (AHRD V1 ***- D7M9F5_ARALY)%3B contains Interpro domain(s) IPR002885 Pentatricopeptide repeat
ch01	Solyc01g104100.2*	84321998	84323929	1932	EIS038	Legumin-like protein (AHRD V1 **-- Q6Y4Q3_MAIZE)%3B contains Interpro domain(s) IPR011051 Cupin%2C RmlC-type
ch01	Solyc01g104110.2*	84336634	84338176	1543	EIS038	Legumin 11S-globulin (AHRD V1 **-- Q39770_GINBI)%3B contains Interpro domain(s) IPR011051 Cupin%2C RmlC-type
ch01	Solyc01g104120.1*	84339659	84340711	1053	EIS038	MuDR family transposase domain containing protein (AHRD V1 *-*- Q60DM8_ORYSJ)%3B contains Interpro domain(s) IPR004332 Transposase%2C MuDR%2C plant
ch01	Solyc01g104130.2*	84359045	84362365	3321	EIS038	Oxidoreductase 2OG-Fe(II) oxygenase family protein-like (AHRD V1 *--- Q5VPG6_ORYSJ)%3B contains Interpro domain(s) IPR005123 Oxoglutarate and iron-dependent oxygenase
ch01	Solyc01g104140.2*	84370683	84378111	7429	EIS038	Phosphatidylinositol-4-phosphate 5-kinase family protein (AHRD V1 ***- D7KLK6_ARALY)%3B contains Interpro domain(s) IPR017163 Phosphatidylinositol-4-phosphate 5-kinase%2C plant
ch01	Solyc01g104150.2*	84381934	84382184	251	EIS038	Unknown Protein (AHRD V1)
ch01	Solyc01g104160.2*	84387581	84392892	5312	EIS038	Uncharacterised protein At1g10890 (AHRD V1 *--- Y1089_ARATH)
ch01	Solyc01g104170.2*	84393496	84398307	4812	EIS038	Ankyrin repeat domain-containing protein 2 (AHRD V1 ***- B6TNC0_MAIZE)%3B contains Interpro domain(s) IPR002110 Ankyrin
ch01	Solyc01g104180.2*	84399058	84400155	1098	EIS038	Elongation of very long chain fatty acids protein 4 (AHRD V1 *-** B0W9Y0_CULQU)%3B contains Interpro domain(s) IPR002076 GNS1/SUR4 membrane protein
ch01	Solyc01g104190.2*	84405268	84406072	805	EIS038	Unknown Protein (AHRD V1)
ch01	Solyc01g104200.2*	84406092	84409241	3150	EIS038	Fatty acyl coA reductase (AHRD V1 **** Q8L4M0_WHEAT)%3B contains Interpro domain(s) IPR013120 Male sterility%2C NAD-binding
ch01	Solyc01g104210.2*	84425895	84427135	1241	EIS038	Elongation of very long chain fatty acids protein 4 (AHRD V1 *-** B0W9Y0_CULQU)%3B contains Interpro domain(s) IPR002076 GNS1/SUR4 membrane protein
ch01	Solyc01g104220.2*	84431022	84435420	4399	EIS038	Transmembrane emp24 domain-containing protein 10 (AHRD V1 ***- B6SSF8_MAIZE)%3B contains Interpro domain(s) IPR000348 emp24/gp25L/p24
ch01	Solyc01g104230.2*	84436367	84437864	1498	EIS038	F-box family protein (AHRD V1 ***- D7KLJ3_ARALY)
ch01	Solyc01g104240.2*	84446877	84452363	5487	EIS038	Hydroxyproline-rich glycoprotein-like (AHRD V1 *-*- Q5JLQ2_ORYSJ)
ch01	Solyc01g104250.2*	84452881	84457034	4154	EIS038	Rhomboid-like protein (AHRD V1 ***- B6T5H4_MAIZE)%3B contains Interpro domain(s) IPR002610 Peptidase S54%2C rhomboid
ch01	Solyc01g104260.2*	84457894	84459005	1112	EIS038	RING finger protein 13 (AHRD V1 *-*- RNF13_CHICK)%3B contains Interpro domain(s) IPR018957 Zinc finger%2C C3HC4 RING-type
ch01	Solyc01g104270.2*	84460019	84465624	5606	EIS038	Os12g0283800 protein (Fragment) (AHRD V1 *-*- Q0INW6_ORYSJ)
ch01	Solyc01g104280.2*	84466405	84467574	1170	EIS038	Elongation of very long chain fatty acids-like 2 protein (AHRD V1 **** D4N2R0_MELGA)%3B contains Interpro domain(s) IPR002076 GNS1/SUR4 membrane protein
ch01	Solyc01g104290.1*	84467760	84469115	1356	EIS038	Thaumatin-like protein 12104-13574 (AHRD V1 ***- Q9CA24_ARATH)%3B contains Interpro domain(s) IPR001938 Thaumatin%2C pathogenesis-related
ch01	Solyc01g104300.2*	84469599	84483989	14391	EIS038	Unknown Protein (AHRD V1)%3B contains Interpro domain(s) IPR006927 Protein of unknown function DUF639
ch01	Solyc01g104310.2*	84486526	84490501	3976	EIS038	Patatin-like phospholipase domain-containing protein (AHRD V1 *-*- B6KR35_TOXGO)%3B contains Interpro domain(s) IPR002641 Patatin
ch01	Solyc01g104320.2*	84492007	84495850	3844	EIS038	PAP fibrillin (AHRD V1 ***- A2Q498_MEDTR)%3B contains Interpro domain(s) IPR006843 PAP fibrillin
ch01	Solyc01g104330.1*	84501779	84501931	153	EIS038	Unknown Protein (AHRD V1)
ch01	Solyc01g104340.1*	84508287	84509191	905	EIS038	Transmembrane protein 222 (Fragment) (AHRD V1 **-- Q5SSC2_HUMAN)%3B contains Interpro domain(s) IPR008496 Protein of unknown function DUF778
ch01	Solyc01g104350.2*	84512955	84517727	4773	EIS038	Unknown Protein (AHRD V1)
ch01	Solyc01g104360.1*	84517986	84518429	444	EIS038	Unknown Protein (AHRD V1)
ch01	Solyc01g104370.2*	84525541	84526490	950	EIS038	60S acidic ribosomal protein P1 (AHRD V1 ***- B6T3C1_MAIZE)%3B contains Interpro domain(s) IPR001813 Ribosomal protein 60S
ch01	Solyc01g104380.2*	84531235	84531812	578	EIS038	Blue copper protein (AHRD V1 **-- C7AE91_WHEAT)%3B contains Interpro domain(s) IPR003245 Plastocyanin-like
ch01	Solyc01g104390.1*	84533973	84534423	451	EIS038	Blue copper protein (AHRD V1 **-- B6TT37_MAIZE)%3B contains Interpro domain(s) IPR003245 Plastocyanin-like
ch01	Solyc01g104400.2*	84535674	84538317	2644	EIS038	Blue copper protein (AHRD V1 **-- B6U7P6_MAIZE)%3B contains Interpro domain(s) IPR003245 Plastocyanin-like
ch01	Solyc01g104410.2*	84540080	84547356	7277	EIS038	Sterol 3-beta-glucosyltransferase (AHRD V1 *-*- A4X1A3_SALTO)
ch01	Solyc01g104420.1*	84558203	84558421	219	EIS038	Unknown Protein (AHRD V1)
ch01	Solyc01g104430.1*	84562965	84565617	2653	EIS038	Unknown Protein (AHRD V1)
ch01	Solyc01g104440.1*	84677202	84677430	229	EIS038	Unknown Protein (AHRD V1)
ch01	Solyc01g104450.2*	84683015	84685312	2298	EIS038	Unknown Protein (AHRD V1)
ch01	Solyc01g104460.2*	84688779	84693304	4526	EIS038	Partner of Y14 and mago (AHRD V1 *-*- WIBG_CULQU)%3B contains Interpro domain(s) IPR015362 Exon junction complex%2C Pym
ch01	Solyc01g104470.2*	84693611	84696766	3156	EIS038	mRNA turnover protein 4 homolog (AHRD V1 **-- B5X718_SALSA)
ch01	Solyc01g104480.2*	84696731	84702870	6140	EIS038	Unknown Protein (AHRD V1)
ch01	Solyc01g104490.2*	84706633	84726678	20046	EIS038	Separin (AHRD V1 *--- C5JQX2_AJEDS)%3B contains Interpro domain(s) IPR005314 Peptidase C50%2C separase
ch01	Solyc01g104500.2*	84727020	84728414	1395	EIS038	Os07g0419800 protein (Fragment) (AHRD V1 *--- Q0D6Y1_ORYSJ)%3B contains Interpro domain(s) IPR012866 Protein of unknown function DUF1644
ch01	Solyc01g104510.2*	84733582	84738514	4933	EIS038	Histone-binding protein RBBP7 (AHRD V1 **-* B5X3G4_SALSA)%3B contains Interpro domain(s) IPR020472 G-protein beta WD-40 repeat%2C region
ch01	Solyc01g104520.1*	84741389	84742287	899	EIS038	Kinetochore protein (AHRD V1 ***- D7LUW1_ARALY)%3B contains Interpro domain(s) IPR005550 Kinetochore protein Ndc80
ch01	Solyc01g104530.2*	84745224	84751406	6183	EIS038	Protein serine/threonine kinase (AHRD V1 *-** D3BP85_POLPA)%3B contains Interpro domain(s) IPR002290 Serine/threonine protein kinase
ch01	Solyc01g104540.2*	84760416	84766136	5721	EIS038	Unknown Protein (AHRD V1)
ch01	Solyc01g104550.2*	84779786	84782183	2398	EIS038	WRKY transcription factor 32 (AHRD V1 *-*- Q6IEP9_ORYSJ)%3B contains Interpro domain(s) IPR003657 DNA-binding WRKY
ch01	Solyc01g104560.2*	84787175	84791575	4401	EIS038	Pinin/SDK/memA protein (AHRD V1 ***- A2Q483_MEDTR)%3B contains Interpro domain(s) IPR006786 Pinin/SDK/memA protein
ch01	Solyc01g104570.2*	84791751	84795927	4177	EIS038	Kinetochore protein ndc80 (AHRD V1 *-*- B6K5V0_SCHJY)%3B contains Interpro domain(s) IPR005550 Kinetochore protein Ndc80
ch01	Solyc01g104580.2*	84798176	84801154	2979	EIS038	Harpin-induced protein 1 containing protein expressed (AHRD V1 ***- Q10NQ5_ORYSJ)%3B contains Interpro domain(s) IPR010847 Harpin-induced 1
ch01	Solyc01g104590.2*	84802263	84805701	3439	EIS038	Ribosomal protein L3 (AHRD V1 ***- Q6SKP4_SOLLC)%3B contains Interpro domain(s) IPR019926 Ribosomal protein L3%2C conserved site IPR000597 Ribosomal protein L3
ch01	Solyc01g104600.2*	84809272	84813588	4317	EIS038	COP9 signalosome complex subunit 8 (AHRD V1 ***- B6SQ52_MAIZE)%3B contains Interpro domain(s) IPR019280 COP9 signalosome%2C subunit CSN8
ch01	Solyc01g104610.1*	84813794	84817110	3317	EIS038	Unknown Protein (AHRD V1)
ch01	Solyc01g104620.2*	84819067	84819821	755	EIS038	Unknown Protein (AHRD V1)
ch01	Solyc01g104630.2*	84820987	84826024	5038	EIS038	Pentatricopeptide repeat-containing protein (AHRD V1 ***- D7L9C2_ARALY)%3B contains Interpro domain(s) IPR002885 Pentatricopeptide repeat
ch01	Solyc01g104640.2*	84828311	84840249	11939	EIS038	Helicase (AHRD V1 *--- D3B244_POLPA)
ch01	Solyc01g104650.2*	84842345	84845885	3541	EIS038	BZIP transcription factor (AHRD V1 **** Q53UC6_WHEAT)%3B contains Interpro domain(s) IPR011700 Basic leucine zipper
ch01	Solyc01g104660.2*	84847443	84849446	2004	EIS038	Exocyst subunit Exo70-interacting protein Roh1 (Fragment) (AHRD V1 *-*- C1IJU1_TOBAC)%3B contains Interpro domain(s) IPR008511 Protein of unknown function DUF793
ch01	Solyc01g104670.2*	84851303	84854182	2880	EIS038	Tubby-like F-box protein 8 (AHRD V1 ***- TLP8_ORYSJ)%3B contains Interpro domain(s) IPR000007 Tubby%2C C-terminal
ch01	Solyc01g104680.2*	84860212	84864020	3809	EIS038	GTP-binding nuclear protein Ran-A1 (AHRD V1 **-- B3TM31_ELAGV)%3B contains Interpro domain(s) IPR018210 GTP-binding nuclear protein%2C Ran%2C conserved site IPR002041 Ran GTPase
ch01	Solyc01g104690.2*	84867131	84868591	1461	EIS038	Unknown Protein (AHRD V1)
ch01	Solyc01g104700.2*	84871561	84875061	3501	EIS038	GTP-binding nuclear protein Ran-A1 (AHRD V1 **-- B3TM31_ELAGV)%3B contains Interpro domain(s) IPR018210 GTP-binding nuclear protein%2C Ran%2C conserved site IPR002041 Ran GTPase
ch01	Solyc01g104710.2*	84877025	84878082	1058	EIS038	Unknown Protein (AHRD V1)
ch01	Solyc01g104720.2*	84878952	84879874	923	EIS038	Unknown Protein (AHRD V1)
ch01	Solyc01g104730.2*	84884015	84884759	745	EIS038	MAPK activating protein (AHRD V1 ***- B6TKI4_MAIZE)%3B contains Interpro domain(s) IPR005178 Protein of unknown function DUF300
ch01	Solyc01g104740.2*	84886353	84887250	898	EIS038	Multiprotein bridging factor 1 (AHRD V1 ***- C8C4P8_WHEAT)%3B contains Interpro domain(s) IPR013729 Multiprotein bridging factor 1%2C N-terminal
ch01	Solyc01g104750.2*	84887229	84889802	2574	EIS038	MtN21 nodulin protein-like (AHRD V1 ***- B6TBZ6_MAIZE)%3B contains Interpro domain(s) IPR000620 Protein of unknown function DUF6%2C transmembrane
ch01	Solyc01g104760.2*	84891715	84892996	1282	EIS038	Homeodomain-like (AHRD V1 *-*- A7UQU9_MEDTR)
ch01	Solyc01g104770.2	84897783	84900619	2837	EIS038	Actin (AHRD V1 ***- Q6F4H4_TOBAC)%3B contains Interpro domain(s) IPR004000 Actin/actin-like
ch01	Solyc01g104780.2	84908606	84909449	844	EIS038	Nodulin-related integral membrane protein DUF125 (AHRD V1 *-*- C7JBI4_ACEP3)%3B contains Interpro domain(s) IPR008217 Protein of unknown function DUF125%2C transmembrane
ch01	Solyc01g104790.2	84917081	84919820	2740	EIS038	Unknown Protein (AHRD V1)
ch01	Solyc01g104800.2	84921428	84922286	859	EIS038	Integral membrane protein (AHRD V1 ***- B6U6B5_MAIZE)%3B contains Interpro domain(s) IPR008217 Protein of unknown function DUF125%2C transmembrane
ch01	Solyc01g104810.2	84923962	84924859	898	EIS038	Integral membrane protein (AHRD V1 ***- B6U6B5_MAIZE)%3B contains Interpro domain(s) IPR008217 Protein of unknown function DUF125%2C transmembrane
ch01	Solyc01g104820.2	84926947	84927665	719	EIS038	Integral membrane protein (AHRD V1 ***- B6U6B5_MAIZE)%3B contains Interpro domain(s) IPR008217 Protein of unknown function DUF125%2C transmembrane
ch01	Solyc01g104830.2	84929571	84930370	800	EIS038	Nodulin-related integral membrane protein DUF125 (AHRD V1 *-*- C7JBI4_ACEP3)%3B contains Interpro domain(s) IPR008217 Protein of unknown function DUF125%2C transmembrane
ch01	Solyc01g104840.2	84931483	84935040	3558	EIS038	RNA-binding protein RZ-1 (AHRD V1 **** D0V0M9_CAPAN)%3B contains Interpro domain(s) IPR012677 Nucleotide-binding%2C alpha-beta plait
ch01	Solyc01g104850.2	84939746	84943822	4077	EIS038	Serine carboxypeptidase F13S12.6 (AHRD V1 **** B6U5K7_MAIZE)%3B contains Interpro domain(s) IPR001563 Peptidase S10%2C serine carboxypeptidase
ch01	Solyc01g104860.2	84946050	84948029	1980	EIS038	Peroxidase (AHRD V1 **** Q5K4K5_GOSHI)%3B contains Interpro domain(s) IPR002016 Haem peroxidase%2C plant/fungal/bacterial
ch01	Solyc01g104870.2	84950354	84952688	2335	EIS038	Phosphatidylinositol binding clathrin assembly protein (AHRD V1 *-** Q7ZVU6_DANRE)%3B contains Interpro domain(s) IPR011417 ANTH
ch01	Solyc01g104880.2	84952632	84968242	15611	EIS038	Phosphatidylserine decarboxylase proenzyme 2 (AHRD V1 **** D3AWK7_POLPA)%3B contains Interpro domain(s) IPR005221 Phosphatidylserine decarboxylase
ch01	Solyc01g104890.2	84970763	84973026	2264	EIS038	Unknown Protein (AHRD V1)
ch01	Solyc01g104900.2	84978258	84979448	1191	EIS038	NAC domain protein IPR003441 (AHRD V1 ***- B9GZS1_POPTR)%3B contains Interpro domain(s) IPR003441 No apical meristem (NAM) protein
ch01	Solyc01g104910.2	84985560	84988138	2579	EIS038	Os11g0223400 protein (Fragment) (AHRD V1 *--- Q0ITS2_ORYSJ)
ch01	Solyc01g104920.2	85004629	85013296	8668	EIS038	26S protease regulatory subunit 8 homolog (AHRD V1 *--- PRS8_ENCCU)%3B contains Interpro domain(s) IPR003959 ATPase%2C AAA-type%2C core
ch01	Solyc01g104930.1	85019920	85022342	2423	EIS038	Vesicle-fusing ATPase (AHRD V1 **-- C5JKB1_AJEDS)%3B contains Interpro domain(s) IPR004201 Cell division protein 48%2C CDC48%2C domain 2
ch01	Solyc01g104940.1	85022384	85024063	1680	EIS038	F-box (AHRD V1 *-*- Q84KQ8_PRUMU)%3B contains Interpro domain(s) IPR001810 Cyclin-like F-box
ch01	Solyc01g104950.2	85031292	85035396	4105	EIS038	Alpha-L-arabinofuranosidase/beta-D-xylosidase (AHRD V1 **** D9D7L0_MALDO)%3B contains Interpro domain(s) IPR001764 Glycoside hydrolase%2C family 3%2C N-terminal
ch01	Solyc01g104960.1	85042130	85043692	1563	EIS038	Unknown Protein (AHRD V1)
ch01	Solyc01g104970.2	85050880	85059382	8503	EIS038	Receptor like kinase%2C RLK
ch01	Solyc01g104980.2	85060063	85062095	2033	EIS038	Kelch-like protein 14 (AHRD V1 ***- B6T7I5_MAIZE)%3B contains Interpro domain(s) IPR015915 Kelch-type beta propeller
ch01	Solyc01g104990.2	85064760	85069270	4511	EIS038	Trimethylguanosine synthase (AHRD V1 **-- D0N6V7_PHYIN)%3B contains Interpro domain(s) IPR019012 RNA cap guanine-N2 methyltransferase
ch01	Solyc01g105000.2	85070623	85071931	1309	EIS038	Copper chaperone (AHRD V1 *--- D3GC04_9ROSI)%3B contains Interpro domain(s) IPR006121 Heavy metal transport/detoxification protein
ch01	Solyc01g105010.2	85072925	85075312	2388	EIS038	Non-specific lipid-transfer protein (AHRD V1 ***- Q6I6X1_ZINEL)%3B contains Interpro domain(s) IPR013770 Plant lipid transfer protein and hydrophobic protein%2C helical
ch01	Solyc01g105020.2	85080428	85087099	6672	EIS038	Phosphatase PTC7 homolog (AHRD V1 *-*- C1BT38_9MAXI)%3B contains Interpro domain(s) IPR001932 Protein phosphatase 2C-related
ch01	Solyc01g105030.2	85087662	85089049	1388	EIS038	Chlorophyll a-b binding protein%2C chloroplastic (AHRD V1 **** CB12_PETHY)%3B contains Interpro domain(s) IPR001344 Chlorophyll A-B binding protein
ch01	Solyc01g105040.2	85090588	85092408	1821	EIS038	A_IG002N01.30 protein (Fragment) (AHRD V1 ***- O04624_ARATH)%3B contains Interpro domain(s) IPR001578 Peptidase C12%2C ubiquitin carboxyl-terminal hydrolase 1
ch01	Solyc01g105050.2	85093521	85094689	1169	EIS038	Chlorophyll a-b binding protein%2C chloroplastic (AHRD V1 **** CB12_PETHY)%3B contains Interpro domain(s) IPR001344 Chlorophyll A-B binding protein
ch01	Solyc01g105060.2	85094784	85097712	2929	EIS038	(3R)-hydroxymyristoyl- (AHRD V1 ***- Q9LX13_ARATH)%3B contains Interpro domain(s) IPR010084 Beta-hydroxyacyl-(acyl-carrier-protein) dehydratase FabZ
ch01	Solyc01g105070.2	85115112	85116901	1790	EIS038	Peroxidase (AHRD V1 **** Q43499_SOLLC)%3B contains Interpro domain(s) IPR002016 Haem peroxidase%2C plant/fungal/bacterial
ch01	Solyc01g105080.2	85118629	85120996	2368	EIS038	Receptor like kinase%2C RLK
ch01	Solyc01g105090.2	85121587	85124477	2891	EIS038	Chloroplastic group IIA intron splicing facilitator CRS1%2C chloroplastic (AHRD V1 *--- CRS1_MAIZE)%3B contains Interpro domain(s) IPR001890 RNA-binding%2C CRM domain
ch01	Solyc01g105100.2	85126229	85135705	9477	EIS038	Endoplasmic reticulum-Golgi intermediate compartment protein 3 (AHRD V1 ***- C0H9D0_SALSA)%3B contains Interpro domain(s) IPR012936 Protein of unknown function DUF1692
ch01	Solyc01g105110.1	85138533	85138691	159	EIS038	Unknown Protein (AHRD V1)
ch01	Solyc01g105120.2	85139202	85148793	9592	EIS038	Os01g0498200 protein (Fragment) (AHRD V1 *-*- Q0JMJ0_ORYSJ)
ch01	Solyc01g105130.2	85162028	85165518	3491	EIS038	SKIP interacting protein 15 (AHRD V1 ***- B8Q8A1_ORYSI)
ch01	Solyc01g105140.2	85168075	85173892	5818	EIS038	RNA-binding protein (AHRD V1 *--* O96461_SCHJA)%3B contains Interpro domain(s) IPR012677 Nucleotide-binding%2C alpha-beta plait
ch01	Solyc01g105150.2	85183433	85193710	10278	EIS038	Potassium transporter family protein (AHRD V1 ***- D7KXB7_ARALY)%3B contains Interpro domain(s) IPR003855 K+ potassium transporter
ch01	Solyc01g105160.2	85193879	85204204	10326	EIS038	Copper-transporting P-type ATPase (AHRD V1 ***- Q12Y93_METBU)%3B contains Interpro domain(s) IPR006403 ATPase%2C P type%2C cation/copper-transporter
ch01	Solyc01g105170.2	85205872	85208656	2785	EIS038	Copper-exporting P-type ATPase A (AHRD V1 *-*- COPA_STAHJ)%3B contains Interpro domain(s) IPR001757 ATPase%2C P-type%2C K/Mg/Cd/Cu/Zn/Na/Ca/Na/H-transporter
ch01	Solyc01g105180.2	85211483	85216375	4893	EIS038	LIM zinc-binding protein (AHRD V1 *--* D6TLS9_9CHLR)
ch01	Solyc01g105190.2	85218063	85218884	822	EIS038	Unknown Protein (AHRD V1)
ch01	Solyc01g105200.2	85219157	85221108	1952	EIS038	Zinc ion binding protein (AHRD V1 ***- B6SPK3_MAIZE)
ch01	Solyc01g105210.2	85220026	85221716	1691	EIS038	Zinc ion binding protein (AHRD V1 **-- B6SPK3_MAIZE)
ch01	Solyc01g105220.2	85221878	85224382	2505	EIS038	Alternative oxidase (AHRD V1 **** B2CKL9_VITVI)%3B contains Interpro domain(s) IPR002680 Alternative oxidase
ch01	Solyc01g105230.2	85225555	85236376	10822	EIS038	Calmodulin-binding transcription activator 2 (AHRD V1 **** Q0WNN4_ARATH)%3B contains Interpro domain(s) IPR005559 CG-1
ch01	Solyc01g105240.2	85237018	85241688	4671	EIS038	Ubiquitin carboxyl-terminal hydrolase (AHRD V1 **** B9SZ50_RICCO)%3B contains Interpro domain(s) IPR001394 Peptidase C19%2C ubiquitin carboxyl-terminal hydrolase 2
ch01	Solyc01g105250.1	85246343	85246675	333	EIS038	Unknown Protein (AHRD V1)
ch01	Solyc01g105260.1	85254052	85254531	480	EIS038	Integral membrane protein (AHRD V1 **-- B6U6B5_MAIZE)%3B contains Interpro domain(s) IPR008217 Protein of unknown function DUF125%2C transmembrane
ch01	Solyc01g105270.2	85255989	85262868	6880	EIS038	Tobamovirus multiplication protein (Fragment) (AHRD V1 ***- B0ZZ80_ARAHY)%3B contains Interpro domain(s) IPR009457 Protein of unknown function DUF1084
ch01	Solyc01g105280.2	85268417	85273043	4627	EIS038	Protein phosphatase 2C-like (AHRD V1 ***- A2Q6E4_MEDTR)%3B contains Interpro domain(s) IPR015655 Protein phosphatase 2C
ch01	Solyc01g105290.2	85274367	85276805	2439	EIS038	Genomic DNA chromosome 5 P1 clone MSJ1 (AHRD V1 ***- Q9FMG2_ARATH)
ch01	Solyc01g105300.2	85277228	85278972	1745	EIS038	Metacaspase (AHRD V1 ***- A8NU42_COPC7)%3B contains Interpro domain(s) IPR011600 Peptidase C14%2C caspase catalytic
ch01	Solyc01g105310.2	85282545	85284363	1819	EIS038	Metacaspase (AHRD V1 ***- A8NU42_COPC7)%3B contains Interpro domain(s) IPR011600 Peptidase C14%2C caspase catalytic
ch01	Solyc01g105320.2	85287657	85289770	2114	EIS038	Metacaspase (AHRD V1 ***- A8NU42_COPC7)%3B contains Interpro domain(s) IPR011600 Peptidase C14%2C caspase catalytic
ch01	Solyc01g105330.2	85291500	85296505	5006	EIS038	Methyl binding domain protein (AHRD V1 *-*- B9GUW9_POPTR)%3B contains Interpro domain(s) IPR016177 DNA-binding%2C integrase-type
ch01	Solyc01g105340.2	85301588	85307119	5532	EIS038	Chaperone protein dnaJ (AHRD V1 ***- B6TAJ2_MAIZE)%3B contains Interpro domain(s) IPR012724 Chaperone DnaJ
ch01	Solyc01g105350.1	85309480	85311558	2079	EIS038	UDP-glucuronosyltransferase (AHRD V1 **-* Q5UB81_ARATH)%3B contains Interpro domain(s) IPR002213 UDP-glucuronosyl/UDP-glucosyltransferase
ch01	Solyc01g105360.2	85313429	85317280	3852	EIS038	UDP-glucuronosyltransferase (AHRD V1 **** Q5UB81_ARATH)%3B contains Interpro domain(s) IPR002213 UDP-glucuronosyl/UDP-glucosyltransferase
ch01	Solyc01g105370.2	85318617	85322249	3633	EIS038	Enoyl-(Acyl-carrier-protein) reductase II (AHRD V1 **-- C7IPB6_THEET)%3B contains Interpro domain(s) IPR004136 2-nitropropane dioxygenase%2C NPD
ch01	Solyc01g105380.1	85329292	85329474	183	EIS038	Unknown Protein (AHRD V1)
ch01	Solyc01g105390.2	85329538	85330701	1164	EIS038	Phospho-2-dehydro-3-deoxyheptonate aldolase 2 (AHRD V1 ***- B6UAK5_MAIZE)%3B contains Interpro domain(s) IPR002480 DAHP synthetase%2C class II
ch01	Solyc01g105400.2	85334030	85334757	728	EIS038	ABC transporter G family member 11 (AHRD V1 ***- AB11G_ARATH)
ch01	Solyc01g105410.2	85348461	85349698	1238	EIS038	Os06g0220000 protein (Fragment) (AHRD V1 ***- Q0DDJ2_ORYSJ)%3B contains Interpro domain(s) IPR006766 Phosphate-induced protein 1 conserved region
ch01	Solyc01g105420.2	85352194	85353280	1087	EIS038	Phospho-2-dehydro-3-deoxyheptonate aldolase 2 (AHRD V1 ***- B6UAK5_MAIZE)%3B contains Interpro domain(s) IPR002480 DAHP synthetase%2C class II
ch01	Solyc01g105430.2	85366665	85369668	3004	EIS038	Unknown Protein (AHRD V1)
ch01	Solyc01g105440.1	85376275	85376508	234	EIS038	Unknown Protein (AHRD V1)
ch01	Solyc01g105450.2	85376669	85380983	4315	EIS038	ABC transporter G family member 11 (AHRD V1 ***- AB11G_ARATH)%3B contains Interpro domain(s) IPR013525 ABC-2 type transporter
ch01	Solyc01g105460.2	85388619	85395868	7250	EIS038	1 4-dihydroxy-2-naphthoate octaprenyltransferase (AHRD V1 **** B6UA12_MAIZE)%3B contains Interpro domain(s) IPR011937 1%2C4-dihydroxy-2-naphthoate phytyltransferase
ch01	Solyc01g105470.2	85396506	85398805	2300	EIS038	Unknown Protein (AHRD V1)
ch01	Solyc01g105480.2	85403789	85405332	1544	EIS038	Unknown Protein (AHRD V1)
ch01	Solyc01g105490.2	85405568	85409718	4151	EIS038	Unknown Protein (AHRD V1)
ch01	Solyc01g105500.2	85412653	85415396	2744	EIS038	Endo-1 4-beta-xylanase (AHRD V1 ***- B6SW51_MAIZE)%3B contains Interpro domain(s) IPR013781 Glycoside hydrolase%2C subgroup%2C catalytic core
ch01	Solyc01g105510.2	85417030	85427501	10472	EIS038	LMBR1 domain protein (AHRD V1 ***- B0XPH0_ASPFC)%3B contains Interpro domain(s) IPR006876 LMBR1-like conserved region
ch01	Solyc01g105520.2	85428610	85440515	11906	EIS038	DNA replication licensing factor (AHRD V1 **** Q8JGR5_DANRE)%3B contains Interpro domain(s) IPR001208 DNA-dependent ATPase MCM
ch01	Solyc01g105530.2	85438883	85440515	1633	EIS038	DNA replication licensing factor MCM9 (AHRD V1 ***- MCM9_HUMAN)
ch01	Solyc01g105540.2	85441142	85444895	3754	EIS038	2-oxoglutarate/malate translocator (AHRD V1 **-- Q9FMF7_ARATH)%3B contains Interpro domain(s) IPR001898 Sodium/sulphate symporter
ch01	Solyc01g105550.1	85449541	85450899	1359	EIS038	Hydroxycinnamoyl CoA quinate transferase (AHRD V1 **-* D6BK69_CYNSC)%3B contains Interpro domain(s) IPR003480 Transferase
ch01	Solyc01g105560.2	85458577	85463185	4609	EIS038	3 4-dihydroxy-2-butanone 4-phosphate synthase (AHRD V1 ***- D7CLR6_SYNLT)%3B contains Interpro domain(s) IPR000422 DHBP synthase RibB
ch01	Solyc01g105570.2	85464806	85470238	5433	EIS038	Genomic DNA chromosome 5 P1 clone MBM17 (AHRD V1 ***- Q9LVN4_ARATH)
ch01	Solyc01g105580.1	85473632	85474954	1323	EIS038	Hydroxycinnamoyl CoA quinate transferase 2 (AHRD V1 **-* D8L7F0_CYNSC)%3B contains Interpro domain(s) IPR003480 Transferase
ch01	Solyc01g105590.2	85479590	85480992	1403	EIS038	Hydroxycinnamoyl CoA quinate transferase (AHRD V1 **-* Q70G33_TOBAC)%3B contains Interpro domain(s) IPR003480 Transferase
ch01	Solyc01g105910.1*	85711971	85712450	480	EIS039	D-limonene synthase (AHRD V1 ***- Q6F5H2_CITUN)%3B contains Interpro domain(s) IPR001906 Terpene synthase-like
ch01	Solyc01g105920.2*	85716448	85719019	2572	EIS039	(E)-beta-ocimene synthase (AHRD V1 **** Q5CD81_CITUN)%3B contains Interpro domain(s) IPR005630 Terpene synthase%2C metal-binding domain
ch01	Solyc01g105930.1*	85720307	85720744	438	EIS039	D-limonene synthase (AHRD V1 ***- Q6F5H2_CITUN)%3B contains Interpro domain(s) IPR001906 Terpene synthase-like
ch01	Solyc01g105940.2*	85725675	85727220	1546	EIS039	Limonene synthase (AHRD V1 ***- Q2XSC6_LAVAN)%3B contains Interpro domain(s) IPR005630 Terpene synthase%2C metal-binding domain
ch01	Solyc01g105950.2*	85725675	85727823	2149	EIS039	(R)-limonene synthase (AHRD V1 ***- B9T537_RICCO)%3B contains Interpro domain(s) IPR005630 Terpene synthase%2C metal-binding domain
ch01	Solyc01g105960.2*	85728973	85730711	1739	EIS039	(E)-beta-ocimene synthase (AHRD V1 **** Q5CD81_CITUN)%3B contains Interpro domain(s) IPR001906 Terpene synthase-like
ch01	Solyc01g105970.2*	85731956	85735731	3776	EIS039	Magnesium-dependent phosphatase-1 family protein expressed (AHRD V1 **** Q84R45_ORYSJ)%3B contains Interpro domain(s) IPR010036 Magnesium-dependent phosphatase-1
ch01	Solyc01g105980.2*	85736252	85741419	5168	EIS039	Unknown Protein (AHRD V1)
ch01	Solyc01g105990.2*	85744268	85753629	9362	EIS039	Os01g0107900 protein (Fragment) (AHRD V1 *-*- Q0JRC9_ORYSJ)
ch01	Solyc01g106000.2*	85753870	85755546	1677	EIS039	Isochorismatase hydrolase (AHRD V1 ***- B6TNR9_MAIZE)%3B contains Interpro domain(s) IPR000868 Isochorismatase-like
ch01	Solyc01g106010.2*	85756258	85758411	2154	EIS039	Fructose-1 6-bisphosphatase class 1 (AHRD V1 ***- D3PE46_DEFDS)%3B contains Interpro domain(s) IPR000146 Fructose-1%2C6-bisphosphatase
ch01	Solyc01g106020.2*	85761683	85768311	6629	EIS039	Nucleic acid binding protein (AHRD V1 **-* B6U784_MAIZE)%3B contains Interpro domain(s) IPR018111 K Homology%2C type 1%2C subgroup
ch01	Solyc01g106030.2*	85768997	85775706	6710	EIS039	Pseudo response regulator (AHRD V1 *--- B9N4C8_POPTR)%3B contains Interpro domain(s) IPR010402 CCT domain
ch01	Solyc01g106040.2*	85776930	85781923	4994	EIS039	GATA transcription factor 25 (AHRD V1 *--- B6TFI9_MAIZE)%3B contains Interpro domain(s) IPR010402 CCT domain
ch01	Solyc01g106050.2*	85782931	85793738	10808	EIS039	Dynamin-2 (AHRD V1 ***- D0MQ53_PHYIN)%3B contains Interpro domain(s) IPR000375 Dynamin central region
ch01	Solyc01g106060.2*	85803328	85806666	3339	EIS039	Glutamine amidotransferase class-I (AHRD V1 **-- A2Q1P2_MEDTR)%3B contains Interpro domain(s) IPR000991 Glutamine amidotransferase class-I%2C C-terminal
ch01	Solyc01g106070.1*	85823704	85825211	1508	EIS039	Unknown Protein (AHRD V1)%3B contains Interpro domain(s) IPR004345 TB2/DP1 and HVA22 related protein
ch01	Solyc01g106080.2*	85825319	85831189	5871	EIS039	Methylmalonate-semialdehyde dehydrogenase (AHRD V1 **** D3BUA7_POLPA)%3B contains Interpro domain(s) IPR010061 Methylmalonate-semialdehyde dehydrogenase IPR015590 Aldehyde dehydrogenase
ch01	Solyc01g106090.2*	85840962	85843969	3008	EIS039	Photosystem II oxygen evolving complex protein PsbP (AHRD V1 *-*- B8HJK6_CYAP4)%3B contains Interpro domain(s) IPR002683 Photosystem II oxygen evolving complex protein PsbP
ch01	Solyc01g106100.2*	85844348	85845751	1404	EIS039	DUF593-containing protein 2 (AHRD V1 ***- B0F6T0_MEDTR)%3B contains Interpro domain(s) IPR007656 Protein of unknown function DUF593
ch01	Solyc01g106120.2*	85852293	85854308	2016	EIS039	Unknown Protein (AHRD V1)
ch01	Solyc01g106110.2*	85852300	85854084	1785	EIS039	Unknown Protein (AHRD V1)
ch01	Solyc01g106130.1*	85854705	85855838	1134	EIS039	F-box protein family-like (AHRD V1 ***- Q6ZCS3_ORYSJ)%3B contains Interpro domain(s) IPR005174 Protein of unknown function DUF295
ch01	Solyc01g106140.1*	85856165	85857865	1701	EIS039	F-box protein family-like (AHRD V1 *-*- Q6ZCS3_ORYSJ)%3B contains Interpro domain(s) IPR005174 Protein of unknown function DUF295
ch01	Solyc01g106150.1*	85858825	85859985	1161	EIS039	Interferon-related developmental regulator family protein (AHRD V1 ***- B4FQN7_MAIZE)%3B contains Interpro domain(s) IPR007701 Interferon-related developmental regulator%2C N-terminal
ch01	Solyc01g106160.1*	85861185	85863347	2163	EIS039	Receptor protein kinase-like protein (AHRD V1 *-*- Q9LSL5_ARATH)%3B contains Interpro domain(s) IPR002290 Serine/threonine protein kinase
ch01	Solyc01g106170.2*	85874896	85877624	2729	EIS039	MADS-box transcription factor-like protein (AHRD V1 *-*- Q9M2M4_ARATH)%3B contains Interpro domain(s) IPR002100 Transcription factor%2C MADS-box
ch01	Solyc01g106180.1*	85900873	85901872	1000	EIS039	CK25 (AHRD V1 ***- Q1W1G0_TOBAC)
ch01	Solyc01g106190.2*	85901976	85904733	2758	EIS039	Os11g0167200 protein (Fragment) (AHRD V1 *-*- Q0IUD3_ORYSJ)
ch01	Solyc01g106200.1*	85910651	85912004	1354	EIS039	Oligopeptide transporter 4 (AHRD V1 ***- B6U8Q5_MAIZE)%3B contains Interpro domain(s) IPR004813 Oligopeptide transporter OPT superfamily
ch01	Solyc01g106210.2*	85918285	85922197	3913	EIS039	Chaperone DnaK (AHRD V1 ***- A2Q199_MEDTR)%3B contains Interpro domain(s) IPR012725 Chaperone DnaK
ch01	Solyc01g106220.2*	85941687	85950608	8922	EIS039	DNA polymerase V (AHRD V1 ***- A2Q1A6_MEDTR)%3B contains Interpro domain(s) IPR007015 DNA polymerase V
ch01	Solyc01g106230.2*	85950723	85962787	12065	EIS039	B3 domain-containing protein At5g60142 (AHRD V1 *-*- Y5142_ARATH)%3B contains Interpro domain(s) IPR003340 Transcriptional factor B3
ch01	Solyc01g106240.2*	85962270	85971192	8923	EIS039	DNA polymerase V (AHRD V1 ***- A2Q1A6_MEDTR)%3B contains Interpro domain(s) IPR007015 DNA polymerase V
ch01	Solyc01g106250.2*	85971307	85973018	1712	EIS039	B3 domain-containing protein At5g60142 (AHRD V1 *-*- Y5142_ARATH)%3B contains Interpro domain(s) IPR003340 Transcriptional factor B3
ch01	Solyc01g106260.2*	85976768	85981140	4373	EIS039	Chaperone DnaK (AHRD V1 ***- A2Q199_MEDTR)%3B contains Interpro domain(s) IPR012725 Chaperone DnaK
ch01	Solyc01g106270.1*	85982823	85983530	708	EIS039	DNA polymerase V family (AHRD V1 ***- D7MRB4_ARALY)%3B contains Interpro domain(s) IPR007015 DNA polymerase V
ch01	Solyc01g106280.2*	85985054	85987923	2870	EIS039	DNA-binding bromodomain-containing protein (AHRD V1 *--* D7KG11_ARALY)%3B contains Interpro domain(s) IPR001487 Bromodomain
ch01	Solyc01g106290.2*	85988826	85989371	546	EIS039	Unknown Protein (AHRD V1)
ch01	Solyc01g106300.2*	85991677	85992092	416	EIS039	Unknown Protein (AHRD V1)
ch01	Solyc01g106310.2*	85995135	85997030	1896	EIS039	Unknown Protein (AHRD V1)
ch01	Solyc01g106320.2*	86005942	86007808	1867	EIS039	Octicosapeptide/Phox/Bem1p domain-containing protein (AHRD V1 *--- D7MPG4_ARALY)%3B contains Interpro domain(s) IPR000270 Octicosapeptide/Phox/Bem1p
ch01	Solyc01g106330.2*	86019080	86030855	11776	EIS039	Glutamyl-tRNA(Gln) amidotransferase subunit A (AHRD V1 ***- Q5L059_GEOKA)%3B contains Interpro domain(s) IPR000120 Amidase signature enzyme
ch01	Solyc01g106340.2*	86031605	86039647	8043	EIS039	Glutamyl-tRNA(Gln) amidotransferase subunit A (AHRD V1 ***- C5FFK2_NANOT)%3B contains Interpro domain(s) IPR000120 Amidase signature enzyme
ch01	Solyc01g106350.2*	86040020	86047935	7916	EIS039	Glutamyl-tRNA(Gln) amidotransferase subunit A (AHRD V1 ***- C5FFK2_NANOT)%3B contains Interpro domain(s) IPR000120 Amidase signature enzyme
ch01	Solyc01g106360.2*	86051299	86059178	7880	EIS039	Glutamyl-tRNA(Gln) amidotransferase subunit A (AHRD V1 ***- C5FFK2_NANOT)%3B contains Interpro domain(s) IPR000120 Amidase signature enzyme
ch01	Solyc01g106370.2*	86060344	86064054	3711	EIS039	Os06g0207500 protein (Fragment) (AHRD V1 ***- Q0DDQ9_ORYSJ)%3B contains Interpro domain(s) IPR004253 Protein of unknown function DUF231%2C plant
ch01	Solyc01g106380.2*	86064812	86065480	669	EIS039	Genomic DNA chromosome 5 BAC clone T12B11 (AHRD V1 ***- Q9FGE8_ARATH)
ch01	Solyc01g106390.2*	86065693	86068605	2913	EIS039	Glutamyl-tRNA reductase (AHRD V1 ***- A5BZY3_VITVI)%3B contains Interpro domain(s) IPR000343 Tetrapyrrole biosynthesis%2C glutamyl-tRNA reductase
ch01	Solyc01g106400.2*	86070052	86071107	1056	EIS039	Peptide methionine sulfoxide reductase msrB (AHRD V1 ***- B6T2C6_MAIZE)%3B contains Interpro domain(s) IPR002579 Methionine sulphoxide reductase B
ch01	Solyc01g106410.1*	86071844	86075400	3557	EIS039	Cc-nbs-lrr%2C resistance protein
ch01	Solyc01g106420.2*	86077595	86088101	10507	EIS039	Major facilitator superfamily (MFS_1) transporter (AHRD V1 **-- Q39GH8_BURS3)%3B contains Interpro domain(s) IPR016196 Major facilitator superfamily%2C general substrate transporter
ch01	Solyc01g108290.2*	87405735	87410001	4267	EIS040	SWIB/MDM2 domain containing protein (AHRD V1 ***- B6SZA4_MAIZE)%3B contains Interpro domain(s) IPR019835 SWIB domain
ch01	Solyc01g108300.2*	87422159	87424738	2580	EIS040	Myb family transcription factor (AHRD V1 **-- D7LQI3_ARALY)%3B contains Interpro domain(s) IPR006447 Myb-like DNA-binding region%2C SHAQKYF class
ch01	Solyc01g108310.2*	87429824	87432064	2241	EIS040	Os11g0248200 protein (Fragment) (AHRD V1 *--- Q0ITJ6_ORYSJ)%3B contains Interpro domain(s) IPR006630 RNA-binding protein Lupus La
ch01	Solyc01g108320.2*	87434515	87436047	1533	EIS040	Peroxidase (AHRD V1 ***- Q43004_ORYSJ)%3B contains Interpro domain(s) IPR002016 Haem peroxidase%2C plant/fungal/bacterial
ch01	Solyc01g108330.2*	87440624	87441428	805	EIS040	Unknown Protein (AHRD V1)
ch01	Solyc01g108340.2*	87448017	87452641	4625	EIS040	Peptidyl-prolyl cis-trans isomerase D (AHRD V1 **** PPID_RAT)%3B contains Interpro domain(s) IPR002130 Peptidyl-prolyl cis-trans isomerase%2C cyclophilin-type
ch01	Solyc01g108350.2*	87454424	87455286	863	EIS040	Copper ion binding protein (AHRD V1 **-- B6TG98_MAIZE)%3B contains Interpro domain(s) IPR008972 Cupredoxin
ch01	Solyc01g108360.2*	87458504	87459478	975	EIS040	Copper ion binding protein (AHRD V1 **-- B6TG98_MAIZE)%3B contains Interpro domain(s) IPR008972 Cupredoxin
ch01	Solyc01g108380.1*	87461709	87462033	325	EIS040	Protease inhibitor protein (AHRD V1 -**- B3FNP9_HEVBR)%3B contains Interpro domain(s) IPR000864 Proteinase inhibitor I13%2C potato inhibitor I
ch01	Solyc01g108390.2*	87466418	87466957	540	EIS040	Proteinase inhibitor (AHRD V1 ***- D6BR63_9ROSI)%3B contains Interpro domain(s) IPR000864 Proteinase inhibitor I13%2C potato inhibitor I
ch01	Solyc01g108400.2*	87497215	87503003	5789	EIS040	Calcium-dependent protein kinase-like (AHRD V1 **** Q9LET1_ARATH)%3B contains Interpro domain(s) IPR002290 Serine/threonine protein kinase
ch01	Solyc01g108410.1*	87504560	87506863	2304	EIS040	Pentatricopeptide repeat-containing protein (AHRD V1 ***- D7M761_ARALY)%3B contains Interpro domain(s) IPR002885 Pentatricopeptide repeat
ch01	Solyc01g108420.2*	87521587	87522109	523	EIS040	Unknown Protein (AHRD V1)
ch01	Solyc01g108430.2*	87522332	87526461	4130	EIS040	WW domain-binding protein 4 (AHRD V1 *-*- C1C256_9MAXI)%3B contains Interpro domain(s) IPR013085 Zinc finger%2C U1-C type
ch01	Solyc01g108440.2*	87531095	87532380	1286	EIS040	Calmodulin-binding protein (AHRD V1 **-* D7L4F9_ARALY)%3B contains Interpro domain(s) IPR012442 Protein of unknown function DUF1645
ch01	Solyc01g108450.2*	87539763	87543344	3582	EIS040	Serine carboxypeptidase 1 (AHRD V1 **** B6SW38_MAIZE)%3B contains Interpro domain(s) IPR001563 Peptidase S10%2C serine carboxypeptidase
ch01	Solyc01g109990.2*	88568486	88580603	12118	EIS041	RNA-binding protein 28 (AHRD V1 *--- B0X2T7_CULQU)%3B contains Interpro domain(s) IPR012677 Nucleotide-binding%2C alpha-beta plait
ch01	Solyc01g110000.2*	88587290	88593387	6098	EIS041	Beta-galactosidase (AHRD V1 ***- B9H0V1_POPTR)%3B contains Interpro domain(s) IPR001944 Glycoside hydrolase%2C family 35
ch01	Solyc01g110040.2*	88591498	88612650	21153	EIS041	Transducin family protein (AHRD V1 ***- D7L1V6_ARALY)
ch01	Solyc01g110010.2*	88594067	88596931	2865	EIS041	Pentatricopeptide repeat protein (AHRD V1 ***- Q6PRD0_ORYSJ)%3B contains Interpro domain(s) IPR002885 Pentatricopeptide repeat
ch01	Solyc01g110020.2*	88598046	88604435	6390	EIS041	BAH-PHD domain-containing protein (Fragment) (AHRD V1 **-- A9S8N5_PHYPA)%3B contains Interpro domain(s) IPR001025 Bromo adjacent region
ch01	Solyc01g110030.2*	88604505	88612650	8146	EIS041	WD-40 repeat protein (AHRD V1 **-- B2IVX2_NOSP7)%3B contains Interpro domain(s) IPR017986 WD40 repeat%2C region
ch01	Solyc01g110050.1*	88614266	88616463	2198	EIS041	Purple acid phosphatase (AHRD V1 **** Q84KZ2_TOBAC)%3B contains Interpro domain(s) IPR015914 Purple acid phosphatase%2C N-terminal
ch01	Solyc01g110060.2*	88618467	88622227	3761	EIS041	Purple acid phosphatase (AHRD V1 **** Q84KZ2_TOBAC)%3B contains Interpro domain(s) IPR015914 Purple acid phosphatase%2C N-terminal
ch01	Solyc01g110070.1*	88629628	88631918	2291	EIS041	Protein FAR1-RELATED SEQUENCE 5 (AHRD V1 **-- FRS5_ARATH)%3B contains Interpro domain(s) IPR018289 MULE transposase%2C conserved domain
ch01	Solyc01g110080.1*	88636036	88636848	813	EIS041	Predicted E3 ubiquitin ligase (AHRD V1 **-- Q2UQ22_ASPOR)%3B contains Interpro domain(s) IPR002867 Zinc finger%2C C6HC-type
ch01	Solyc01g110090.1*	88640140	88640942	803	EIS041	Predicted E3 ubiquitin ligase (AHRD V1 **-- Q2UQ22_ASPOR)%3B contains Interpro domain(s) IPR002867 Zinc finger%2C C6HC-type
ch01	Solyc01g110100.2*	88644859	88648051	3193	EIS041	Zinc finger family protein (AHRD V1 **-- D7LUL3_ARALY)%3B contains Interpro domain(s) IPR002867 Zinc finger%2C C6HC-type
ch01	Solyc01g110110.2*	88650256	88653173	2918	EIS041	Cysteine proteinase cathepsin F (AHRD V1 **-* D3TN89_GLOMM)%3B contains Interpro domain(s) IPR013128 Peptidase C1A%2C papain
ch01	Solyc01g110120.2*	88653085	88663519	10435	EIS041	V-type proton ATPase subunit a (AHRD V1 **** VPH1_NEUCR)%3B contains Interpro domain(s) IPR002490 ATPase%2C V0/A0 complex%2C 116-kDa subunit
ch01	Solyc01g110130.2*	88665546	88671062	5517	EIS041	DNA replication licensing factor (AHRD V1 ***- Q2TZM7_ASPOR)%3B contains Interpro domain(s) IPR008047 MCM protein 4
ch01	Solyc01g110140.2*	88678094	88680083	1990	EIS041	Stylish (AHRD V1 **-- D2KC71_BRARP)%3B contains Interpro domain(s) IPR007818 Protein of unknown function DUF702
ch01	Solyc01g110150.2*	88689714	88690630	917	EIS041	CM0216.450.nc protein (AHRD V1 *-*- B0BL92_LOTJA)
ch01	Solyc01g110160.2*	88692307	88697480	5174	EIS041	Chromosome 11 contig 1 DNA sequence (AHRD V1 ***- Q00YQ5_OSTTA)
ch01	Solyc01g110170.1*	88699763	88700002	240	EIS041	Unknown Protein (AHRD V1)
ch01	Solyc01g110180.2*	88706256	88707726	1471	EIS041	Zinc finger protein CONSTANS-LIKE 1 (AHRD V1 *--- COL1_ARATH)%3B contains Interpro domain(s) IPR000315 Zinc finger%2C B-box
ch01	Solyc01g110190.2*	88709560	88721589	12030	EIS041	Kinesin like protein (AHRD V1 ***- Q9SVI8_ARATH)%3B contains Interpro domain(s) IPR001752 Kinesin%2C motor region
ch01	Solyc01g110200.1*	88729920	88730997	1078	EIS041	MEI2-like RNA binding protein (AHRD V1 *--- Q652K6_ORYSJ)%3B contains Interpro domain(s) IPR007201 RNA recognition motif 2
ch01	Solyc01g110210.1*	88733689	88734736	1048	EIS041	Terminal ear1-like 2 protein (AHRD V1 *--- A9XIW7_POPCN)%3B contains Interpro domain(s) IPR007201 RNA recognition motif 2
ch01	Solyc01g110220.1*	88737040	88738042	1003	EIS041	Terminal ear1-like 2 protein (AHRD V1 *--- A9XIW7_POPCN)%3B contains Interpro domain(s) IPR007201 RNA recognition motif 2
ch01	Solyc01g110230.1*	88741181	88742193	1013	EIS041	MEI2-like RNA binding protein (AHRD V1 *--- Q75M35_ORYSJ)%3B contains Interpro domain(s) IPR007201 RNA recognition motif 2
ch01	Solyc01g110240.1*	88743427	88744276	850	EIS041	MEI2-like RNA binding protein (AHRD V1 **-- Q75M35_ORYSJ)%3B contains Interpro domain(s) IPR007201 RNA recognition motif 2
ch01	Solyc01g110250.1*	88746261	88746518	258	EIS041	Unknown Protein (AHRD V1)
ch01	Solyc01g110260.1*	88746858	88749601	2744	EIS041	MEI2-like RNA binding protein (AHRD V1 **-- Q652K6_ORYSJ)%3B contains Interpro domain(s) IPR007201 RNA recognition motif 2
ch01	Solyc01g110270.2*	88752539	88755637	3099	EIS041	Crs1/yhby domain containing protein (Fragment) (AHRD V1 *-*- A6N061_ORYSI)%3B contains Interpro domain(s) IPR001890 RNA-binding%2C CRM domain
ch01	Solyc01g110280.2*	88754913	88761700	6788	EIS041	DNA-damage-inducible protein F (AHRD V1 **-- B4V9L8_9ACTO)%3B contains Interpro domain(s) IPR002528 Multi antimicrobial extrusion protein MatE
ch01	Solyc01g110290.2*	88779362	88786983	7622	EIS041	Squalene synthase (AHRD V1 ***- D0VFU8_SOLLC)%3B contains Interpro domain(s) IPR006449 Farnesyl-diphosphate farnesyltransferase
ch01	Solyc01g110300.2*	88788002	88793586	5585	EIS041	Clathrin binding protein (AHRD V1 **-* B6STF7_MAIZE)%3B contains Interpro domain(s) IPR001452 Src homology-3 domain
ch01	Solyc01g110310.2*	88806958	88808504	1547	EIS041	GATA transcription factor 9 (AHRD V1 *-*- B6STZ1_MAIZE)%3B contains Interpro domain(s) IPR016679 Transcription factor%2C GATA%2C plant
ch01	Solyc01g110320.2*	88811046	88814756	3711	EIS041	Coiled-coil domain-containing protein 90B mitochondrial (AHRD V1 **-- C1C3U9_RANCA)%3B contains Interpro domain(s) IPR012439 Protein of unknown function DUF1640
ch01	Solyc01g110330.1*	88818923	88821426	2504	EIS041	N-acetyltransferase ESCO1 (AHRD V1 **-- B6TTW6_MAIZE)%3B contains Interpro domain(s) IPR001126 DNA-repair protein%2C UmuC-like
ch01	Solyc01g110340.2*	88831044	88837188	6145	EIS041	Endoglucanase 1 (AHRD V1 ***- B6U0P7_MAIZE)%3B contains Interpro domain(s) IPR001701 Glycoside hydrolase%2C family 9
ch01	Solyc01g110350.2*	88843039	88844127	1089	EIS041	Unknown Protein (AHRD V1)
ch01	Solyc01g110360.2*	88844597	88847246	2650	EIS041	Fructose-bisphosphate aldolase (AHRD V1 ***- B0FPD8_SOLTU)%3B contains Interpro domain(s) IPR000741 Fructose-bisphosphate aldolase%2C class-I
ch01	Solyc01g110370.2*	88848214	88852895	4682	EIS041	Zinc finger protein CONSTANS-LIKE 3 (AHRD V1 *--- COL3_ARATH)%3B contains Interpro domain(s) IPR000315 Zinc finger%2C B-box
ch01	Solyc01g110380.2*	88860841	88867416	6576	EIS041	Kinesin like protein (AHRD V1 *-*- Q0WLK7_ARATH)%3B contains Interpro domain(s) IPR001752 Kinesin%2C motor region
ch01	Solyc01g110390.2*	88860841	88872420	11580	EIS041	NADH dehydrogenase (AHRD V1 **** NDUB9_MOUSE)%3B contains Interpro domain(s) IPR008011 Complex 1 LYR protein
ch01	Solyc01g110400.2*	88874326	88874959	634	EIS041	Unknown Protein (AHRD V1)
ch01	Solyc01g110410.2*	88875329	88881371	6043	EIS041	Ubiquitin fusion-degradation protein-like (AHRD V1 ***- Q307X2_SOLTU)%3B contains Interpro domain(s) IPR004854 Ubiquitin fusion degradation protein UFD1
ch01	Solyc01g111380.2*	89410321	89411406	1086	EIS042	Actin depolymerizing factor 5 (AHRD V1 **** A1XJ48_GOSHI)%3B contains Interpro domain(s) IPR002108 Actin-binding%2C cofilin/tropomyosin type
ch01	Solyc01g111390.1*	89415518	89415847	330	EIS042	Unknown Protein (AHRD V1)
ch01	Solyc01g111400.2*	89421657	89424361	2705	EIS042	Subtilisin-like protease (AHRD V1 **-- A9XG40_TOBAC)%3B contains Interpro domain(s) IPR015500 Peptidase S8%2C subtilisin-related
ch01	Solyc01g111410.2*	89429434	89436218	6785	EIS042	Protein prenyltransferase alpha subunit repeat-containing protein 1 (AHRD V1 *-*- PTAR1_HUMAN)%3B contains Interpro domain(s) IPR008940 Protein prenyltransferase
ch01	Solyc01g111420.2*	89436294	89437964	1671	EIS042	LOC734162 protein (Fragment) (AHRD V1 *-*- Q4KLD4_XENLA)%3B contains Interpro domain(s) IPR002143 Ribosomal protein L1
ch01	Solyc01g111430.2*	89439240	89441617	2378	EIS042	Pentatricopeptide repeat-containing protein (AHRD V1 ***- D7L173_ARALY)%3B contains Interpro domain(s) IPR002885 Pentatricopeptide repeat
ch01	Solyc01g111440.2*	89441082	89454437	13356	EIS042	Senescence-associated protein 12 (AHRD V1 *-*- O81657_HEMSP)%3B contains Interpro domain(s) IPR009686 Senescence-associated
ch01	Solyc01g111450.2*	89446679	89449724	3046	EIS042	Proteasome subunit alpha type (AHRD V1 ***- Q38HT8_SOLTU)%3B contains Interpro domain(s) IPR000426 Proteasome%2C alpha-subunit%2C conserved site
ch01	Solyc01g111460.2*	89452830	89454518	1689	EIS042	Proteasome subunit alpha type (AHRD V1 ***- Q38HT8_SOLTU)%3B contains Interpro domain(s) IPR001353 Proteasome%2C subunit alpha/beta
ch01	Solyc01g111470.2*	89453134	89456833	3700	EIS042	Pentatricopeptide repeat-containing protein (AHRD V1 ***- D7L879_ARALY)%3B contains Interpro domain(s) IPR002885 Pentatricopeptide repeat
ch01	Solyc01g111480.1*	89460929	89464479	3551	EIS042	Mutator-like transposase (AHRD V1 *--- Q94HK4_ORYSA)%3B contains Interpro domain(s) IPR004332 Transposase%2C MuDR%2C plant
ch01	Solyc01g111490.1*	89464763	89465182	420	EIS042	Unknown Protein (AHRD V1)%3B contains Interpro domain(s) IPR010666 Zinc finger%2C GRF-type
ch01	Solyc01g111500.2*	89480965	89482050	1086	EIS042	MYB transcription factor (AHRD V1 **** B9H191_POPTR)%3B contains Interpro domain(s) IPR015495 Myb transcription factor
ch01	Solyc01g111510.2*	89495534	89500705	5172	EIS042	Ascorbate peroxidase (AHRD V1 **** Q8W4V7_CAPAN)%3B contains Interpro domain(s) IPR002207 Plant ascorbate peroxidase
ch01	Solyc01g111520.2*	89504374	89512877	8504	EIS042	Synaptotagmin (AHRD V1 *--- B0W3L1_CULQU)%3B contains Interpro domain(s) IPR018029 C2 membrane targeting protein
ch01	Solyc01g112150.2*	89990409	89993077	2669	EIS043	Sec1-1 syntaxin binding protein (AHRD V1 *--* Q3SEL6_PARTE)%3B contains Interpro domain(s) IPR001619 Sec1-like protein
ch01	Solyc01g112160.2*	89993262	89997889	4628	EIS043	Phosphoglycerate mutase family protein (AHRD V1 ***- B6UI41_MAIZE)%3B contains Interpro domain(s) IPR013078 Phosphoglycerate mutase
ch01	Solyc01g112170.2*	89998308	90002839	4532	EIS043	Calcium-dependent protein kinase (AHRD V1 **-* Q9S7Z4_MARPO)%3B contains Interpro domain(s) IPR011992 EF-Hand type
ch01	Solyc01g112180.2*	90004018	90010183	6166	EIS043	Unknown Protein (AHRD V1)
ch01	Solyc01g112190.2*	90015884	90019117	3234	EIS043	Nodule inception protein (Fragment) (AHRD V1 ***- A9DMJ4_MEDTR)%3B contains Interpro domain(s) IPR003035 Plant regulator RWP-RK
ch01	Solyc01g112200.2*	90019581	90021908	2328	EIS043	Pentatricopeptide repeat-containing protein (AHRD V1 ***- D7L8S9_ARALY)%3B contains Interpro domain(s) IPR002885 Pentatricopeptide repeat
ch01	Solyc01g112210.2*	90022133	90027607	5475	EIS043	Glycosyltransferase (AHRD V1 ***- B9IC41_POPTR)%3B contains Interpro domain(s) IPR002495 Glycosyl transferase%2C family 8
ch01	Solyc01g112220.2*	90032288	90034776	2489	EIS043	Serine/threonine protein kinase-like (AHRD V1 **** Q5XWQ1_SOLTU)%3B contains Interpro domain(s) IPR002290 Serine/threonine protein kinase
ch01	Solyc01g112230.2*	90038028	90038636	609	EIS043	PGPS/NH21 (AHRD V1 **-- Q9ZTM1_PETHY)%3B contains Interpro domain(s) IPR000316 Plant EC metallothionein-like protein%2C family 15
ch01	Solyc01g112240.2*	90039792	90058786	18995	EIS043	Alpha-1 3-mannosyl-glycoprotein beta-1 2-N-acetylglucosaminyltransferase (AHRD V1 **** Q9ST97_TOBAC)%3B contains Interpro domain(s) IPR004139 Glycosyl transferase%2C family 13
ch01	Solyc01g112250.2*	90084923	90090825	5903	EIS043	Calcium-dependent protein kinase 3 (AHRD V1 **** Q7Y050_CAPAN)%3B contains Interpro domain(s) IPR002290 Serine/threonine protein kinase
ch01	Solyc01g112260.2*	90097982	90098946	965	EIS043	Unknown Protein (AHRD V1)
ch02	Solyc02g005280.1*	1862934	1864751	1818	EIS044	Pentatricopeptide repeat-containing protein (AHRD V1 ***- D7KHY5_ARALY)%3B contains Interpro domain(s) IPR002885 Pentatricopeptide repeat
ch02	Solyc02g005290.2*	1881300	1892947	11648	EIS044	Peptidyl-prolyl cis-trans isomerase (AHRD V1 *-*- A2BY00_PROM5)%3B contains Interpro domain(s) IPR001179 Peptidyl-prolyl cis-trans isomerase%2C FKBP-type
ch02	Solyc02g005600.1*	3988718	3991990	3273	EIS045	Ubiquitin carboxyl-terminal hydrolase (AHRD V1 ***- B9SNV7_RICCO)%3B contains Interpro domain(s) IPR001394 Peptidase C19%2C ubiquitin carboxyl-terminal hydrolase 2
ch02	Solyc02g021210.1*	12906462	12906749	288	EIS047	Unknown Protein (AHRD V1)
ch02	Solyc02g021220.1*	12919948	12922332	2385	EIS047	Subtilisin-like protease (AHRD V1 **-- A9XG40_TOBAC)%3B contains Interpro domain(s) IPR015500 Peptidase S8%2C subtilisin-related
ch02	Solyc02g021230.2*	12939464	12943912	4449	EIS047	Regulatory protein (AHRD V1 **-- Q8LFS2_ARATH)
ch02	Solyc02g032390.1*	19122301	19124289	1989	EIS048	Unknown Protein (AHRD V1)
ch02	Solyc02g032400.1*	19125517	19126920	1404	EIS048	Unknown Protein (AHRD V1)
ch02	Solyc02g032410.2*	19156448	19156914	467	EIS048	Unknown Protein (AHRD V1)
ch02	Solyc02g032420.1*	19156771	19157022	252	EIS048	Unknown Protein (AHRD V1)
ch02	Solyc02g032430.1*	19175346	19176200	855	EIS048	E3 ubiquitin-protein ligase Topors (AHRD V1 *--- TOPRS_DROME)%3B contains Interpro domain(s) IPR018957 Zinc finger%2C C3HC4 RING-type
ch02	Solyc02g032440.1*	19183974	19184364	391	EIS048	Unknown Protein (AHRD V1)
ch02	Solyc02g032450.2*	19193309	19197354	4046	EIS048	Unknown Protein (AHRD V1)
ch02	Solyc02g032460.1*	19198626	19200553	1928	EIS048	Unknown Protein (AHRD V1)
ch02	Solyc02g032470.2*	19209264	19213104	3841	EIS048	Unknown Protein (AHRD V1)
ch02	Solyc02g032480.1*	19213145	19219337	6193	EIS048	Unknown Protein (AHRD V1)
ch02	Solyc02g032490.2*	19222337	19224024	1688	EIS048	Unknown Protein (AHRD V1)
ch02	Solyc02g032500.1*	19232928	19234478	1551	EIS048	Mutator-like transposase (AHRD V1 ***- Q9FH43_ARATH)%3B contains Interpro domain(s) IPR006564 Zinc finger%2C PMZ-type
ch02	Solyc02g032510.2*	19242941	19247560	4620	EIS048	Kelch-like protein (AHRD V1 ***- A7XCS9_9POXV)%3B contains Interpro domain(s) IPR013089 Kelch related
ch02	Solyc02g055360.1*	26188096	26190030	1935	EIS049	Ulp1 protease family C-terminal catalytic domain containing protein (AHRD V1 ***- Q60D46_SOLDE)
ch02	Solyc02g055370.2*	26262372	26263045	674	EIS049	Transcriptional factor B3 family protein (AHRD V1 ***- D7LIC1_ARALY)%3B contains Interpro domain(s) IPR003340 Transcriptional factor B3
ch02	Solyc02g055440.2*	26960778	26961988	1211	EIS050	Genomic DNA chromosome 3 P1 clone MPN9 (AHRD V1 ***- Q9LT28_ARATH)
ch02	Solyc02g055450.1*	26962408	26963013	606	EIS050	Genomic DNA chromosome 3 P1 clone MPN9 (AHRD V1 ***- Q9LT30_ARATH)%3B contains Interpro domain(s) IPR003774 Protein of unknown function DUF179
ch02	Solyc02g055460.1*	26963327	26982393	19067	EIS050	Disulfide-isomerase A3 (AHRD V1 *-*- C1BNX3_9MAXI)%3B contains Interpro domain(s) IPR012335 Thioredoxin fold
ch02	Solyc02g055470.2*	26994096	26999161	5066	EIS050	Genomic DNA chromosome 3 P1 clone MPN9 (AHRD V1 *-*- Q9LT30_ARATH)
ch02	Solyc02g062000.2*	28157260	28164320	7061	EIS051	RUN and FYVE domain-containing protein 1 (AHRD V1 *--- B0WS48_CULQU)%3B contains Interpro domain(s) IPR000306 Zinc finger%2C FYVE-type
ch02	Solyc02g062010.1*	28168638	28168808	171	EIS051	Unknown Protein (AHRD V1)
ch02	Solyc02g062020.2*	28182920	28187850	4931	EIS051	Ras-like GTP-binding protein RHO (AHRD V1 **-- RHO_APLCA)%3B contains Interpro domain(s) IPR003578 Ras small GTPase%2C Rho type
ch02	Solyc02g062030.1*	28192771	28194362	1592	EIS051	Cytochrome P450
ch02	Solyc02g062040.2*	28194736	28197111	2376	EIS051	RING finger-like (AHRD V1 *-*- Q5Z6V1_ORYSJ)%3B contains Interpro domain(s) IPR018957 Zinc finger%2C C3HC4 RING-type
ch02	Solyc02g062050.1*	28218028	28219060	1033	EIS051	ERD7 protein (Fragment) (AHRD V1 *-*- Q94II1_ARATH)%3B contains Interpro domain(s) IPR009686 Senescence-associated
ch02	Solyc02g062060.1*	28223809	28224429	621	EIS051	NAC transcription factor (AHRD V1 ***- B3VK74_TOBAC)%3B contains Interpro domain(s) IPR003441 No apical meristem (NAM) protein
ch02	Solyc02g062070.1*	28231047	28232074	1028	EIS051	Unknown Protein (AHRD V1)%3B contains Interpro domain(s) IPR003441 No apical meristem (NAM) protein
ch02	Solyc02g062080.1*	28235774	28236555	782	EIS051	Unknown Protein (AHRD V1)
ch02	Solyc02g062090.1*	28249515	28250305	791	EIS051	Unknown Protein (AHRD V1)
ch02	Solyc02g063020.1*	29620807	29622938	2132	EIS052	Major facilitator superfamily MFS_1 (AHRD V1 ***- A4FJQ9_SACEN)%3B contains Interpro domain(s) IPR016196 Major facilitator superfamily%2C general substrate transporter
ch02	Solyc02g063030.2*	29625469	29629342	3874	EIS052	LuxR family transcriptional regulator (Fragment) (AHRD V1 *-*- D9ZBL3_9CARY)
ch02	Solyc02g063040.2*	29649197	29653417	4221	EIS052	Unknown Protein (AHRD V1)
ch02	Solyc02g063050.2*	29660810	29673796	12987	EIS052	Os05g0100900 protein (Fragment) (AHRD V1 *-*- Q0DLI2_ORYSJ)
ch02	Solyc02g063060.2*	29676109	29681253	5145	EIS052	Cell division cycle associated 7 (AHRD V1 *-*- Q28DP7_XENTR)%3B contains Interpro domain(s) IPR018866 Cell division cycle-associated protein
ch02	Solyc02g063070.2*	29692418	29699297	6880	EIS052	14-3-3 protein beta/alpha-1 (AHRD V1 **-- 143B1_DANRE)%3B contains Interpro domain(s) IPR000308 14-3-3 protein
ch02	Solyc02g063080.1*	29714126	29714332	207	EIS052	NAD(P)H-quinone oxidoreductase subunit K (AHRD V1 ***- D4TSF2_9NOST)%3B contains Interpro domain(s) IPR006138 NADH
ch02	Solyc02g063510.1*	30185237	30186229	993	EIS053	Unknown Protein (AHRD V1)
ch02	Solyc02g063520.2*	30194476	30196002	1527	EIS053	Homeobox-leucine zipper protein 22 (AHRD V1 ***- D7MA03_ARALY)%3B contains Interpro domain(s) IPR003106 Leucine zipper%2C homeobox-associated
ch02	Solyc02g063530.2*	30219293	30220400	1108	EIS053	Unknown Protein (AHRD V1)
ch02	Solyc02g063540.1*	30226366	30227416	1051	EIS053	1-aminocyclopropane-1-carboxylate synthase (AHRD V1 **** O81143_SOLLC)%3B contains Interpro domain(s) IPR001176 1-aminocyclopropane-1-carboxylate synthase
ch02	Solyc02g064540.1*	30239068	30241420	2353	EIS053	RNA-binding protein (AHRD V1 *--* B6TAS3_MAIZE)%3B contains Interpro domain(s) IPR000504 RNA recognition motif%2C RNP-1
ch02	Solyc02g064550.2*	30245428	30252431	7004	EIS053	C1orf93 homolog (AHRD V1 **-- C1C416_RANCA)%3B contains Interpro domain(s) IPR012335 Thioredoxin fold
ch02	Solyc02g064560.1*	30253780	30254814	1035	EIS053	Phloem protein (Fragment) (AHRD V1 *--- C6FDA8_PSEMZ)
ch02	Solyc02g064570.1*	30255949	30258383	2435	EIS053	Unknown Protein (AHRD V1)%3B contains Interpro domain(s) IPR008889 VQ
ch02	Solyc02g064580.2	30264429	30273186	8758	EIS053	Rhodopsin-like receptor (AHRD V1 ***- B6TUA3_MAIZE)%3B contains Interpro domain(s) IPR019358 Protein of unknown function DUF2215
ch02	Solyc02g064960.2*	30651561	30655131	3571	EIS054	AP2-like ethylene-responsive transcription factor At1g16060 (AHRD V1 *-*- AP2L1_ARATH)%3B contains Interpro domain(s) IPR001471 Pathogenesis-related transcriptional factor and ERF%2C DNA-binding
ch02	Solyc02g064970.2*	30673468	30675393	1926	EIS054	Peroxidase (AHRD V1 **** Q43499_SOLLC)%3B contains Interpro domain(s) IPR002016 Haem peroxidase%2C plant/fungal/bacterial
ch02	Solyc02g064980.1*	30683256	30684335	1080	EIS054	Protein serine/threonine kinase (AHRD V1 ***- D3BP85_POLPA)%3B contains Interpro domain(s) IPR002290 Serine/threonine protein kinase
ch02	Solyc02g064990.2*	30696736	30699056	2321	EIS054	Remorin (AHRD V1 ***- Q00M66_SOYBN)%3B contains Interpro domain(s) IPR005516 Remorin%2C C-terminal region
ch02	Solyc02g065000.1*	30706851	30707372	522	EIS054	Calmodulin-like protein (AHRD V1 ***- Q67TZ4_ORYSJ)%3B contains Interpro domain(s) IPR011992 EF-Hand type
ch02	Solyc02g065010.1*	30708646	30708945	300	EIS054	EF hand family protein (AHRD V1 ***- B6UAJ2_MAIZE)%3B contains Interpro domain(s) IPR011992 EF-Hand type
ch02	Solyc02g065020.1*	30718020	30718665	646	EIS054	Unknown Protein (AHRD V1)
ch02	Solyc02g065030.1*	30730243	30732159	1917	EIS054	Pentatricopeptide repeat-containing protein (AHRD V1 ***- D7M9F5_ARALY)%3B contains Interpro domain(s) IPR002885 Pentatricopeptide repeat
ch02	Solyc02g065040.1*	30733320	30733556	237	EIS054	Unknown Protein (AHRD V1)
ch02	Solyc02g065050.1*	30745377	30746666	1290	EIS054	Aspartic proteinase nepenthesin I (AHRD V1 **-- A9ZMF9_NEPAL)%3B contains Interpro domain(s) IPR001461 Peptidase A1
ch02	Solyc02g065060.2*	30807914	30810710	2797	EIS054	Short-chain dehydrogenase/reductase family protein (AHRD V1 **** D7LTG0_ARALY)%3B contains Interpro domain(s) IPR002347 Glucose/ribitol dehydrogenase
ch02	Solyc02g065070.2*	30813117	30818204	5088	EIS054	Calcium-dependent protein kinase-like (AHRD V1 **** Q9LET1_ARATH)%3B contains Interpro domain(s) IPR002290 Serine/threonine protein kinase
ch02	Solyc02g065080.2*	30825650	30835753	10104	EIS054	2%2C3-bisphosphoglycerate-dependent phosphoglycerate mutase (AHRD V1 *-*- GPMA_METS4)%3B contains Interpro domain(s) IPR013078 Phosphoglycerate mutase
ch02	Solyc02g065090.2*	30837758	30840010	2253	EIS054	Patatin-like protein 3 (AHRD V1 ***- Q9FZ08_TOBAC)%3B contains Interpro domain(s) IPR002641 Patatin
ch02	Solyc02g065100.1*	30844812	30846707	1896	EIS054	Patatin-like protein 3 (AHRD V1 ***- Q9FZ08_TOBAC)%3B contains Interpro domain(s) IPR002641 Patatin
ch02	Solyc02g065110.2*	30847497	30852710	5214	EIS054	Protein serine/threonine kinase (AHRD V1 *-*- D3BP85_POLPA)%3B contains Interpro domain(s) IPR002290 Serine/threonine protein kinase
ch02	Solyc02g065120.1*	30859113	30862054	2942	EIS054	Mutator-like transposase (AHRD V1 ***- Q9AYG3_ORYSJ)%3B contains Interpro domain(s) IPR018289 MULE transposase%2C conserved domain
ch02	Solyc02g065130.1*	30865361	30866856	1496	EIS054	Serine/threonine-protein phosphatase 7 long form homolog (AHRD V1 **-- PPP7L_ARATH)%3B contains Interpro domain(s) IPR019557 Aminotransferase-like%2C plant mobile domain
ch02	Solyc02g065140.1*	30872261	30872413	153	EIS054	Unknown Protein (AHRD V1)
ch02	Solyc02g065150.1*	30880294	30881380	1087	EIS054	LOB domain family protein (AHRD V1 ***- D7LG10_ARALY)%3B contains Interpro domain(s) IPR004883 Lateral organ boundaries%2C LOB
ch02	Solyc02g065160.1*	30895309	30901017	5709	EIS054	SWIB/MDM2 domain containing protein (AHRD V1 *-*- B6SRJ0_MAIZE)%3B contains Interpro domain(s) IPR019835 SWIB domain
ch02	Solyc02g065170.2*	30910851	30914781	3931	EIS054	Laccase-22 (AHRD V1 **-- LAC22_ORYSJ)%3B contains Interpro domain(s) IPR001117 Multicopper oxidase%2C type 1
ch02	Solyc02g065180.2*	30918048	30924916	6869	EIS054	Genomic DNA chromosome 5 P1 clone MUD21 (AHRD V1 **-- Q9FKY8_ARATH)%3B contains Interpro domain(s) IPR012445 Protein of unknown function DUF1649
ch02	Solyc02g068420.2*	32948141	32958285	10145	EIS055	Glioma tumor suppressor candidate region gene 2 (AHRD V1 **-- Q6QLN3_RAT)%3B contains Interpro domain(s) IPR011211 Tumor suppressor protein Gltscr2
ch02	Solyc02g068430.2*	32957930	32965109	7180	EIS055	Choline-phosphate cytidylyltransferase B (AHRD V1 **** B4F7T8_MAIZE)%3B contains Interpro domain(s) IPR004820 Cytidylyltransferase
ch02	Solyc02g068440.2*	32968903	32972526	3624	EIS055	RNA binding protein (AHRD V1 *-** B6U487_MAIZE)%3B contains Interpro domain(s) IPR012677 Nucleotide-binding%2C alpha-beta plait
ch02	Solyc02g068450.2*	32973653	32978760	5108	EIS055	Vacuolar ATPase F subunit (AHRD V1 **** B8Y6I1_HEVBR)%3B contains Interpro domain(s) IPR005772 ATPase%2C V1 complex%2C subunit F%2C eukaryotic
ch02	Solyc02g068460.1*	32979704	32980282	579	EIS055	Unknown Protein (AHRD V1)%3B contains Interpro domain(s) IPR008889 VQ
ch02	Solyc02g068470.1*	32990372	32990839	468	EIS055	Unknown Protein (AHRD V1)
ch02	Solyc02g068480.2*	32994749	33000085	5337	EIS055	Ubiquitin carboxyl-terminal hydrolase family protein (AHRD V1 ***- D7ME50_ARALY)%3B contains Interpro domain(s) IPR001394 Peptidase C19%2C ubiquitin carboxyl-terminal hydrolase 2
ch02	Solyc02g068490.2*	33002915	33011246	8332	EIS055	Copper transporting ATPase 2 (AHRD V1 **** D4N237_SPAAU)%3B contains Interpro domain(s) IPR006403 ATPase%2C P type%2C cation/copper-transporter
ch02	Solyc02g068500.2*	33023030	33030517	7488	EIS055	Thioredoxin o (AHRD V1 *-*- B9MUN0_POPTR)%3B contains Interpro domain(s) IPR015467 Thioredoxin%2C core
ch02	Solyc02g068510.1*	33042372	33045458	3087	EIS055	Zinc-binding protein (AHRD V1 **-- Q948W7_PEA)%3B contains Interpro domain(s) IPR006734 Protein of unknown function DUF597
ch02	Solyc02g068520.1*	33050407	33050568	162	EIS055	Unknown Protein (AHRD V1)
ch02	Solyc02g068530.2*	33060678	33069001	8324	EIS055	UDP-N-acetylglucosamine pyrophosphorylase (AHRD V1 **** B6T8T3_MAIZE)%3B contains Interpro domain(s) IPR002618 UTP--glucose-1-phosphate uridylyltransferase
ch02	Solyc02g068540.1*	33072798	33074500	1703	EIS055	LRR receptor-like serine/threonine-protein kinase%2C RLP
ch02	Solyc02g068550.1*	33077956	33081226	3271	EIS055	Protein FAR1-RELATED SEQUENCE 4 (AHRD V1 ***- FRS4_ARATH)%3B contains Interpro domain(s) IPR018289 MULE transposase%2C conserved domain
ch02	Solyc02g068560.2*	33090650	33105873	15224	EIS055	Chromodomain helicase DNA binding protein 5 (AHRD V1 *--- A2A8L1_MOUSE)%3B contains Interpro domain(s) IPR000330 SNF2-related
ch02	Solyc02g068570.1*	33119056	33119283	228	EIS055	Unknown Protein (AHRD V1)
ch02	Solyc02g068580.1*	33120854	33122260	1407	EIS055	Histone acetyltransferase type B catalytic subunit (AHRD V1 **** D3PHV3_9MAXI)%3B contains Interpro domain(s) IPR000182 GCN5-related N-acetyltransferase
ch02	Solyc02g068590.2*	33122412	33131345	8934	EIS055	Potassium transporter (AHRD V1 **** A9STU4_PHYPA)%3B contains Interpro domain(s) IPR003855 K+ potassium transporter
ch02	Solyc02g068600.2*	33142873	33144717	1845	EIS055	Genomic DNA chromosome 5 P1 clone MUK11 (AHRD V1 **-- Q9FMD0_ARATH)
ch02	Solyc02g068610.1*	33159034	33159941	908	EIS055	Genomic DNA chromosome 5 P1 clone MIK22 (AHRD V1 ***- Q9FFL9_ARATH)%3B contains Interpro domain(s) IPR002110 Ankyrin
ch02	Solyc02g068620.1*	33166947	33167321	375	EIS055	Unknown Protein (AHRD V1)
ch02	Solyc02g068630.1*	33168748	33170865	2118	EIS055	Pentatricopeptide repeat-containing protein (AHRD V1 ***- D7LRG2_ARALY)%3B contains Interpro domain(s) IPR002885 Pentatricopeptide repeat
ch02	Solyc02g068640.2*	33172764	33180223	7460	EIS055	Pyrroline-5-carboxylate reductase (AHRD V1 **** D2DEW0_PHYES)%3B contains Interpro domain(s) IPR000304 Delta 1-pyrroline-5-carboxylate reductase
ch02	Solyc02g081520.2	40021708	40034066	12359	EIS056	Nibrin (AHRD V1 *--- Q3SZL4_BOVIN)%3B contains Interpro domain(s) IPR000253 Forkhead-associated
ch02	Solyc02g081530.1	40036387	40037610	1224	EIS056	Os01g0617600 protein (Fragment) (AHRD V1 ***- Q0JL81_ORYSJ)%3B contains Interpro domain(s) IPR001578 Peptidase C12%2C ubiquitin carboxyl-terminal hydrolase 1
ch02	Solyc02g081540.2	40039567	40040202	636	EIS056	Genomic DNA chromosome 5 P1 clone MLF18 (AHRD V1 ***- Q9FIV5_ARATH)
ch02	Solyc02g081550.2	40041861	40044550	2690	EIS056	ATP-dependent Zn protease cell division protein FtsH homolog (AHRD V1 **** B2XTF7_HETA2)%3B contains Interpro domain(s) IPR001315 Caspase Recruitment IPR003960 ATPase%2C AAA-type%2C conserved site IPR005936 Peptidase M41%2C FtsH IPR006025 Peptidase M%2C neutral zinc metallopeptidases%2C zinc-binding site
ch02	Solyc02g081560.1	40045254	40045454	201	EIS056	Unknown Protein (AHRD V1)
ch02	Solyc02g081570.2	40045892	40050013	4122	EIS056	Yellow stripe-like protein 2.1 (Fragment) (AHRD V1 ***- B4ZYE4_BRAJU)%3B contains Interpro domain(s) IPR004813 Oligopeptide transporter OPT superfamily
ch02	Solyc02g081580.2	40052042	40054919	2878	EIS056	NC domain-containing protein (AHRD V1 **-- D7KZK3_ARALY)%3B contains Interpro domain(s) IPR007053 NC
ch02	Solyc02g081590.2	40060928	40063885	2958	EIS056	FACT complex subunit SPT16 (AHRD V1 *-*- SPT16_ARATH)
ch02	Solyc02g081600.2	40070162	40072548	2387	EIS056	Zinc transporter protein (AHRD V1 **** D5LMF9_9FABA)%3B contains Interpro domain(s) IPR004698 Zinc/iron permease%2C fungal and plant
ch02	Solyc02g081610.1	40073643	40074554	912	EIS056	Phosphatidylinositol UDP-GlcNAc transferase PIG-C (AHRD V1 *-** Q6Q2B3_ASPFU)%3B contains Interpro domain(s) IPR009450 Phosphatidylinositol N-acetylglucosaminyltransferase
ch02	Solyc02g081620.2	40082180	40089741	7562	EIS056	Zinc finger protein 207 (AHRD V1 *-*- Q28FC3_XENTR)%3B contains Interpro domain(s) IPR007087 Zinc finger%2C C2H2-type
ch02	Solyc02g081630.1	40090044	40090196	153	EIS056	Unknown Protein (AHRD V1)
ch02	Solyc02g081640.2	40091504	40097423	5920	EIS056	Transcription factor tfiiib component (AHRD V1 *--- B6K325_SCHJY)%3B contains Interpro domain(s) IPR014778 Myb%2C DNA-binding
ch02	Solyc02g081650.2	40098912	40106547	7636	EIS056	Enhancer of polycomb-like protein (AHRD V1 ***- B9N5C9_POPTR)%3B contains Interpro domain(s) IPR019542 Enhancer of polycomb-like
ch02	Solyc02g081660.2	40107112	40113981	6870	EIS056	GTP-binding protein era homolog (AHRD V1 ***- D7AAD9_STAND)%3B contains Interpro domain(s) IPR005662 GTP-binding protein Era
ch02	Solyc02g081670.1	40120235	40121602	1368	EIS056	Fimbriata (Fragment) (AHRD V1 **-- Q6QVW9_MIMLE)%3B contains Interpro domain(s) IPR001810 Cyclin-like F-box
ch02	Solyc02g081680.2	40122531	40127925	5395	EIS056	Nucleolar complex protein 2 homolog (AHRD V1 ***- C0H9R3_SALSA)%3B contains Interpro domain(s) IPR005343 Uncharacterised protein family UPF0120
ch02	Solyc02g081690.1	40129546	40130991	1446	EIS056	Glucosyltransferase (AHRD V1 **** Q94IF2_TOBAC)%3B contains Interpro domain(s) IPR002213 UDP-glucuronosyl/UDP-glucosyltransferase
ch02	Solyc02g081700.1	40134968	40135714	747	EIS056	Proteasome subunit alpha type (AHRD V1 ***- Q38HT0_SOLTU)%3B contains Interpro domain(s) IPR001353 Proteasome%2C subunit alpha/beta
ch02	Solyc02g081710.1	40136372	40136881	510	EIS056	Sorbitol transporter (AHRD V1 *-*- Q68BJ9_MALDO)%3B contains Interpro domain(s) IPR005828 General substrate transporter
ch02	Solyc02g081720.2	40136660	40137783	1124	EIS056	Mannitol transporter (AHRD V1 *-*- A9QU41_APIGR)%3B contains Interpro domain(s) IPR005828 General substrate transporter
ch02	Solyc02g081730.2	40139724	40146798	7075	EIS056	Sterol-4-alpha-carboxylate 3-dehydrogenase decarboxylating (AHRD V1 **** B6TKP9_MAIZE)%3B contains Interpro domain(s) IPR002225 3-beta hydroxysteroid dehydrogenase/isomerase
ch02	Solyc02g081740.1	40149035	40150445	1411	EIS056	Acyltransferase (Fragment) (AHRD V1 **-- C1JZ77_9SOLA)%3B contains Interpro domain(s) IPR003480 Transferase
ch02	Solyc02g081750.1	40155419	40156837	1419	EIS056	Acyltransferase (Fragment) (AHRD V1 **-- C1JZ77_9SOLA)%3B contains Interpro domain(s) IPR003480 Transferase
ch02	Solyc02g086190.1*	43511594	43512533	940	EIS057	Sterol C-5 desaturase (AHRD V1 **** D7FW86_ECTSI)%3B contains Interpro domain(s) IPR006694 Fatty acid hydroxylase
ch02	Solyc02g086200.1*	43514319	43520365	6047	EIS057	Chloroplastic group IIA intron splicing facilitator CRS1%2C chloroplastic (AHRD V1 ***- CRS1_ARATH)%3B contains Interpro domain(s) IPR001890 RNA-binding%2C CRM domain
ch02	Solyc02g086210.2*	43522473	43524974	2502	EIS057	Receptor-like protein kinase (AHRD V1 ***- D3G6F0_CAPAN)%3B contains Interpro domain(s) IPR002290 Serine/threonine protein kinase
ch02	Solyc02g086220.2*	43525934	43531719	5786	EIS057	Abhydrolase domain-containing protein FAM108B1 (AHRD V1 **-- C0HAS5_SALSA)
ch02	Solyc02g086230.1*	43535778	43537160	1383	EIS057	Pentatricopeptide repeat-containing protein (AHRD V1 ***- D7MRB7_ARALY)%3B contains Interpro domain(s) IPR002885 Pentatricopeptide repeat
ch02	Solyc02g086240.2*	43539689	43543115	3427	EIS057	50S ribosomal protein L5 (AHRD V1 ***- RL5_XANP2)%3B contains Interpro domain(s) IPR002132 Ribosomal protein L5
ch02	Solyc02g086250.2*	43545452	43550151	4700	EIS057	Genomic DNA chromosome 3 P1 clone MAL21 (AHRD V1 ***- Q9LJZ4_ARATH)
ch02	Solyc02g086260.1*	43554211	43554672	462	EIS057	Unknown Protein (AHRD V1)
ch02	Solyc02g086270.2*	43557735	43566755	9021	EIS057	Receptor-like kinase (AHRD V1 *-*- A7VM25_MARPO)%3B contains Interpro domain(s) IPR002290 Serine/threonine protein kinase
ch02	Solyc02g086280.2*	43564153	43569703	5551	EIS057	Receptor protein kinase-like protein (AHRD V1 ***- Q9FF32_ARATH)
ch02	Solyc02g086290.1*	43569613	43570455	843	EIS057	Receptor serine/threonine kinase (AHRD V1 ***- Q9FF31_ARATH)
ch02	Solyc02g086300.2*	43573059	43575024	1966	EIS057	Glutamine amidotransferase (AHRD V1 *-*- C6YZA6_9BACE)%3B contains Interpro domain(s) IPR011697 Peptidase C26
ch02	Solyc02g086310.1*	43581253	43581537	285	EIS057	Lipid transfer protein (AHRD V1 ***- Q42158_ARATH)%3B contains Interpro domain(s) IPR013770 Plant lipid transfer protein and hydrophobic protein%2C helical
ch02	Solyc02g086320.1*	43584719	43585012	294	EIS057	HEAT repeat-containing protein-like (AHRD V1 ***- Q5QMW8_ORYSJ)
ch02	Solyc02g086330.2*	43585951	43586573	623	EIS057	Unknown Protein (AHRD V1)
ch02	Solyc02g086340.2*	43586427	43595256	8830	EIS057	LisH domain and HEAT repeat-containing protein KIAA1468 (AHRD V1 *-*- K1468_HUMAN)%3B contains Interpro domain(s) IPR011989 Armadillo-like helical
ch02	Solyc02g086350.2*	43598508	43600584	2077	EIS057	Protein PLASTID MOVEMENT IMPAIRED 2 (AHRD V1 ***- PMI2_ARATH)%3B contains Interpro domain(s) IPR008545 Protein of unknown function DUF827%2C plant
ch02	Solyc02g086360.2*	43601058	43604121	3064	EIS057	Octicosapeptide/Phox/Bem1p domain-containing protein (AHRD V1 *--- D7L8F8_ARALY)%3B contains Interpro domain(s) IPR000270 Octicosapeptide/Phox/Bem1p
ch02	Solyc02g086370.2*	43609598	43613135	3538	EIS057	ER Phosphatidate Phosphatase (AHRD V1 **** B9SJX0_RICCO)%3B contains Interpro domain(s) IPR000326 Phosphatidic acid phosphatase type 2/haloperoxidase
ch02	Solyc02g086380.1*	43613223	43613651	429	EIS057	Unknown Protein (AHRD V1)
ch02	Solyc02g086390.1*	43621347	43622271	925	EIS057	Unknown Protein (AHRD V1)
ch02	Solyc02g086400.1*	43630625	43631017	393	EIS057	Unknown Protein (AHRD V1)
ch02	Solyc02g086410.1*	43633058	43654036	20979	EIS057	Unknown Protein (AHRD V1)
ch02	Solyc02g086420.1*	43675522	43675674	153	EIS057	Unknown Protein (AHRD V1)
ch02	Solyc02g086430.2*	43675564	43676632	1069	EIS057	Zinc finger protein 36 C3H type-like 1 (Fragment) (AHRD V1 *-*- C5H180_ACRGR)%3B contains Interpro domain(s) IPR000571 Zinc finger%2C CCCH-type
ch02	Solyc02g086440.2*	43683988	43686819	2832	EIS057	Unknown Protein (AHRD V1)%3B contains Interpro domain(s) IPR001810 Cyclin-like F-box
ch02	Solyc02g086450.1*	43695656	43695973	318	EIS057	Genomic DNA chromosome 5 TAC clone K21I16 (AHRD V1 ***- Q9FI64_ARATH)
ch02	Solyc02g086460.2*	43702622	43720134	17513	EIS057	Unknown Protein (AHRD V1)
ch02	Solyc02g086470.2*	43724456	43729361	4906	EIS057	WD repeat protein (AHRD V1 **-- B8MBM8_TALSN)%3B contains Interpro domain(s) IPR020472 G-protein beta WD-40 repeat%2C region
ch02	Solyc02g086480.1*	43735451	43735900	450	EIS057	LOB domain protein (AHRD V1 ***- Q9AS62_ORYSJ)%3B contains Interpro domain(s) IPR004883 Lateral organ boundaries%2C LOB
ch02	Solyc02g086490.2	43743121	43743933	813	EIS057	Oleosin (AHRD V1 ***- Q43123_DAUCA)%3B contains Interpro domain(s) IPR000136 Oleosin
ch02	Solyc02g086500.2	43746420	43759951	13532	EIS057	Genomic DNA chromosome 3 P1 clone MGF10 (AHRD V1 **-- Q9LVX3_ARATH)%3B contains Interpro domain(s) IPR016024 Armadillo-type fold
ch02	Solyc02g086510.2	43760363	43764291	3929	EIS057	Zinc finger CCCH domain-containing protein 41 (AHRD V1 **-- C3H41_ARATH)%3B contains Interpro domain(s) IPR000504 RNA recognition motif%2C RNP-1
ch02	Solyc02g086520.2	43768094	43773087	4994	EIS057	Os05g0169400 protein (Fragment) (AHRD V1 *-*- Q0DKE7_ORYSJ)%3B contains Interpro domain(s) IPR010820 Protein of unknown function DUF1421
ch02	Solyc02g086530.2	43775103	43779306	4204	EIS057	Alpha-galactosidase (AHRD V1 **-- C0NUM4_AJECG)%3B contains Interpro domain(s) IPR008811 Raffinose synthase
ch02	Solyc02g086540.1	43786951	43790192	3242	EIS057	Double-strand-break repair protein rad21 (AHRD V1 *-*- C5FNZ1_NANOT)%3B contains Interpro domain(s) IPR006910 Rad21/Rec8 like protein%2C N-terminal
ch02	Solyc02g086550.2	43791778	43797970	6193	EIS057	Os06g0661900 protein (Fragment) (AHRD V1 ***- Q0DAD0_ORYSJ)%3B contains Interpro domain(s) IPR004949 Protein of unknown function DUF266%2C plant
ch02	Solyc02g086560.2	43801536	43803839	2304	EIS057	Cobalamin (Vitamin B12) biosynthesis CbiX protein (AHRD V1 *--- A6C9M5_9PLAN)%3B contains Interpro domain(s) IPR002762 Cobalamin (vitamin B12) biosynthesis CbiX
ch02	Solyc02g086570.1	43804985	43807168	2184	EIS057	Pentatricopeptide repeat-containing protein (AHRD V1 ***- D7L041_ARALY)%3B contains Interpro domain(s) IPR002885 Pentatricopeptide repeat
ch02	Solyc02g086580.2	43809226	43817444	8219	EIS057	ATP-dependent DNA helicase MER3 (AHRD V1 **** C5FL91_NANOT)%3B contains Interpro domain(s) IPR011545 DNA/RNA helicase%2C DEAD/DEAH box type%2C N-terminal
ch02	Solyc02g086590.2	43823654	43827592	3939	EIS057	RLK%2C Receptor like protein%2C putative resistance protein with an antifungal domain
ch02	Solyc02g086600.2	43834786	43843201	8416	EIS057	Polyribonucleotide nucleotidyltransferase (AHRD V1 ***- Q1PVN2_9BACT)%3B contains Interpro domain(s) IPR012162 Polyribonucleotide nucleotidyltransferase
ch02	Solyc02g086610.2	43846929	43852398	5470	EIS057	Isocitrate dehydrogenase-like protein (AHRD V1 **** Q8LPJ5_ARATH)%3B contains Interpro domain(s) IPR004790 Isocitrate dehydrogenase NADP-dependent%2C eukaryotic
ch02	Solyc02g086620.2	43855154	43857989	2836	EIS057	Unknown Protein (AHRD V1)
ch02	Solyc02g086630.1	43867432	43867686	255	EIS057	T24D18.4 (Fragment) (AHRD V1 **-- Q0WPH2_ARATH)
ch02	Solyc02g086640.2	43875144	43877324	2181	EIS057	tRNA adenine-N1 methyltransferase catalytic subunit TRM61 (AHRD V1 ***- C1C0S4_9MAXI)%3B contains Interpro domain(s) IPR014816 tRNA methyltransferase complex GCD14 subunit
ch02	Solyc02g086650.2	43880802	43884639	3838	EIS057	Glucose-6-phosphate/phosphate translocator 2 (AHRD V1 **** B6TIJ4_MAIZE)%3B contains Interpro domain(s) IPR004696 Tpt phosphate/phosphoenolpyruvate translocator
ch02	Solyc02g086660.2	43884902	43894920	10019	EIS057	ATP dependent RNA helicase (AHRD V1 *-** B3LNW9_YEAS1)%3B contains Interpro domain(s) IPR011545 DNA/RNA helicase%2C DEAD/DEAH box type%2C N-terminal
ch02	Solyc02g086670.2	43898043	43905200	7158	EIS057	Glycogen synthase kinase (AHRD V1 **** C7AE95_SOYBN)%3B contains Interpro domain(s) IPR002290 Serine/threonine protein kinase
ch02	Solyc02g086680.2*	43906309	43909739	3431	EIS057	Peptide deformylase-like (AHRD V1 **** Q5VNP3_ORYSJ)%3B contains Interpro domain(s) IPR000181 Formylmethionine deformylase
ch02	Solyc02g086690.2*	43919039	43921656	2618	EIS057	MYB transcription factor (AHRD V1 ***- Q9SPG9_ARATH)%3B contains Interpro domain(s) IPR015495 Myb transcription factor
ch02	Solyc02g086700.2*	43925333	43927329	1997	EIS057	Beta-1 3-glucanase (AHRD V1 ***- Q9SYX6_TOBAC)%3B contains Interpro domain(s) IPR000490 Glycoside hydrolase%2C family 17
ch02	Solyc02g086710.2*	43930486	43935980	5495	EIS057	Monodehydroascorbate reductase (NADH)-like protein (AHRD V1 **** Q0WUJ1_ARATH)%3B contains Interpro domain(s) IPR013027 FAD-dependent pyridine nucleotide-disulphide oxidoreductase
ch02	Solyc02g086720.1*	43936793	43936987	195	EIS057	Unknown Protein (AHRD V1)
ch02	Solyc02g086730.1*	43937531	43938103	573	EIS057	50S ribosomal protein L12-C (AHRD V1 ***- Q8LBJ7_ARATH)%3B contains Interpro domain(s) IPR015608 Ribosomal protein L12%2C chloroplast
ch02	Solyc02g089840.2	46129231	46130747	1517	EIS058	Transcription factor (AHRD V1 **-- D7MBD5_ARALY)%3B contains Interpro domain(s) IPR006769 Protein of unknown function DUF607
ch02	Solyc02g089850.2	46130390	46131184	795	EIS058	Coiled-coil domain-containing protein 109A (AHRD V1 **-- C109A_MOUSE)%3B contains Interpro domain(s) IPR006769 Protein of unknown function DUF607
ch02	Solyc02g089860.1	46139974	46140807	834	EIS058	GNS1/SUR4 membrane family protein (AHRD V1 ***- D7MBD4_ARALY)%3B contains Interpro domain(s) IPR002076 GNS1/SUR4 membrane protein
ch02	Solyc02g089870.1	46144086	46144748	663	EIS058	RING finger protein 5 (AHRD V1 **-- B6TLS1_MAIZE)%3B contains Interpro domain(s) IPR018957 Zinc finger%2C C3HC4 RING-type
ch02	Solyc02g089880.2	46149036	46150509	1474	EIS058	Glycosyltransferase family GT8 protein (AHRD V1 ***- D0ECQ6_POPDE)%3B contains Interpro domain(s) IPR002495 Glycosyl transferase%2C family 8
ch02	Solyc02g089890.2	46152628	46161078	8451	EIS058	NAD-dependent epimerase/dehydratase (AHRD V1 *-*- D3NY83_AZOS1)%3B contains Interpro domain(s) IPR016040 NAD(P)-binding domain
ch02	Solyc02g089900.1	46162355	46164292	1938	EIS058	Receptor-like kinase (AHRD V1 *-*- A7VM35_MARPO)%3B contains Interpro domain(s) IPR002290 Serine/threonine protein kinase
ch02	Solyc02g089910.1	46165417	46165569	153	EIS058	Unknown Protein (AHRD V1)
ch02	Solyc02g089920.1	46165956	46167806	1851	EIS058	Receptor-like protein kinase At3g21340 (AHRD V1 *-*- RLK6_ARATH)%3B contains Interpro domain(s) IPR002290 Serine/threonine protein kinase
ch02	Solyc02g089930.2	46180875	46185136	4262	EIS058	Homeobox protein LIM-3 (Fragment) (AHRD V1 *--- O42286_DANRE)%3B contains Interpro domain(s) IPR001781 Zinc finger%2C LIM-type
ch02	Solyc02g089940.2	46203178	46209064	5887	EIS058	BEL1-like homeodomain protein 2 (AHRD V1 **-- BLH2_ARATH)%3B contains Interpro domain(s) IPR006563 POX
ch02	Solyc02g089950.1	46214574	46218291	3718	EIS058	Os12g0596600 protein (Fragment) (AHRD V1 *-*- Q0IM59_ORYSJ)
ch02	Solyc02g089960.2	46222165	46223177	1013	EIS058	Unknown Protein (AHRD V1)
ch02	Solyc02g089970.2	46223245	46232507	9263	EIS058	Histone-lysine n-methyltransferase (AHRD V1 *-*- B0XIT7_CULQU)%3B contains Interpro domain(s) IPR001214 SET
ch02	Solyc02g089980.2	46247120	46250736	3617	EIS058	Ternary complex factor MIP1 (AHRD V1 **-- B6UE27_MAIZE)%3B contains Interpro domain(s) IPR006869 Protein of unknown function DUF547
ch02	Solyc02g089990.1	46255509	46255994	486	EIS058	TMV response-related protein (AHRD V1 *--- B6UG28_MAIZE)
ch02	Solyc02g090000.2	46263082	46266622	3541	EIS058	UPF0497 membrane protein At3g50810 (AHRD V1 ***- U497K_ARATH)%3B contains Interpro domain(s) IPR006702 Uncharacterised protein family UPF0497%2C trans-membrane plant
ch02	Solyc02g090010.1	46267262	46267450	189	EIS058	Molybdopterin synthase sulfur carrier subunit (AHRD V1 **** MOC2A_ORYSJ)%3B contains Interpro domain(s) IPR003749 ThiamineS
ch02	Solyc02g090020.2	46272375	46276064	3690	EIS058	Stress regulated protein isoform 2 (AHRD V1 **-- Q2KP23_9SOLN)
ch02	Solyc02g090030.2	46276521	46278207	1687	EIS058	Oxygen-evolving enhancer protein 1 of photosystem II (AHRD V1 ***- A8J0E4_CHLRE)%3B contains Interpro domain(s) IPR002628 Photosystem II manganese-stabilizing protein PsbO
ch02	Solyc02g090040.1	46279979	46283000	3022	EIS058	CTP synthase (AHRD V1 *-*- D7MFK7_ARALY)
ch02	Solyc02g090050.2	46286900	46287514	615	EIS058	Unknown Protein (AHRD V1)
ch02	Solyc02g090060.1	46288907	46290290	1384	EIS058	Unknown Protein (AHRD V1)
ch02	Solyc02g090070.2	46291959	46294771	2813	EIS058	Phototropic-responsive NPH3 family protein (AHRD V1 **-- D7MMF7_ARALY)%3B contains Interpro domain(s) IPR004249 NPH3
ch02	Solyc02g090080.1	46296851	46297796	946	EIS058	Unknown Protein (AHRD V1)
ch02	Solyc02g090090.2	46298779	46304517	5739	EIS058	TPR domain containing protein (AHRD V1 ***- B6TDD9_MAIZE)%3B contains Interpro domain(s) IPR001440 Tetratricopeptide TPR-1
ch02	Solyc02g090100.1	46306913	46307401	489	EIS058	Unknown Protein (AHRD V1)
ch02	Solyc02g090110.2	46307613	46313725	6113	EIS058	Receptor-like kinase (AHRD V1 *-** A7VM25_MARPO)%3B contains Interpro domain(s) IPR002290 Serine/threonine protein kinase
ch02	Solyc02g090120.1	46322354	46322614	261	EIS058	Unknown Protein (AHRD V1)
ch02	Solyc02g090130.2	46324322	46350297	25976	EIS058	Vacuolar protein sorting-associated protein vps13 (AHRD V1 *-*- C5FUC9_NANOT)%3B contains Interpro domain(s) IPR009543 Vacuolar protein sorting-associated protein
ch02	Solyc02g090140.1	46356349	46363361	7013	EIS058	Unknown Protein (AHRD V1)
ch02	Solyc02g090150.1	46366745	46368103	1359	EIS058	WD-40 repeat family protein (AHRD V1 **-- Q1EPE0_MUSAC)%3B contains Interpro domain(s) IPR020472 G-protein beta WD-40 repeat%2C region
ch02	Solyc02g090160.2	46372679	46379249	6571	EIS058	Guanine nucleotide-binding protein alpha-1 subunit (AHRD V1 *-*- B6TWS6_MAIZE)%3B contains Interpro domain(s) IPR001019 Guanine nucleotide binding protein (G-protein)%2C alpha subunit
ch02	Solyc02g090170.2	46379891	46381662	1772	EIS058	B3 domain-containing protein LOC_Os12g40090 (AHRD V1 ***- Y1209_ORYSJ)%3B contains Interpro domain(s) IPR003340 Transcriptional factor B3
ch02	Solyc02g090180.2	46383042	46388070	5029	EIS058	Oligopeptidase (Protease II) (AHRD V1 **-- A6EDE8_9SPHI)%3B contains Interpro domain(s) IPR002470 Peptidase S9A%2C prolyl oligopeptidase
ch02	Solyc02g090190.1	46390971	46393760	2790	EIS058	Molybdenum cofactor sulfurase (AHRD V1 *-*- C9SRE5_VERA1)%3B contains Interpro domain(s) IPR015424 Pyridoxal phosphate-dependent transferase%2C major region
ch02	Solyc02g090200.2	46403055	46408254	5200	EIS058	Cell division cycle associated 7 (AHRD V1 *-*- Q5M7M4_XENTR)%3B contains Interpro domain(s) IPR018866 Cell division cycle-associated protein
ch02	Solyc02g090210.2	46413177	46415425	2249	EIS058	GDSL esterase/lipase At2g23540 (AHRD V1 **** GDL38_ARATH)%3B contains Interpro domain(s) IPR001087 Lipase%2C GDSL
ch02	Solyc02g090220.2	46422517	46423548	1032	EIS058	Dof zinc finger protein (AHRD V1 *-*- Q9SXG5_ORYSA)%3B contains Interpro domain(s) IPR003851 Zinc finger%2C Dof-type
ch02	Solyc02g090230.2	46429888	46437493	7606	EIS058	Nucleoporin p58/p45 (AHRD V1 ***- B4FHB0_MAIZE)
ch02	Solyc02g090240.2	46438332	46440841	2510	EIS058	Pentatricopeptide repeat-containing protein (AHRD V1 ***- D7LT58_ARALY)%3B contains Interpro domain(s) IPR002885 Pentatricopeptide repeat
ch02	Solyc02g090250.2	46441151	46441826	676	EIS058	Unknown Protein (AHRD V1)
ch02	Solyc02g090260.1	46441840	46446509	4670	EIS058	cDNA clone J20 full insert sequence (AHRD V1 ***- B7ESH6_ORYSJ)
ch02	Solyc02g090290.2	46456616	46458804	2189	EIS058	Cytochrome P450
ch02	Solyc02g090300.2	46462377	46464211	1835	EIS058	Cytochrome P450
ch02	Solyc02g090310.1	46465985	46466767	783	EIS058	Dof zinc finger protein 4 (AHRD V1 *-*- A5HWF3_HORVD)%3B contains Interpro domain(s) IPR003851 Zinc finger%2C Dof-type
ch02	Solyc02g090320.1	46473313	46473759	447	EIS058	Unknown Protein (AHRD V1)
ch02	Solyc02g090330.2	46475667	46479193	3527	EIS058	Autophagy-related protein 101 (AHRD V1 *--- ATGA1_XENLA)%3B contains Interpro domain(s) IPR012445 Protein of unknown function DUF1649
ch02	Solyc02g090340.2	46480889	46483192	2304	EIS058	Cytochrome P450
ch02	Solyc02g090350.2	46490373	46492437	2065	EIS058	Cytochrome P450
ch02	Solyc02g090360.2	46495903	46498924	3022	EIS058	Laccase-22 (AHRD V1 **-- LAC22_ORYSJ)%3B contains Interpro domain(s) IPR001117 Multicopper oxidase%2C type 1
ch02	Solyc02g090370.2	46505452	46507309	1858	EIS058	Reticulon-like protein B13 (AHRD V1 ***- RTNLM_ARATH)%3B contains Interpro domain(s) IPR003388 Reticulon
ch02	Solyc02g090380.2	46515185	46519334	4150	EIS058	Nbs-lrr%2C resistance protein
ch02	Solyc02g090390.2	46520412	46525986	5575	EIS058	Serine-threonine protein kinase (AHRD V1 **** O24395_WHEAT)%3B contains Interpro domain(s) IPR015740 Plant protein serine/threonine kinase-like
ch02	Solyc02g090400.2	46542531	46544827	2297	EIS058	Myb family transcription factor (AHRD V1 **-* D7LQI3_ARALY)%3B contains Interpro domain(s) IPR006447 Myb-like DNA-binding region%2C SHAQKYF class
ch02	Solyc02g090410.2	46548143	46550041	1899	EIS058	LOB domain family protein (AHRD V1 ***- D7LG10_ARALY)%3B contains Interpro domain(s) IPR004883 Lateral organ boundaries%2C LOB
ch02	Solyc02g090420.2	46560506	46563942	3437	EIS058	50S ribosomal protein L25 (AHRD V1 ***- Q0EYU4_9PROT)%3B contains Interpro domain(s) IPR011035 Ribosomal protein L25/Gln-tRNA synthetase%2C anti-codon-binding domain
ch02	Solyc02g090430.2	46568708	46573422	4715	EIS058	Protein serine/threonine kinase (AHRD V1 *-** D3BP85_POLPA)%3B contains Interpro domain(s) IPR002290 Serine/threonine protein kinase
ch02	Solyc02g090440.2	46574321	46574685	365	EIS058	Unknown Protein (AHRD V1)
ch02	Solyc02g090450.2	46577909	46579478	1570	EIS058	Peroxidase (AHRD V1 ***- Q58GF4_9ROSI)%3B contains Interpro domain(s) IPR002016 Haem peroxidase%2C plant/fungal/bacterial
ch02	Solyc02g090460.2	46579797	46580255	459	EIS058	Unknown Protein (AHRD V1)
ch02	Solyc02g090470.2	46586424	46587915	1492	EIS058	Peroxidase (AHRD V1 ***- Q58GF4_9ROSI)%3B contains Interpro domain(s) IPR002016 Haem peroxidase%2C plant/fungal/bacterial
ch02	Solyc02g090480.2	46588712	46594323	5612	EIS058	Peptidyl-prolyl cis-trans isomerase D (AHRD V1 **** PPID_RAT)%3B contains Interpro domain(s) IPR002130 Peptidyl-prolyl cis-trans isomerase%2C cyclophilin-type
ch02	Solyc02g090490.2	46594534	46596748	2215	EIS058	Patatin-like protein 3 (AHRD V1 ***- Q9FZ08_TOBAC)%3B contains Interpro domain(s) IPR002641 Patatin
ch02	Solyc02g090500.2	46616047	46618894	2848	EIS058	HAD-superfamily hydrolase subfamily IA variant 3 containing protein expressed (AHRD V1 ***- Q10ME8_ORYSJ)
ch02	Solyc02g090510.2	46628868	46634108	5241	EIS058	Calcium-dependent protein kinase-like (AHRD V1 **** Q9LET1_ARATH)%3B contains Interpro domain(s) IPR002290 Serine/threonine protein kinase
ch02	Solyc02g090520.1	46636834	46637649	816	EIS058	Unknown Protein (AHRD V1)
ch02	Solyc02g090530.2	46639874	46643399	3526	EIS058	Zinc finger CCCH domain-containing protein 62 (AHRD V1 *--- C3H62_ORYSJ)%3B contains Interpro domain(s) IPR003034 DNA-binding SAP
ch02	Solyc02g090540.2	46644757	46646996	2240	EIS058	Short-chain dehydrogenase/reductase family protein (AHRD V1 **** D7LTG0_ARALY)%3B contains Interpro domain(s) IPR002347 Glucose/ribitol dehydrogenase
ch02	Solyc02g090550.1	46663565	46663990	426	EIS058	Unknown Protein (AHRD V1)
ch02	Solyc02g090560.2	46674600	46677536	2937	EIS058	Calcium-transporting ATPase 1 (AHRD V1 ***- Q7XBH9_CERRI)%3B contains Interpro domain(s) IPR001757 ATPase%2C P-type%2C K/Mg/Cd/Cu/Zn/Na/Ca/Na/H-transporter
ch02	Solyc02g090570.2	46681394	46702041	20648	EIS058	Transducin family protein (AHRD V1 ***- D7LTG4_ARALY)%3B contains Interpro domain(s) IPR017986 WD40 repeat%2C region
ch02	Solyc02g090580.2	46702603	46706286	3684	EIS058	Os03g0859900 protein (Fragment) (AHRD V1 *-*- Q0DLK3_ORYSJ)%3B contains Interpro domain(s) IPR006869 Protein of unknown function DUF547
ch02	Solyc02g090590.1	46723344	46723592	249	EIS058	Unknown Protein (AHRD V1)
ch02	Solyc02g090600.1	46728742	46729266	525	EIS058	Unknown Protein (AHRD V1)
ch02	Solyc02g090610.1	46739684	46739986	303	EIS058	Unknown Protein (AHRD V1)
ch02	Solyc02g090620.2	46742319	46745553	3235	EIS058	Unknown Protein (AHRD V1)
ch02	Solyc02g090630.2	46756836	46759506	2671	EIS058	Patatin-like protein 1 (AHRD V1 ***- Q9FZ09_TOBAC)%3B contains Interpro domain(s) IPR002641 Patatin
ch02	Solyc02g090640.2	46761070	46761721	652	EIS058	Unknown Protein (AHRD V1)
ch02	Solyc02g090650.2	46767099	46775768	8670	EIS058	Os10g0382300 protein (Fragment) (AHRD V1 ***- Q0IY13_ORYSJ)%3B contains Interpro domain(s) IPR006595 CTLH%2C C-terminal to LisH motif
ch02	Solyc02g090660.1	46776484	46777820	1337	EIS058	Patatin-like protein (AHRD V1 ***- Q29VI1_GOSHI)%3B contains Interpro domain(s) IPR002641 Patatin
ch02	Solyc02g090670.2	46778563	46785775	7213	EIS058	Methionine aminopeptidase (AHRD V1 ***- B9H6F3_POPTR)%3B contains Interpro domain(s) IPR002467 Peptidase M24A%2C methionine aminopeptidase%2C subfamily 1
ch02	Solyc02g090680.2	46798032	46799468	1437	EIS058	Cyclin-dependent kinase inhibitor 7 (AHRD V1 *-** KRP7_ARATH)%3B contains Interpro domain(s) IPR016701 Cyclin-dependent kinase inhibitor%2C plant
ch02	Solyc02g090690.1	46802226	46805120	2895	EIS058	Uncharacterized membrane protein At3g27390 (AHRD V1 ***- Y3739_ARATH)
ch02	Solyc02g090700.2	46805131	46805514	384	EIS058	Unknown Protein (AHRD V1)
ch02	Solyc02g090710.2	46809258	46814499	5242	EIS058	B3 domain-containing protein Os01g0234100 (AHRD V1 ***- Y1341_ORYSJ)%3B contains Interpro domain(s) IPR003340 Transcriptional factor B3
ch02	Solyc02g090720.2	46815696	46816256	561	EIS058	Unknown Protein (AHRD V1)
ch02	Solyc02g090730.2	46830407	46831197	791	EIS058	Cell number regulator 1 (AHRD V1 **-- B6TZ45_MAIZE)%3B contains Interpro domain(s) IPR006461 Protein of unknown function Cys-rich
ch02	Solyc02g090740.2	46831268	46833073	1806	EIS058	Multidrug resistance protein mdtK (AHRD V1 *-*- MDTK_PHOLL)%3B contains Interpro domain(s) IPR002528 Multi antimicrobial extrusion protein MatE
ch02	Solyc02g090750.2	46838035	46842708	4674	EIS058	ATP-dependent RNA helicase fal1 (AHRD V1 ***- B2WHT2_PYRTR)
ch02	Solyc02g090760.2	46848209	46856961	8753	EIS058	Os03g0395600 protein (Fragment) (AHRD V1 *-*- Q0DRD1_ORYSJ)
ch02	Solyc02g090770.1	46858589	46859200	612	EIS058	Ethylene responsive transcription factor 2b (AHRD V1 *-*- C0J9I6_9ROSA)%3B contains Interpro domain(s) IPR001471 Pathogenesis-related transcriptional factor and ERF%2C DNA-binding
ch02	Solyc02g090780.1	46863614	46866395	2782	EIS058	Unknown Protein (AHRD V1)
ch02	Solyc02g090790.1	46871204	46871887	684	EIS058	Ethylene responsive transcription factor 2b (AHRD V1 *-*- C0J9I6_9ROSA)%3B contains Interpro domain(s) IPR001471 Pathogenesis-related transcriptional factor and ERF%2C DNA-binding
ch02	Solyc02g090800.1	46874221	46874616	396	EIS058	Ethylene responsive transcription factor 2a (AHRD V1 *-*- C0J9I7_9ROSA)%3B contains Interpro domain(s) IPR001471 Pathogenesis-related transcriptional factor and ERF%2C DNA-binding
ch02	Solyc02g090810.2	46876372	46878474	2103	EIS058	Calmodulin (AHRD V1 ***- Q1WLX8_CHLIN)%3B contains Interpro domain(s) IPR011992 EF-Hand type
ch02	Solyc02g090820.2	46880125	46883382	3258	EIS058	Heat stress transcription factor (AHRD V1 **** D4QAU8_CARPA)%3B contains Interpro domain(s) IPR000232 Heat shock factor (HSF)-type%2C DNA-binding
ch02	Solyc02g090830.1	46889541	46889798	258	EIS058	Unknown Protein (AHRD V1)
ch02	Solyc02g090840.2	46891264	46892524	1261	EIS058	Os11g0282300 protein (Fragment) (AHRD V1 ***- Q0ITA9_ORYSJ)%3B contains Interpro domain(s) IPR012881 Protein of unknown function DUF1685
ch02	Solyc02g090850.2	46898348	46906437	8090	EIS058	Splicing factor arginine/serine-rich 16 (AHRD V1 *-*- C0HB74_SALSA)%3B contains Interpro domain(s) IPR019147 Splicing factor%2C suppressor of white apricot
ch02	Solyc02g090860.2	46907110	46917832	10723	EIS058	Phenylalanyl-tRNA synthetase alpha chain (AHRD V1 **** B6SS66_MAIZE)%3B contains Interpro domain(s) IPR002319 Phenylalanyl-tRNA synthetase%2C class IIc-related
ch02	Solyc02g090870.1	46935792	46937000	1209	EIS058	Unknown Protein (AHRD V1)
ch02	Solyc02g090880.1	46944903	46945229	327	EIS058	Retroelement pol polyprotein-like (AHRD V1 ***- Q9FL75_ARATH)
ch02	Solyc02g090890.2	46947558	46953158	5601	EIS058	Zeaxanthin epoxidase%2C chloroplastic
ch02	Solyc02g090900.2	46960637	46963741	3105	EIS058	Remorin (AHRD V1 ***- Q00M66_SOYBN)%3B contains Interpro domain(s) IPR005516 Remorin%2C C-terminal region
ch02	Solyc02g090910.2	46964307	46971505	7199	EIS058	RNA-binding like protein (AHRD V1 **-* O23189_ARATH)%3B contains Interpro domain(s) IPR000504 RNA recognition motif%2C RNP-1
ch02	Solyc02g090920.2	46973513	46975766	2254	EIS058	Lipase (AHRD V1 ***- Q5S8F1_RICCO)%3B contains Interpro domain(s) IPR002921 Lipase%2C class 3
ch02	Solyc02g090930.2	46976392	46980803	4412	EIS058	Lipase (AHRD V1 ***- Q5S8F1_RICCO)%3B contains Interpro domain(s) IPR002921 Lipase%2C class 3
ch02	Solyc02g090940.2	46982162	46985243	3082	EIS058	Lipase (AHRD V1 ***- Q5S8F1_RICCO)%3B contains Interpro domain(s) IPR002921 Lipase%2C class 3
ch02	Solyc02g090950.1	46991663	46992331	669	EIS058	BHLH transcription factor-like (AHRD V1 *--- Q8S0N2_ORYSJ)%3B contains Interpro domain(s) IPR001092 Basic helix-loop-helix dimerisation region bHLH
ch02	Solyc02g090960.1	46994717	46995070	354	EIS058	Rapid alkalinization factor 3 (AHRD V1 ***- Q6TF27_SOLCH)%3B contains Interpro domain(s) IPR008801 Rapid ALkalinization Factor
ch02	Solyc02g090970.1	47002477	47003559	1083	EIS058	Serine/threonine-protein kinase 24 (AHRD V1 **** STK24_MOUSE)%3B contains Interpro domain(s) IPR002290 Serine/threonine protein kinase
ch02	Solyc02g090980.1	47010791	47011858	1068	EIS058	Protein serine/threonine kinase (AHRD V1 ***- D3BP85_POLPA)%3B contains Interpro domain(s) IPR002290 Serine/threonine protein kinase
ch02	Solyc02g090990.1	47018848	47019918	1071	EIS058	Serine/threonine-protein kinase 36 (AHRD V1 ***- STK36_PONAB)%3B contains Interpro domain(s) IPR002290 Serine/threonine protein kinase
ch02	Solyc02g091000.2	47025388	47027277	1890	EIS058	Harpin-induced protein (AHRD V1 ***- B6TDG9_MAIZE)%3B contains Interpro domain(s) IPR010847 Harpin-induced 1
ch02	Solyc02g091010.1	47029244	47029648	405	EIS058	Nup98 (Fragment) (AHRD V1 **-- A1YK36_DROME)%3B contains Interpro domain(s) IPR007230 Peptidase S59%2C nucleoporin
ch02	Solyc02g091020.1	47031054	47041018	9965	EIS058	Nucleoporin autopeptidase family protein expressed (AHRD V1 *-*- Q2QX81_ORYSJ)
ch02	Solyc02g091030.2	47044186	47052491	8306	EIS058	Nuclear transcription factor Y subunit C-2 (AHRD V1 *-*- B4FWZ1_MAIZE)%3B contains Interpro domain(s) IPR003958 Transcription factor CBF/NF-Y/archaeal histone
ch02	Solyc02g091040.2	47059364	47059878	515	EIS058	Unknown Protein (AHRD V1)
ch02	Solyc02g091050.2	47060165	47062697	2533	EIS058	Multidrug resistance protein mdtK (AHRD V1 ***- MDTK_ERWCT)%3B contains Interpro domain(s) IPR015521 MATE family transporter related protein
ch02	Solyc02g091060.1	47066076	47066321	246	EIS058	Unknown Protein (AHRD V1)
ch02	Solyc02g091070.2	47068548	47070572	2025	EIS058	Multidrug resistance protein mdtK (AHRD V1 *-*- MDTK_EDWI9)%3B contains Interpro domain(s) IPR015521 MATE family transporter related protein
ch02	Solyc02g091080.1	47073657	47075912	2256	EIS058	Multidrug resistance protein mdtK (AHRD V1 *-*- MDTK_SHIF8)%3B contains Interpro domain(s) IPR015521 MATE family transporter related protein
ch02	Solyc02g091090.2	47076668	47079219	2552	EIS058	Mate efflux family protein (AHRD V1 *-*- D7KCN6_ARALY)%3B contains Interpro domain(s) IPR015521 MATE family transporter related protein
ch02	Solyc02g091100.2	47093169	47096847	3679	EIS058	Oxalyl-CoA decarboxylase (AHRD V1 **-- D5PWM9_COREQ)%3B contains Interpro domain(s) IPR012001 Thiamine pyrophosphate enzyme%2C N-terminal TPP binding region
ch02	Solyc02g091110.2	47097884	47100605	2722	EIS058	Histone chaperone ASF1-like protein (AHRD V1 **** D0NV04_PHYIN)%3B contains Interpro domain(s) IPR006818 Histone chaperone%2C ASF1-like
ch02	Solyc02g091120.2	47101422	47120748	19327	EIS058	DNA ligase (AHRD V1 ***- B9SPY8_RICCO)%3B contains Interpro domain(s) IPR000977 ATP-dependent DNA ligase
ch02	Solyc02g091130.2	47122405	47125579	3175	EIS058	ATP synthase subunit beta (AHRD V1 ***- Q9ZR78_NICSY)%3B contains Interpro domain(s) IPR005722 ATPase%2C F1 complex%2C beta subunit
ch02	Solyc02g091140.2	47125658	47127421	1764	EIS058	S-adenosyl-L-methionine carboxyl methyltransferase family protein (AHRD V1 **** D7KVS6_ARALY)%3B contains Interpro domain(s) IPR005299 SAM dependent carboxyl methyltransferase
ch02	Solyc02g091150.1	47134161	47134589	429	EIS058	Unknown Protein (AHRD V1)
ch02	Solyc02g091160.2	47136636	47138672	2037	EIS058	Ankyrin repeat domain-containing protein 50 (AHRD V1 **-* ANR50_HUMAN)%3B contains Interpro domain(s) IPR002110 Ankyrin
ch02	Solyc02g091170.2	47138670	47142095	3426	EIS058	Kinase family protein (AHRD V1 **** D7KBF8_ARALY)%3B contains Interpro domain(s) IPR002290 Serine/threonine protein kinase
ch02	Solyc02g091180.1	47144069	47144569	501	EIS058	cDNA clone J100026I16 full insert sequence (AHRD V1 **-- B7FA06_ORYSJ)
ch02	Solyc02g091190.2	47152463	47157532	5070	EIS058	Methyltransferase-like protein 10 (AHRD V1 **-* B5XB96_SALSA)%3B contains Interpro domain(s) IPR013217 Methyltransferase type 12
ch02	Solyc02g091210.1	47167119	47168471	1353	EIS058	Eukaryotic translation initiation factor 5 (AHRD V1 ***- B6T7C2_MAIZE)%3B contains Interpro domain(s) IPR002735 Translation initiation factor IF2/IF5
ch02	Solyc02g091220.1	47171973	47173325	1353	EIS058	Eukaryotic translation initiation factor 5 (AHRD V1 ***- B6T7C2_MAIZE)%3B contains Interpro domain(s) IPR002735 Translation initiation factor IF2/IF5
ch02	Solyc02g091230.2	47173853	47176291	2439	EIS058	E3 ubiquitin-protein ligase MARCH2 (AHRD V1 *--* B5XFT2_SALSA)%3B contains Interpro domain(s) IPR011016 Zinc finger%2C RING-CH-type
ch02	Solyc02g091240.1	47177496	47178854	1359	EIS058	Auxin efflux carrier protein-like (AHRD V1 **** Q6YZX7_ORYSJ)%3B contains Interpro domain(s) IPR004776 Auxin efflux carrier
ch02	Solyc02g091250.1	47188821	47189213	393	EIS058	Predicted by genscan and genefinder (AHRD V1 ***- Q9ZU37_ARATH)
ch02	Solyc02g091260.1	47192370	47192804	435	EIS058	Predicted by genscan and genefinder (AHRD V1 ***- Q9ZU37_ARATH)
ch02	Solyc02g091270.2	47195986	47199820	3835	EIS058	ELL-associated factor 1 (AHRD V1 *-*- B0WGU2_CULQU)%3B contains Interpro domain(s) IPR019194 ELL-associated factor
ch02	Solyc02g091280.2	47199858	47204562	4705	EIS058	ATP-dependent Clp protease proteolytic subunit (AHRD V1 **** B9H362_POPTR)%3B contains Interpro domain(s) IPR001907 Peptidase S14%2C ClpP
ch02	Solyc02g091290.2	47205094	47211637	6544	EIS058	Methionyl-trna formyltransferase (AHRD V1 ***- B9GV84_POPTR)%3B contains Interpro domain(s) IPR005794 Methionyl-tRNA formyltransferase
ch02	Solyc02g091300.2	47214338	47215294	957	EIS058	Metal ion binding protein (AHRD V1 **-- B6U811_MAIZE)%3B contains Interpro domain(s) IPR006121 Heavy metal transport/detoxification protein
ch02	Solyc02g091310.1	47219154	47220517	1364	EIS058	Copper chaperone (AHRD V1 *--- B6TJ24_MAIZE)%3B contains Interpro domain(s) IPR006121 Heavy metal transport/detoxification protein
ch02	Solyc02g091320.2	47220962	47224447	3486	EIS058	Unknown Protein (AHRD V1)
ch02	Solyc02g091330.2	47231747	47240486	8740	EIS058	C20orf4 homolog (AHRD V1 **-- C0H960_SALSA)%3B contains Interpro domain(s) IPR007946 AAR2
ch02	Solyc02g091340.2	47241318	47251478	10161	EIS058	Pyridoxal kinase (AHRD V1 **** Q4JR84_SOLTU)%3B contains Interpro domain(s) IPR004625 Pyridoxal phosphate (active vitamin B6) biosynthesis%2C pyridoxal kinase
ch02	Solyc02g091350.2	47253988	47256173	2186	EIS058	Glucosyltransferase-2 (AHRD V1 ***- Q8S9A7_PHAAN)%3B contains Interpro domain(s) IPR002213 UDP-glucuronosyl/UDP-glucosyltransferase
ch02	Solyc02g091360.1	47258561	47259061	501	EIS058	Unknown Protein (AHRD V1)
ch02	Solyc02g091370.2	47260723	47262419	1697	EIS058	Glucosyltransferase-2 (AHRD V1 ***- Q8S9A7_PHAAN)%3B contains Interpro domain(s) IPR002213 UDP-glucuronosyl/UDP-glucosyltransferase
ch02	Solyc02g091380.1	47264046	47264363	318	EIS058	Unknown Protein (AHRD V1)
ch02	Solyc02g091390.2	47265725	47266148	424	EIS058	Little protein 1 (AHRD V1 ***- B4UWC1_ARAHY)
ch02	Solyc02g091400.1	47267465	47267929	465	EIS058	Unknown Protein (AHRD V1)
ch02	Solyc02g091410.2	47268452	47288648	20197	EIS058	Pro-apoptotic serine protease nma111-like protein (AHRD V1 *-** D0NE02_PHYIN)%3B contains Interpro domain(s) IPR009003 Peptidase%2C trypsin-like serine and cysteine
ch02	Solyc02g091420.2	47291512	47293127	1616	EIS058	Aquaporin (AHRD V1 ***- B3GK86_ARATH)%3B contains Interpro domain(s) IPR012269 Aquaporin
ch02	Solyc02g091430.2	47295745	47298947	3203	EIS058	Armadillo/beta-catenin repeat family protein (AHRD V1 **-- D7L0H5_ARALY)%3B contains Interpro domain(s) IPR011989 Armadillo-like helical
ch02	Solyc02g091440.1	47312026	47313724	1699	EIS058	BHLH transcription factor (AHRD V1 *-** B6TXR4_MAIZE)%3B contains Interpro domain(s) IPR011598 Helix-loop-helix DNA-binding
ch02	Solyc02g091450.2	47318663	47322555	3893	EIS058	Unknown Protein (AHRD V1)
ch02	Solyc02g091830.2	47638491	47642246	3756	EIS059	Hexokinase (AHRD V1 ***- Q9FVD3_CITSI)%3B contains Interpro domain(s) IPR001312 Hexokinase
ch02	Solyc02g091840.2	47648877	47652967	4091	EIS059	Receptor like kinase%2C RLK
ch02	Solyc02g091850.1	47665740	47665889	150	EIS059	Unknown Protein (AHRD V1)
ch02	Solyc02g091860.2	47680371	47685222	4852	EIS059	Receptor like kinase%2C RLK
ch02	Solyc02g091870.2	47685625	47687676	2052	EIS059	Tubulin alpha-3 chain (AHRD V1 ***- B6SPX4_MAIZE)%3B contains Interpro domain(s) IPR002452 Alpha tubulin
ch02	Solyc02g091880.2	47688583	47691682	3100	EIS059	Cytochrome c oxidase subunit VIa family protein expressed (AHRD V1 **** Q7XZW4_ORYSJ)%3B contains Interpro domain(s) IPR001349 Cytochrome c oxidase%2C subunit VIa
ch02	Solyc02g091890.1	47692878	47695214	2337	EIS059	MRNA complete cds clone RAFL24-22-E06 (AHRD V1 *-*- Q67YL8_ARATH)
ch02	Solyc02g091900.2	47696576	47698280	1705	EIS059	Cysteine desulfurase (AHRD V1 **** B6T4S0_MAIZE)%3B contains Interpro domain(s) IPR000192 Aminotransferase%2C class V/Cysteine desulfurase
ch02	Solyc02g091910.1	47703714	47704259	546	EIS059	EPIDERMAL PATTERNING FACTOR-like protein 2 (AHRD V1 ***- EPFL2_ARATH)
ch02	Solyc02g091920.2	47711950	47713581	1632	EIS059	Xyloglucan endotransglucosylase/hydrolase 2 (AHRD V1 **** Q2MK81_9ROSA)%3B contains Interpro domain(s) IPR016455 Xyloglucan endotransglucosylase/hydrolase
ch02	Solyc02g091930.2	47728213	47729684	1472	EIS059	Homeobox-leucine zipper protein 22 (AHRD V1 ***- D7MA03_ARALY)%3B contains Interpro domain(s) IPR003106 Leucine zipper%2C homeobox-associated
ch02	Solyc02g091940.2	47740225	47741729	1505	EIS059	AT5g13970/MAC12_6 (AHRD V1 ***- Q9FFX8_ARATH)
ch02	Solyc02g091950.2	47741858	47747519	5662	EIS059	Lysosomal Pro-X carboxypeptidase (AHRD V1 **-* Q9FLH1_ARATH)%3B contains Interpro domain(s) IPR008758 Peptidase S28
ch02	Solyc02g091960.2	47749109	47755539	6431	EIS059	Nuclear matrix constituent protein 2 (AHRD V1 ***- D2YZU6_APIGR)
ch02	Solyc02g091970.2	47756090	47762810	6721	EIS059	Branched-chain-amino-acid aminotransferase (AHRD V1 ***- Q9SNY8_SOLTU)%3B contains Interpro domain(s) IPR005786 Branched-chain amino acid aminotransferase II
ch02	Solyc02g091980.1	47768960	47770244	1285	EIS059	MYB transcription factor (AHRD V1 *-** Q9T066_ARATH)%3B contains Interpro domain(s) IPR015495 Myb transcription factor
ch02	Solyc02g091990.2	47786604	47788405	1802	EIS059	1-aminocyclopropane-1-carboxylate synthase (AHRD V1 **** Q4LDM0_SOLLC)%3B contains Interpro domain(s) IPR004839 Aminotransferase%2C class I and II IPR004838 Aminotransferases%2C class-I%2C pyridoxal-phosphate-binding site
ch02	Solyc02g092000.2	47797963	47802883	4921	EIS059	Unknown Protein (AHRD V1)
ch02	Solyc02g092010.2	47803447	47810512	7066	EIS059	GTP-binding protein hflX (AHRD V1 *-*- B8GW93_CAUCN)%3B contains Interpro domain(s) IPR016496 GTP-binding protein%2C HflX
ch02	Solyc02g092020.1	47815469	47816695	1227	EIS059	F-box domain containing protein expressed (AHRD V1 ***- Q2R211_ORYSJ)%3B contains Interpro domain(s) IPR005174 Protein of unknown function DUF295
ch02	Solyc02g092030.1	47817379	47820707	3329	EIS059	Cbs domain containing protein expressed (Fragment) (AHRD V1 *--- A6N095_ORYSI)%3B contains Interpro domain(s) IPR002550 Protein of unknown function DUF21
ch02	Solyc02g092040.1	47827762	47828565	804	EIS059	LRR receptor-like serine/threonine-protein kinase%2C RLP
ch02	Solyc02g092050.2*	47836352	47839882	3531	EIS059	AP2-like ethylene-responsive transcription factor At1g16060 (AHRD V1 *-*- AP2L1_ARATH)%3B contains Interpro domain(s) IPR001471 Pathogenesis-related transcriptional factor and ERF%2C DNA-binding
ch02	Solyc02g092060.1*	47841763	47842611	849	EIS059	Short-chain dehydrogenase/reductase family protein (AHRD V1 **** D7M2S9_ARALY)%3B contains Interpro domain(s) IPR002347 Glucose/ribitol dehydrogenase
ch02	Solyc02g092070.2*	47855277	47859821	4545	EIS059	Growth regulating factor 1 (Fragment) (AHRD V1 *--- A6MZS4_ORYSI)%3B contains Interpro domain(s) IPR014977 WRC
ch02	Solyc02g092080.1*	47869438	47873230	3793	EIS059	Primary rRNA-binding ribosomal protein component of the large (60S) ribosomal subunit (AHRD V1 *-** C4R910_PICPG)%3B contains Interpro domain(s) IPR012678 Ribosomal protein L23/L15e%2C core
ch02	Solyc02g092090.1*	47877286	47877930	645	EIS059	BZIP transcription factor family protein (AHRD V1 ***- D7LE49_ARALY)%3B contains Interpro domain(s) IPR011616 bZIP transcription factor%2C bZIP-1
ch02	Solyc02g092100.1*	47886009	47886380	372	EIS059	Unknown Protein (AHRD V1)
ch02	Solyc02g092110.2*	47901342	47902019	678	EIS059	Phytosulfokines 3 (AHRD V1 ***- PSK3_ARATH)%3B contains Interpro domain(s) IPR009438 Phytosulfokine
ch02	Solyc02g092120.2*	47904587	47905142	556	EIS059	Phytosulfokines 3 (AHRD V1 ***- PSK3_ARATH)%3B contains Interpro domain(s) IPR009438 Phytosulfokine
ch02	Solyc02g092130.2*	47906296	47908944	2649	EIS059	Unknown Protein (AHRD V1)
ch02	Solyc02g092140.1*	47909832	47911085	1254	EIS059	Phloem protein (Fragment) (AHRD V1 *--- C6FDA1_PSEMZ)
ch02	Solyc02g093040.2*	48560840	48562364	1525	EIS060	Cathepsin B-like cysteine proteinase (AHRD V1 **-* CYSP_SCHMA)%3B contains Interpro domain(s) IPR013128 Peptidase C1A%2C papain
ch02	Solyc02g093050.2*	48575427	48577339	1913	EIS060	WRKY transcription factor 26 (AHRD V1 ***- C9DI15_9ROSI)%3B contains Interpro domain(s) IPR003657 DNA-binding WRKY
ch02	Solyc02g093060.2*	48580755	48583810	3056	EIS060	tRNA-dihydrouridine synthase 1-like protein (AHRD V1 **** D3BAF6_POLPA)%3B contains Interpro domain(s) IPR001269 tRNA-dihydrouridine synthase
ch02	Solyc02g093070.2*	48584072	48586549	2478	EIS060	2OG-Fe(II) oxygenase (AHRD V1 **-- Q09B48_STIAU)%3B contains Interpro domain(s) IPR005123 Oxoglutarate and iron-dependent oxygenase
ch02	Solyc02g093080.2*	48592527	48596208	3682	EIS060	1-aminocyclopropane-1-carboxylate oxidase (AHRD V1 **-* ACCO1_DICMU)%3B contains Interpro domain(s) IPR005123 Oxoglutarate and iron-dependent oxygenase
ch02	Solyc02g093090.1*	48596619	48597545	927	EIS060	Expressed protein (Fragment) (AHRD V1 *-*- B3VV20_POPTN)%3B contains Interpro domain(s) IPR006514 Protein of unknown function DUF579%2C plant
ch02	Solyc02g093100.2*	48601105	48604496	3392	EIS060	Receptor like kinase%2C RLK
ch02	Solyc02g093110.2*	48605264	48609246	3983	EIS060	Ubiquitin-conjugating enzyme E2 I (AHRD V1 ***- B6U359_MAIZE)%3B contains Interpro domain(s) IPR000608 Ubiquitin-conjugating enzyme%2C E2
ch02	Solyc02g093120.2*	48623523	48626914	3392	EIS060	RNA binding protein (AHRD V1 *--- B2VRY0_PYRTR)%3B contains Interpro domain(s) IPR012677 Nucleotide-binding%2C alpha-beta plait
ch02	Solyc02g093130.1*	48631396	48631797	402	EIS060	Ethylene-responsive transcription factor 5 (AHRD V1 *-*- EF102_ARATH)%3B contains Interpro domain(s) IPR001471 Pathogenesis-related transcriptional factor and ERF%2C DNA-binding
ch02	Solyc02g093140.2*	48634790	48640565	5776	EIS060	CBS domain-containing protein-like (AHRD V1 ***- B8AP73_ORYSI)%3B contains Interpro domain(s) IPR000644 Cystathionine beta-synthase%2C core
ch02	Solyc02g093150.2*	48655673	48658630	2958	EIS060	AP2-like ethylene-responsive transcription factor At1g16060 (AHRD V1 *-*- AP2L1_ARATH)%3B contains Interpro domain(s) IPR001471 Pathogenesis-related transcriptional factor and ERF%2C DNA-binding
ch03	Solyc03g006220.2*	848503	853887	5385	EIS061	Os06g0207500 protein (Fragment) (AHRD V1 **-- Q0DDQ9_ORYSJ)%3B contains Interpro domain(s) IPR004253 Protein of unknown function DUF231%2C plant
ch03	Solyc03g006230.1*	857390	859081	1692	EIS061	Integral membrane protein TmpA (AHRD V1 **-- B8N2M4_ASPFN)
ch03	Solyc03g006240.2*	859202	863017	3816	EIS061	GDSL esterase/lipase At5g45910 (AHRD V1 ***- GDL83_ARATH)%3B contains Interpro domain(s) IPR001087 Lipase%2C GDSL
ch03	Solyc03g006250.2*	864048	868775	4728	EIS061	GDSL esterase/lipase At1g28590 (AHRD V1 **** GDL8_ARATH)%3B contains Interpro domain(s) IPR001087 Lipase%2C GDSL
ch03	Solyc03g006260.2*	879216	885631	6416	EIS061	Sodium/calcium exchanger family protein (AHRD V1 *-*- D7KKF3_ARALY)%3B contains Interpro domain(s) IPR011992 EF-Hand type
ch03	Solyc03g006270.2*	888904	890977	2074	EIS061	Ras-related protein Rab-25 (AHRD V1 ***- RAB25_BOVIN)%3B contains Interpro domain(s) IPR015595 Rab11-related
ch03	Solyc03g006280.2*	891604	897217	5614	EIS061	Unknown Protein (AHRD V1)
ch03	Solyc03g006290.2*	897708	899440	1733	EIS061	DUF599 family protein (AHRD V1 ***- Q8T1D5_DICDI)%3B contains Interpro domain(s) IPR006747 Protein of unknown function DUF599
ch03	Solyc03g006300.1*	900443	903937	3495	EIS061	Receptor like kinase%2C RLK
ch03	Solyc03g006310.2*	909634	914330	4697	EIS061	Unknown Protein (AHRD V1)
ch03	Solyc03g006320.1*	924278	924928	651	EIS061	Ethylene-responsive transcription factor 4 (AHRD V1 *-*- B6THY5_MAIZE)%3B contains Interpro domain(s) IPR001471 Pathogenesis-related transcriptional factor and ERF%2C DNA-binding
ch03	Solyc03g006330.2*	927641	933562	5922	EIS061	LRR receptor-like serine/threonine-protein kinase%2C RLP
ch03	Solyc03g006340.2*	937527	938568	1042	EIS061	Unknown Protein (AHRD V1)
ch03	Solyc03g006350.2*	943458	946178	2721	EIS061	Zinc finger CCCH domain-containing protein 27 (AHRD V1 *-*- C3H27_ARATH)%3B contains Interpro domain(s) IPR000571 Zinc finger%2C CCCH-type
ch03	Solyc03g006360.2*	957564	959986	2423	EIS061	Auxin-repressed protein (AHRD V1 ***- Q6PXE1_9SOLN)%3B contains Interpro domain(s) IPR008406 Dormancyauxin associated
ch03	Solyc03g006370.2*	967935	969110	1176	EIS061	Unknown Protein (AHRD V1)
ch03	Solyc03g006380.2*	976227	983439	7213	EIS061	Unknown Protein (AHRD V1)
ch03	Solyc03g006390.1*	990525	994542	4018	EIS061	Transcriptional corepressor LEUNIG (AHRD V1 *--- B6U1L1_MAIZE)%3B contains Interpro domain(s) IPR013720 LisH dimerisation motif%2C subgroup
ch03	Solyc03g006400.2*	996867	999265	2399	EIS061	Protein kinase (AHRD V1 ***- Q39886_SOYBN)%3B contains Interpro domain(s) IPR001245 Tyrosine protein kinase
ch03	Solyc03g006410.2*	1009242	1011978	2737	EIS061	Plant-specific domain TIGR01615 family protein (AHRD V1 ***- B6UDN7_MAIZE)%3B contains Interpro domain(s) IPR006502 Protein of unknown function DUF506%2C plant
ch03	Solyc03g006420.2*	1013878	1021515	7638	EIS061	Origin recognition complex subunit 1 (AHRD V1 **-- Q945C8_MAIZE)%3B contains Interpro domain(s) IPR001025 Bromo adjacent region
ch03	Solyc03g006430.2*	1029435	1035364	5930	EIS061	Os11g0198100 protein (Fragment) (AHRD V1 *-*- Q0IU20_ORYSJ)%3B contains Interpro domain(s) IPR006852 Protein of unknown function DUF616
ch03	Solyc03g006440.1*	1038528	1039007	480	EIS061	Thioesterase superfamily protein (AHRD V1 **-* C6C3W2_DICDC)%3B contains Interpro domain(s) IPR003736 Phenylacetic acid degradation-related protein
ch03	Solyc03g006450.1*	1042054	1042533	480	EIS061	Acyl-CoA thioesterase/ catalytic/ hydrolase acting on ester bonds (AHRD V1 **-* B6TLJ7_MAIZE)%3B contains Interpro domain(s) IPR003736 Phenylacetic acid degradation-related protein
ch03	Solyc03g006460.2*	1045981	1053451	7471	EIS061	Phospholipid scramblase 1 (AHRD V1 **** A3LVQ7_PICST)%3B contains Interpro domain(s) IPR005552 Scramblase
ch03	Solyc03g006700.2*	1259766	1262506	2741	EIS062	Peroxidase (AHRD V1 **** Q50LG4_TOBAC)%3B contains Interpro domain(s) IPR002016 Haem peroxidase%2C plant/fungal/bacterial
ch03	Solyc03g006710.1*	1265098	1265445	348	EIS062	Centrin (AHRD V1 **-- O49999_MARVE)%3B contains Interpro domain(s) IPR011992 EF-Hand type
ch03	Solyc03g006720.1*	1277198	1280310	3113	EIS062	Serine/threonine-protein kinase receptor (AHRD V1 **** B6U2B7_MAIZE)%3B contains Interpro domain(s) IPR002290 Serine/threonine protein kinase
ch03	Solyc03g006730.1*	1281367	1289556	8190	EIS062	Serine/threonine-protein kinase receptor (AHRD V1 *-** B6U2B7_MAIZE)%3B contains Interpro domain(s) IPR002290 Serine/threonine protein kinase
ch03	Solyc03g006740.1*	1290412	1290828	417	EIS062	Cc-nbs-lrr resistance protein (AHRD V1 ***- B9N450_POPTR)
ch03	Solyc03g006750.1*	1291007	1291699	693	EIS062	Nbs%2C resistance protein fragment
ch03	Solyc03g006760.2*	1291744	1294287	2544	EIS062	Lrr%2C resistance protein fragment
ch03	Solyc03g006770.2*	1299476	1306736	7261	EIS062	Serine/threonine kinase receptor (AHRD V1 **** Q7DMS5_BRANA)%3B contains Interpro domain(s) IPR002290 Serine/threonine protein kinase
ch03	Solyc03g006780.2*	1308096	1310585	2490	EIS062	Serine/threonine kinase receptor (AHRD V1 **** Q7DMS5_BRANA)%3B contains Interpro domain(s) IPR000858 S-locus glycoprotein
ch03	Solyc03g006790.1*	1311139	1312507	1369	EIS062	Receptor-like kinase (AHRD V1 ***- P93068_BRAOL)%3B contains Interpro domain(s) IPR017442 Serine/threonine protein kinase-related
ch03	Solyc03g006800.1*	1316456	1317436	981	EIS062	TCP family transcription factor (AHRD V1 *-** A6MCZ2_9ORYZ)%3B contains Interpro domain(s) IPR005333 Transcription factor%2C TCP
ch03	Solyc03g006810.2*	1320783	1322165	1383	EIS062	Peroxidase (AHRD V1 **** D7MRK0_ARALY)%3B contains Interpro domain(s) IPR002016 Haem peroxidase%2C plant/fungal/bacterial
ch03	Solyc03g006820.2*	1322822	1326576	3755	EIS062	Oxidoreductase 2OG-Fe(II) oxygenase family family (Fragment) (AHRD V1 **-- Q08MC8_STIAU)%3B contains Interpro domain(s) IPR006620 Prolyl 4-hydroxylase%2C alpha subunit
ch03	Solyc03g006830.2*	1331841	1343493	11653	EIS062	MADS-box transcription factor 2 (AHRD V1 **** D1MFS7_HEVBR)%3B contains Interpro domain(s) IPR002100 Transcription factor%2C MADS-box
ch03	Solyc03g006840.2*	1353900	1356748	2849	EIS062	Genomic DNA chromosome 5 P1 clone MTG10 (AHRD V1 ***- Q9FIS0_ARATH)
ch03	Solyc03g006850.2*	1367433	1372337	4905	EIS062	Os10g0188400 protein (Fragment) (AHRD V1 *--- C7J7Z0_ORYSJ)
ch03	Solyc03g007700.1*	2229811	2230734	924	EIS063	Unknown Protein (AHRD V1)
ch03	Solyc03g007710.2*	2242690	2243787	1098	EIS063	Unknown Protein (AHRD V1)
ch03	Solyc03g007720.2*	2250500	2251571	1072	EIS063	Unknown Protein (AHRD V1)
ch03	Solyc03g007730.1*	2259428	2263045	3618	EIS063	Beta-ocimene synthase (AHRD V1 **** B1P189_PHALU)%3B contains Interpro domain(s) IPR005630 Terpene synthase%2C metal-binding domain
ch03	Solyc03g007740.2*	2271270	2273817	2548	EIS063	Reticulon family protein (AHRD V1 ***- B2WS91_9BRAS)%3B contains Interpro domain(s) IPR003388 Reticulon
ch03	Solyc03g007750.2*	2273944	2278750	4807	EIS063	F-box family protein (AHRD V1 ***- D7MS95_ARALY)%3B contains Interpro domain(s) IPR001810 Cyclin-like F-box
ch03	Solyc03g007760.2*	2280750	2288212	7463	EIS063	Cell division protease ftsH (AHRD V1 *--- FTSH_SHIFL)%3B contains Interpro domain(s) IPR003959 ATPase%2C AAA-type%2C core
ch03	Solyc03g007770.2*	2317854	2320686	2833	EIS063	C4-dicarboxylate transporter/malic acid transport family protein (AHRD V1 **** D7M2F7_ARALY)%3B contains Interpro domain(s) IPR004695 C4-dicarboxylate transporter/malic acid transport protein
ch03	Solyc03g007780.1*	2338425	2338655	231	EIS063	Unknown Protein (AHRD V1)
ch03	Solyc03g007790.2*	2343464	2347272	3809	EIS063	Receptor-like protein kinase (AHRD V1 **** Q9FLV4_ARATH)%3B contains Interpro domain(s) IPR002290 Serine/threonine protein kinase
ch03	Solyc03g007800.2*	2347943	2362320	14378	EIS063	Topoisomerase 1-associated factor 1 (AHRD V1 *--- C9S978_VERA1)%3B contains Interpro domain(s) IPR007725 Timeless C-terminal
ch03	Solyc03g007810.2*	2363561	2372504	8944	EIS063	Pyruvate kinase (AHRD V1 ***- A5BTB0_VITVI)%3B contains Interpro domain(s) IPR001697 Pyruvate kinase
ch03	Solyc03g007820.2*	2379003	2380494	1492	EIS063	Unknown Protein (AHRD V1)
ch03	Solyc03g007830.2*	2380349	2382848	2500	EIS063	Threonine endopeptidase (AHRD V1 *--- B6TCN7_MAIZE)
ch03	Solyc03g007840.1*	2384211	2386244	2034	EIS063	Pentatricopeptide repeat-containing protein (AHRD V1 ***- D7MBT1_ARALY)%3B contains Interpro domain(s) IPR002885 Pentatricopeptide repeat
ch03	Solyc03g007850.1*	2389591	2391612	2022	EIS063	Pre-mRNA-splicing factor CLF1 (AHRD V1 ***- C5JTS1_AJEDS)%3B contains Interpro domain(s) IPR003107 RNA-processing protein%2C HAT helix
ch03	Solyc03g007860.1*	2393132	2393689	558	EIS063	ABC-type Co2+ transport system permease component (AHRD V1 *--- B6U434_MAIZE)
ch03	Solyc03g007870.2*	2399937	2401187	1251	EIS063	Heavy metal-associated domain containing protein expressed (AHRD V1 *-*- Q8S5W0_ORYSJ)%3B contains Interpro domain(s) IPR006121 Heavy metal transport/detoxification protein
ch03	Solyc03g007880.1*	2404362	2409402	5041	EIS063	Unknown Protein (AHRD V1)
ch03	Solyc03g007890.2*	2410871	2414110	3240	EIS063	Heat shock protein 90 (Fragment) (AHRD V1 **-- Q2L3T8_WHEAT)%3B contains Interpro domain(s) IPR003594 ATP-binding region%2C ATPase-like IPR001404 Heat shock protein Hsp90
ch03	Solyc03g007900.2*	2416651	2422800	6150	EIS063	Glutamine cyclotransferase-like (AHRD V1 **** Q2V9A5_SOLTU)%3B contains Interpro domain(s) IPR007788 Glutamine cyclotransferase
ch03	Solyc03g007910.1*	2424391	2426109	1719	EIS063	Receptor-like serine/threonine kinase (AHRD V1 **** C6FF81_SOYBN)%3B contains Interpro domain(s) IPR002290 Serine/threonine protein kinase
ch03	Solyc03g007920.2*	2428262	2432731	4470	EIS063	Glutamine cyclotransferase-like (AHRD V1 **** Q2V9A5_SOLTU)%3B contains Interpro domain(s) IPR007788 Glutamine cyclotransferase
ch03	Solyc03g007930.2*	2432920	2433804	885	EIS063	Unknown Protein (AHRD V1)
ch03	Solyc03g007940.2*	2433331	2436036	2706	EIS063	Glycoside hydrolase family 28 protein/polygalacturonase family protein (AHRD V1 **-- Q1PEH2_ARATH)%3B contains Interpro domain(s) IPR012334 Pectin lyase fold
ch03	Solyc03g007950.2*	2439038	2441907	2870	EIS063	Glycoside hydrolase family 28 protein/polygalacturonase family protein (AHRD V1 **-- Q1PF10_ARATH)%3B contains Interpro domain(s) IPR012334 Pectin lyase fold
ch03	Solyc03g007960.2*	2447872	2450289	2418	EIS063	Beta-carotene hydroxylase 2
ch03	Solyc03g007970.1*	2457428	2463837	6410	EIS063	UDP-N-acetylmuramate-alanine ligase (AHRD V1 ***- Q3LHF7_PHYPA)%3B contains Interpro domain(s) IPR005758 UDP-N-acetylmuramate-alanine ligase
ch03	Solyc03g007980.1*	2465101	2466096	996	EIS063	Septum site-determining protein MinD (AHRD V1 ***- D8FVX6_9CYAN)%3B contains Interpro domain(s) IPR010223 Septum site-determining protein MinD
ch03	Solyc03g007990.1*	2470363	2470518	156	EIS063	Unknown Protein (AHRD V1)
ch03	Solyc03g008000.1*	2470707	2471348	642	EIS063	Genomic DNA chromosome 5 BAC clone F6N7 (AHRD V1 ***- Q9LTG2_ARATH)
ch03	Solyc03g008010.2*	2471904	2478161	6258	EIS063	PPPDE peptidase domain-containing protein 1 (AHRD V1 *--- PPDE1_DANRE)%3B contains Interpro domain(s) IPR008580 Protein of unknown function DUF862%2C eukaryotic
ch03	Solyc03g013020.1*	2499117	2499320	204	EIS063	Unknown Protein (AHRD V1)
ch03	Solyc03g013030.2*	2514545	2518266	3722	EIS063	Small ubiquitin-related modifier (AHRD V1 *-*- C1BRP8_9MAXI)
ch03	Solyc03g013040.1*	2645076	2646333	1258	EIS063	Peptidase M (Fragment) (AHRD V1 **-- B3VXA8_POPTN)%3B contains Interpro domain(s) IPR007541 Plant Basic Secretory Protein
ch03	Solyc03g013050.1*	2663637	2663926	290	EIS063	Unknown Protein (AHRD V1)
ch03	Solyc03g013060.1*	2682426	2683456	1031	EIS063	Peptidase M (Fragment) (AHRD V1 **-- B3VXA8_POPTN)%3B contains Interpro domain(s) IPR007541 Plant Basic Secretory Protein
ch03	Solyc03g013070.1*	2739300	2739632	333	EIS063	Unknown Protein (AHRD V1)
ch03	Solyc03g013080.1*	2794336	2794497	162	EIS063	Peptidase M (Fragment) (AHRD V1 **-- B3VXA8_POPTN)%3B contains Interpro domain(s) IPR007541 Plant Basic Secretory Protein
ch03	Solyc03g013090.1*	2794630	2795834	1205	EIS063	NtPRp27-like protein (AHRD V1 ***- Q84XQ4_SOLTU)%3B contains Interpro domain(s) IPR007541 Plant Basic Secretory Protein
ch03	Solyc03g013100.1*	2809972	2811080	1109	EIS063	Protein phosphatase 2C (AHRD V1 ***- O24078_MEDSA)%3B contains Interpro domain(s) IPR015655 Protein phosphatase 2C
ch03	Solyc03g013160.2*	3275486	3277732	2247	EIS064	Amino acid transporter family protein (AHRD V1 **** D7M7A7_ARALY)%3B contains Interpro domain(s) IPR013057 Amino acid transporter%2C transmembrane
ch03	Solyc03g013170.2*	3327392	3327741	350	EIS064	Unknown Protein (AHRD V1)
ch03	Solyc03g013180.1*	3395977	3396261	285	EIS064	Unknown Protein (AHRD V1)
ch03	Solyc03g013330.1*	4415242	4415538	297	EIS065	Unknown Protein (AHRD V1)
ch03	Solyc03g013340.2*	4420782	4428523	7742	EIS065	Aquaporin Z transmembrane water channel (AHRD V1 **** A4SKG8_AERS4)%3B contains Interpro domain(s) IPR000425 Major intrinsic protein
ch03	Solyc03g013350.1*	4572429	4573334	906	EIS065	Transposase (AHRD V1 ***- Q6IMW0_ORYSA)
ch03	Solyc03g013420.1*	5545482	5545811	330	EIS066	Unknown Protein (AHRD V1)
ch03	Solyc03g013430.1*	5553406	5554115	710	EIS066	Unknown Protein (AHRD V1)
ch03	Solyc03g025100.1*	6955914	6956163	250	EIS067	Unknown Protein (AHRD V1)
ch03	Solyc03g025110.1*	6957580	6957894	315	EIS067	Unknown Protein (AHRD V1)
ch03	Solyc03g025120.1*	6964886	6965098	213	EIS067	Unknown Protein (AHRD V1)
ch03	Solyc03g025130.1*	6971173	6971454	282	EIS067	Unknown Protein (AHRD V1)
ch03	Solyc03g025140.1*	6976165	6976344	180	EIS067	Unknown Protein (AHRD V1)
ch03	Solyc03g025150.2*	6977537	6981231	3695	EIS067	Unknown Protein (AHRD V1)
ch03	Solyc03g025160.2*	6992082	6993495	1414	EIS067	Unknown Protein (AHRD V1)
ch03	Solyc03g025170.1*	7005987	7007882	1896	EIS067	GRAS family transcription factor (AHRD V1 **-* B9H3H7_POPTR)%3B contains Interpro domain(s) IPR005202 GRAS transcription factor
ch03	Solyc03g025180.2*	7007726	7008318	593	EIS067	Unknown Protein (AHRD V1)
ch03	Solyc03g025190.2*	7043560	7046813	3254	EIS067	Multidrug resistance protein mdtK (AHRD V1 **-- MDTK_YERP3)%3B contains Interpro domain(s) IPR002528 Multi antimicrobial extrusion protein MatE
ch03	Solyc03g025200.2*	7048049	7053945	5897	EIS067	Multidrug resistance protein mdtK (AHRD V1 **-- MDTK_PHOLL)%3B contains Interpro domain(s) IPR002528 Multi antimicrobial extrusion protein MatE
ch03	Solyc03g025210.2*	7056223	7058777	2555	EIS067	Mate efflux family protein (AHRD V1 **-- D7M5Q2_ARALY)%3B contains Interpro domain(s) IPR002528 Multi antimicrobial extrusion protein MatE
ch03	Solyc03g025220.2*	7063024	7065254	2231	EIS067	Multidrug resistance protein mdtK (AHRD V1 *--- MDTK_PHOLL)%3B contains Interpro domain(s) IPR002528 Multi antimicrobial extrusion protein MatE
ch03	Solyc03g025230.2*	7067107	7069949	2843	EIS067	Multidrug resistance protein mdtK (AHRD V1 *--- MDTK_YERE8)%3B contains Interpro domain(s) IPR002528 Multi antimicrobial extrusion protein MatE
ch03	Solyc03g025240.1*	7075879	7077509	1631	EIS067	Multidrug resistance protein mdtK (AHRD V1 *--- MDTK_YERP3)%3B contains Interpro domain(s) IPR002528 Multi antimicrobial extrusion protein MatE
ch03	Solyc03g025250.2*	7078420	7081500	3081	EIS067	Multidrug resistance protein mdtK (AHRD V1 *--- MDTK_YERP3)%3B contains Interpro domain(s) IPR002528 Multi antimicrobial extrusion protein MatE
ch03	Solyc03g025260.1*	7083255	7084370	1116	EIS067	Retinoblastoma-binding protein (AHRD V1 *--- C0P1B5_AJECG)%3B contains Interpro domain(s) IPR014891 DWNN domain
ch03	Solyc03g025270.2*	7084840	7087888	3049	EIS067	rRNA 2%26apos-O-methyltransferase fibrillarin (AHRD V1 ***- B6JX17_SCHJY)%3B contains Interpro domain(s) IPR000692 Fibrillarin
ch03	Solyc03g025280.2*	7095501	7113532	18032	EIS067	RNA-binding protein (AHRD V1 *--* B6K5V3_SCHJY)%3B contains Interpro domain(s) IPR012677 Nucleotide-binding%2C alpha-beta plait
ch03	Solyc03g025560.2*	7340332	7342535	2204	EIS068	Undecaprenyl pyrophosphate synthase (AHRD V1 **** UPPS_PYRFU)%3B contains Interpro domain(s) IPR001441 Di-trans-poly-cis-decaprenylcistransferase-like
ch03	Solyc03g025570.2*	7344941	7346409	1469	EIS068	DNA-directed RNA polymerase subunit H (AHRD V1 ***- RPOH_METTH)%3B contains Interpro domain(s) IPR000783 RNA polymerase%2C subunit H/Rpb5 C-terminal
ch03	Solyc03g025580.1*	7354728	7358166	3439	EIS068	Pectinacetylesterase (Fragment) (AHRD V1 **-- C6JT68_9MYRT)%3B contains Interpro domain(s) IPR004963 Pectinacetylesterase
ch03	Solyc03g025590.2*	7368094	7370974	2881	EIS068	Tripeptidyl peptidase II (AHRD V1 ***- Q5VZU9_HUMAN)%3B contains Interpro domain(s) IPR015500 Peptidase S8%2C subtilisin-related
ch03	Solyc03g025600.2*	7376053	7384703	8651	EIS068	Pectinacetylesterase like protein (Fragment) (AHRD V1 *--- Q56WP8_ARATH)%3B contains Interpro domain(s) IPR004963 Pectinacetylesterase
ch03	Solyc03g025610.1*	7389499	7395832	6334	EIS068	Subtilisin-like serine protease (AHRD V1 **-- D8I1W0_AMYMU)%3B contains Interpro domain(s) IPR015500 Peptidase S8%2C subtilisin-related
ch03	Solyc03g025620.2*	7401837	7405461	3625	EIS068	Tripeptidyl peptidase II (AHRD V1 ***- Q5VZU9_HUMAN)%3B contains Interpro domain(s) IPR015500 Peptidase S8%2C subtilisin-related
ch03	Solyc03g025630.2*	7408901	7415812	6912	EIS068	Tripeptidyl-peptidase 2 (AHRD V1 ***- TPP2_BOVIN)
ch03	Solyc03g025640.1*	7416725	7420801	4077	EIS068	Cytochrome P450
ch03	Solyc03g025890.1*	7671920	7692944	21025	EIS069	DNA mismatch repair protein mutS (AHRD V1 **** B0K9L5_THEP3)%3B contains Interpro domain(s) IPR000432 DNA mismatch repair protein MutS%2C C-terminal
ch03	Solyc03g025900.2*	7694511	7700542	6032	EIS069	Flap structure-specific endonuclease (AHRD V1 *-*- A8NTE4_COPC7)%3B contains Interpro domain(s) IPR006084 DNA repair protein (XPGC)/yeast Rad
ch03	Solyc03g025910.2*	7702186	7707084	4899	EIS069	Unknown Protein (AHRD V1)
ch03	Solyc03g025920.2*	7714580	7716038	1459	EIS069	F-box family protein (AHRD V1 ***- D7LS19_ARALY)%3B contains Interpro domain(s) IPR001810 Cyclin-like F-box
ch03	Solyc03g025930.2*	7733745	7735103	1359	EIS069	F-box family protein (AHRD V1 ***- D7LS19_ARALY)%3B contains Interpro domain(s) IPR001810 Cyclin-like F-box
ch03	Solyc03g025940.1*	7754859	7759879	5021	EIS069	F-box family protein (AHRD V1 ***- D7LS19_ARALY)%3B contains Interpro domain(s) IPR001810 Cyclin-like F-box
ch03	Solyc03g025950.2*	7764256	7767163	2908	EIS069	Membrane-associated progesterone receptor component 1 (AHRD V1 ***- C0NU44_AJECG)%3B contains Interpro domain(s) IPR001199 Cytochrome b5
ch03	Solyc03g025960.1*	7767917	7768117	201	EIS069	Unknown Protein (AHRD V1)
ch03	Solyc03g025970.2*	7774947	7780827	5881	EIS069	Methyl binding domain protein (AHRD V1 *-*- B9I4C0_POPTR)%3B contains Interpro domain(s) IPR001739 Methyl-CpG DNA binding
ch03	Solyc03g025980.2*	7783109	7787893	4785	EIS069	Peptidyl-prolyl cis-trans isomerase (Fragment) (AHRD V1 ***- A9Y0F6_9MYRT)%3B contains Interpro domain(s) IPR007062 Protein phosphatase inhibitor 2 (IPP-2)
ch03	Solyc03g025990.1*	7788120	7788731	612	EIS069	Hexulose-6-phosphate isomerase (AHRD V1 **-- Q2RUM7_RHORT)
ch03	Solyc03g026000.2*	7792138	7794183	2046	EIS069	Unknown Protein (AHRD V1)
ch03	Solyc03g026010.1*	7800796	7802172	1377	EIS069	Transmembrane protein 161B (AHRD V1 *-*- T161B_MOUSE)
ch03	Solyc03g026020.2*	7810489	7812280	1792	EIS069	Heat stress transcription factor (AHRD V1 *-*- D4QAU8_CARPA)%3B contains Interpro domain(s) IPR000232 Heat shock factor (HSF)-type%2C DNA-binding
ch03	Solyc03g026030.1*	7814770	7816143	1374	EIS069	Os10g0578600 protein (Fragment) (AHRD V1 ***- Q0IVC7_ORYSJ)
ch03	Solyc03g026040.2*	7819600	7823670	4071	EIS069	Receptor like kinase%2C RLK
ch03	Solyc03g031740.1*	8477039	8480032	2994	EIS070	Glucose-6-phosphate/phosphate translocator 2 (AHRD V1 **** D7KVF2_ARALY)%3B contains Interpro domain(s) IPR004696 Tpt phosphate/phosphoenolpyruvate translocator
ch03	Solyc03g031750.1*	8502498	8503127	630	EIS070	Vacuolar protein sorting-associated protein 28 family protein (AHRD V1 ***- D7MES4_ARALY)%3B contains Interpro domain(s) IPR007143 Vacuolar protein sorting-associated%2C VPS28
ch03	Solyc03g031760.2*	8510446	8514148	3703	EIS070	Homeobox-leucine zipper protein ATHB-14 (AHRD V1 *-*- ATB14_ARATH)%3B contains Interpro domain(s) IPR002913 Lipid-binding START
ch03	Solyc03g031770.2*	8545854	8549085	3232	EIS070	Rop-interactive crib motif-containing protein 1 (AHRD V1 *--- D7LGA6_ARALY)%3B contains Interpro domain(s) IPR000095 PAK-box/P21-Rho-binding
ch03	Solyc03g031780.2*	8552272	8554151	1880	EIS070	Unknown Protein (AHRD V1)
ch03	Solyc03g031790.1*	8556970	8557992	1023	EIS070	Magnesium transporter protein 1 (AHRD V1 **-* C1BXI2_ESOLU)%3B contains Interpro domain(s) IPR006844 OST3/OST6
ch03	Solyc03g031800.2*	8562793	8564971	2179	EIS070	Xyloglucan endotransglucosylase/hydrolase 1 (AHRD V1 **** C0IRG0_9ERIC)%3B contains Interpro domain(s) IPR016455 Xyloglucan endotransglucosylase/hydrolase
ch03	Solyc03g031810.2*	8567346	8568792	1447	EIS070	Translation initiation factor SUI1 (AHRD V1 **** Q7RQ93_PLAYO)%3B contains Interpro domain(s) IPR005874 Eukaryotic translation initiation factor SUI1
ch03	Solyc03g031820.2*	8570866	8581903	11038	EIS070	Tyrosyl-DNA phosphodiesterase 1 (AHRD V1 **** B8JJC1_MOUSE)%3B contains Interpro domain(s) IPR010347 Tyrosyl-DNA phosphodiesterase
ch03	Solyc03g033940.1*	9916117	9916683	567	EIS071	MADS-box protein (AHRD V1 *-*- D7MTU5_ARALY)%3B contains Interpro domain(s) IPR002100 Transcription factor%2C MADS-box
ch03	Solyc03g033950.2*	9921419	9926687	5269	EIS071	Pre-mRNA-splicing factor CWC26 (AHRD V1 *--- A8P4C7_COPC7)%3B contains Interpro domain(s) IPR018609 Protein of unknown function DUF2050%2C pre-mRNA-splicing factor
ch03	Solyc03g033960.1*	9927348	9927500	153	EIS071	Unknown Protein (AHRD V1)
ch03	Solyc03g033970.1*	9932631	9936269	3639	EIS071	Phenylcoumaran benzylic ether reductase 3 (AHRD V1 **** B9HRL7_POPTR)%3B contains Interpro domain(s) IPR008030 NmrA-like
ch03	Solyc03g033980.2*	9956891	9959119	2229	EIS071	Tubby-like F-box protein 5 (AHRD V1 ***- TLP5_ORYSJ)%3B contains Interpro domain(s) IPR000007 Tubby%2C C-terminal
ch03	Solyc03g033990.1*	9967264	9968109	846	EIS071	Cytochrome c-type biogenesis protein CcmE (AHRD V1 *-*- C7RMP3_ACCPU)%3B contains Interpro domain(s) IPR004329 CcmE/CycJ protein
ch03	Solyc03g034000.2*	9980395	9983110	2716	EIS071	Transcription factor (AHRD V1 *-*- D6MKM4_9ASPA)%3B contains Interpro domain(s) IPR011598 Helix-loop-helix DNA-binding
ch03	Solyc03g034010.2*	9996789	9997696	908	EIS071	U-box domain-containing protein 5 (AHRD V1 ***- D7MBG7_ARALY)
ch03	Solyc03g034020.2*	10005339	10009833	4495	EIS071	U-box domain-containing protein 5 (AHRD V1 ***- D7MBG7_ARALY)%3B contains Interpro domain(s) IPR003613 U box domain
ch03	Solyc03g034030.2	10024161	10025931	1771	EIS071	Ce-LEA (AHRD V1 ***- O16527_CAEEL)
ch03	Solyc03g034040.1	10025497	10025757	261	EIS071	Unknown Protein (AHRD V1)
ch03	Solyc03g034050.2	10030857	10032215	1359	EIS071	FAM96B protein (AHRD V1 **-- A8NHC1_COPC7)
ch03	Solyc03g034060.2	10043587	10048351	4765	EIS071	Receptor-like protein kinase At5g59670 (AHRD V1 *-** RLK7_ARATH)%3B contains Interpro domain(s) IPR002290 Serine/threonine protein kinase
ch03	Solyc03g034070.1	10049783	10050151	369	EIS071	P-166-4_1 (Fragment) (AHRD V1 *-*- Q4VDD8_PINRE)
ch03	Solyc03g034080.2	10050837	10054509	3673	EIS071	Acidic leucine-rich nuclear phosphoprotein 32 family member A (AHRD V1 *-*- B6UH95_MAIZE)%3B contains Interpro domain(s) IPR001611 Leucine-rich repeat
ch03	Solyc03g034090.2	10063965	10069238	5274	EIS071	BAC19.4 (AHRD V1 ***- Q9FYX2_SOLLC)%3B contains Interpro domain(s) IPR010608 Protein of unknown function DUF1195
ch03	Solyc03g034100.2	10070572	10072340	1769	EIS071	Plant-specific domain TIGR01568 family protein (AHRD V1 *--- B6U561_MAIZE)%3B contains Interpro domain(s) IPR006458 Protein of unknown function DUF623%2C plant
ch03	Solyc03g034110.2	10094728	10096025	1298	EIS071	Homeobox-leucine zipper protein ATHB-40 (AHRD V1 ***- D7MBE6_ARALY)%3B contains Interpro domain(s) IPR001356 Homeobox
ch03	Solyc03g034120.2	10099901	10102014	2114	EIS071	Homeobox-leucine zipper protein ATHB-40 (AHRD V1 ***- D7MBE6_ARALY)%3B contains Interpro domain(s) IPR001356 Homeobox
ch03	Solyc03g034130.2	10105246	10106386	1141	EIS071	Homeobox-leucine zipper protein ATHB-40 (AHRD V1 ***- D7MBE6_ARALY)%3B contains Interpro domain(s) IPR001356 Homeobox
ch03	Solyc03g034140.2	10112093	10115080	2988	EIS071	Flavoprotein wrbA (AHRD V1 ***- B6SPB2_MAIZE)%3B contains Interpro domain(s) IPR010089 Flavoprotein WrbA
ch03	Solyc03g034150.1	10124003	10125753	1751	EIS071	Homeobox leucine zipper protein (AHRD V1 *-*- B7E8X8_ORYSJ)%3B contains Interpro domain(s) IPR001356 Homeobox
ch03	Solyc03g034160.2	10134539	10144738	10200	EIS071	Unknown Protein (AHRD V1)
ch03	Solyc03g034170.2	10147034	10152883	5850	EIS071	Uncharacterized conserved membrane protein (AHRD V1 *--- A5GSC9_SYNR3)
ch03	Solyc03g034180.2	10153209	10155317	2109	EIS071	14-3-3 protein beta/alpha-1 (AHRD V1 **-- 143B1_DANRE)%3B contains Interpro domain(s) IPR000308 14-3-3 protein
ch03	Solyc03g034190.2	10158743	10161172	2430	EIS071	Ribosomal protein PSRP-3/Ycf65 (AHRD V1 *-*- B5W261_SPIMA)%3B contains Interpro domain(s) IPR006924 Ribosomal protein%2C PSRP-3/Ycf65
ch03	Solyc03g034200.2	10162350	10168111	5762	EIS071	KH domain containing protein expressed (AHRD V1 **-- Q8LNT9_ORYSJ)%3B contains Interpro domain(s) IPR018111 K Homology%2C type 1%2C subgroup
ch03	Solyc03g034210.1	10174243	10178627	4385	EIS071	Sentrin-specific protease 2 (AHRD V1 *-*- SENP2_HUMAN)%3B contains Interpro domain(s) IPR003653 Peptidase C48%2C SUMO/Sentrin/Ubl1
ch03	Solyc03g034220.2*	10202373	10205106	2734	EIS071	Ribulose bisphosphate carboxylase small chain (AHRD V1 ***- A9YTZ7_SOLTU)%3B contains Interpro domain(s) IPR000894 Ribulose bisphosphate carboxylase%2C small chain
ch03	Solyc03g034230.2*	10205170	10208243	3074	EIS071	Unknown Protein (AHRD V1)
ch03	Solyc03g034240.2*	10209124	10213889	4766	EIS071	Chromosome 18 contig 1 DNA sequence (AHRD V1 *-*- Q00SF3_OSTTA)
ch03	Solyc03g034250.2*	10215436	10222829	7394	EIS071	Similarity the predicted A. niger protein contains a neutral zinc metallopeptidases (AHRD V1 **-- A2QF33_ASPNC)
ch03	Solyc03g034260.1*	10238323	10238877	555	EIS071	Agamous-like MADS-box protein AGL62 (AHRD V1 ***- AGL62_ARATH)%3B contains Interpro domain(s) IPR002100 Transcription factor%2C MADS-box
ch03	Solyc03g034270.2*	10289116	10295741	6626	EIS071	Abhydrolase domain-containing protein FAM108B1 (AHRD V1 **-- C0HAS5_SALSA)
ch03	Solyc03g034280.2*	10304703	10306240	1538	EIS071	GPI-anchored protein (AHRD V1 ***- A2PZD8_IPONI)
ch03	Solyc03g034290.1*	10309492	10309918	427	EIS071	Pentatricopeptide repeat-containing protein (AHRD V1 ***- D7L3A6_ARALY)
ch03	Solyc03g034300.1*	10334787	10335230	444	EIS071	Unknown Protein (AHRD V1)
ch03	Solyc03g034310.1*	10339445	10339835	391	EIS071	Unknown Protein (AHRD V1)%3B contains Interpro domain(s) IPR008580 Protein of unknown function DUF862%2C eukaryotic
ch03	Solyc03g034320.2*	10344778	10348543	3766	EIS071	Class I glutamine amidotransferase (AHRD V1 *-*- D4V3L4_BACVU)%3B contains Interpro domain(s) IPR011697 Peptidase C26
ch03	Solyc03g034330.1*	10401534	10401827	294	EIS071	Lipid transfer protein (AHRD V1 ***- A5JUZ7_SESIN)%3B contains Interpro domain(s) IPR013770 Plant lipid transfer protein and hydrophobic protein%2C helical
[truncated: 5,267 more rows]
