# Supplementary material for: Genome-wide association study of eigenvectors provides genetic insights into selective breeding for tomato metabolites
Source: BMC Biol. 2022 May 24;20:120. doi: 10.1186/s12915-022-01327-x (PMC9128223; doi:10.1186/s12915-022-01327-x)
Supplement: Supplementary file 1 — Additional file 1: Table S1. Summary of the sampled collection of tomato. Table S2. Information of 258 selected metabolites from 980 metabolites. Table S3. Putative EigenGWAS and π domestication sweeps. Table S4. Putative EigenGWAS and π improvement sweeps. Table S5. Genes within the putative EigenGWAS domestication sweeps. Table S6. Genes within the putative EigenGWAS improvement sweeps. Table S7. GO enrichment analysis of DEGs. Table S8. KEGG enrichment analysis of DEGs. Table S9. Summary of 29 genes/QTLs associated with tomato plant and fruit. Table S10. Summary of 12 significant association signals related polyphenols during domestication and improvement. Table S11. β-D-glucopyranosyl-caffeic acid (DGPC acid) selected genes in Eigen domestication and improvement. Table S12. The results of eQTL within the PIM and CER groups. Table S13. The results of eQTL within the CER and BIG groups. Table S14. N',N”,N”'-Trisinapoylspermine (TSPM) selected genes in Eigen domestication and improvement. Table S15. The primers of SlCGT used for the qRT-PCR experiment. [file 12915_2022_1327_MOESM1_ESM.zip › Additional file 1/Table S5.xlsx]

## Sheet: Table S5
Table S5 Genes within the putative EigenGWAS domestication sweeps.
Chromosome	Gene ID	Start	End	Length	Domestication Sweep	InterPro description
ch01	Solyc01g005560.2*	394402	399248	4847	EDS001	Isocitrate dehydrogenase (AHRD V1 ***- D2D324_GOSHI)%3B contains Interpro domain(s) IPR004790 Isocitrate dehydrogenase NADP-dependent%2C eukaryotic
ch01	Solyc01g005570.2	400722	402826	2105	EDS001	Unknown Protein (AHRD V1)%3B contains Interpro domain(s) IPR012438 Protein of unknown function DUF1639
ch01	Solyc01g005580.2	406975	409234	2260	EDS001	Unknown Protein (AHRD V1)%3B contains Interpro domain(s) IPR012438 Protein of unknown function DUF1639
ch01	Solyc01g005590.2	416854	417271	418	EDS001	Unknown Protein (AHRD V1)
ch01	Solyc01g005600.2	420216	426321	6106	EDS001	Adenosine 5%26apos-phosphosulfate reductase 8 (AHRD V1 ***- Q5EUC2_MAIZE)%3B contains Interpro domain(s) IPR017936 Thioredoxin-like
ch01	Solyc01g005610.2	427617	430354	2738	EDS001	GDSL esterase/lipase At1g09390 (AHRD V1 ***- GDL2_ARATH)%3B contains Interpro domain(s) IPR001087 Lipase%2C GDSL
ch01	Solyc01g005620.2	430522	435101	4580	EDS001	Mitochondrial 2-oxoglutarate/malate carrier protein (AHRD V1 **** Q9FSF4_TOBAC)%3B contains Interpro domain(s) IPR001993 Mitochondrial substrate carrier
ch01	Solyc01g005630.1	444880	445584	705	EDS001	Ethylene responsive transcription factor 2a (AHRD V1 *-*- C0J9I7_9ROSA)%3B contains Interpro domain(s) IPR001471 Pathogenesis-related transcriptional factor and ERF%2C DNA-binding
ch01	Solyc01g005640.2	446769	454457	7689	EDS001	Uncharacterized plant-specific domain TIGR01589 family protein (AHRD V1 *-*- Q60CZ4_SOLDE)%3B contains Interpro domain(s) IPR006476 Conserved hypothetical protein CHP01589%2C plant
ch01	Solyc01g005650.1	455379	456988	1610	EDS001	Ariadne-like ubiquitin ligase (AHRD V1 **-* D3AZ84_POLPA)%3B contains Interpro domain(s) IPR002867 Zinc finger%2C C6HC-type
ch01	Solyc01g005660.1	460050	461945	1896	EDS001	Myb transcription factor (AHRD V1 **-- Q6Q789_VITVI)%3B contains Interpro domain(s) IPR015495 Myb transcription factor
ch01	Solyc01g005670.2	465032	467636	2605	EDS001	Disease resistance protein (AHRD V1 ***- D1GEG2_BRARP)
ch01	Solyc01g005680.2	472491	477313	4823	EDS001	Cytokinin riboside 5%26apos%3B-monophosphate phosphoribohydrolase LOG (AHRD V1 **-- LOG_ORYSJ)%3B contains Interpro domain(s) IPR005269 Conserved hypothetical protein CHP00730
ch01	Solyc01g005690.2	478540	480386	1847	EDS001	Unknown Protein (AHRD V1)
ch01	Solyc01g005700.2	480843	483447	2605	EDS001	Mutator-like transposase-like protein (AHRD V1 ***- Q9FI74_ARATH)%3B contains Interpro domain(s) IPR004332 Transposase%2C MuDR%2C plant
ch01	Solyc01g005710.2	486461	487064	604	EDS001	LRR receptor-like serine/threonine-protein kinase%2C RLP
ch01	Solyc01g005720.2	487207	489476	2270	EDS001	LRR receptor-like serine/threonine-protein kinase%2C RLP
ch01	Solyc01g005730.2	490648	493499	2852	EDS001	LRR receptor-like serine/threonine-protein kinase%2C RLP
ch01	Solyc01g005740.2	493944	494430	487	EDS001	Unknown Protein (AHRD V1)
ch01	Solyc01g005750.1	495070	495397	328	EDS001	Lipoxygenase (AHRD V1 ***- C0KKU8_SOLLC)%3B contains Interpro domain(s) IPR000907 Lipoxygenase
ch01	Solyc01g005760.2	496465	499371	2907	EDS001	LRR receptor-like serine/threonine-protein kinase%2C RLP
ch01	Solyc01g005770.2	499989	500324	336	EDS001	Unknown Protein (AHRD V1)
ch01	Solyc01g005780.1	501810	504116	2307	EDS001	LRR receptor-like serine/threonine-protein kinase%2C RLP
ch01	Solyc01g005790.1	505584	506960	1377	EDS001	Pentatricopeptide repeat-containing protein (AHRD V1 ***- D7KKP4_ARALY)%3B contains Interpro domain(s) IPR002885 Pentatricopeptide repeat
ch01	Solyc01g005800.2	512638	515352	2715	EDS001	Calmodulin binding protein (AHRD V1 *--* B6U0B7_MAIZE)
ch01	Solyc01g005810.2	530323	534729	4407	EDS001	Mak16 protein (AHRD V1 *-*- Q2HUC0_MEDTR)%3B contains Interpro domain(s) IPR006958 Mak16 protein
ch01	Solyc01g005820.2	537499	541732	4234	EDS001	Splicing factor arginine/serine-rich 4 (AHRD V1 *--- B6U7F9_MAIZE)%3B contains Interpro domain(s) IPR012677 Nucleotide-binding%2C alpha-beta plait
ch01	Solyc01g005830.2	565443	571095	5653	EDS001	Glucan endo-1 3-beta-glucosidase 4 (AHRD V1 *-*- B6TL03_MAIZE)%3B contains Interpro domain(s) IPR012946 X8
ch01	Solyc01g005840.2	571846	574849	3004	EDS001	Ubiquitin-conjugating enzyme E2 E3 (AHRD V1 **** B6T544_MAIZE)%3B contains Interpro domain(s) IPR000608 Ubiquitin-conjugating enzyme%2C E2
ch01	Solyc01g005850.1	575510	576400	891	EDS001	Extensin-like protein Dif54 (AHRD V1 *-*- Q43505_SOLLC)
ch01	Solyc01g005860.2	577544	580458	2915	EDS001	Unknown Protein (AHRD V1)
ch01	Solyc01g005870.1	582018	584457	2440	EDS001	LRR receptor-like serine/threonine-protein kinase%2C RLP
ch01	Solyc01g005880.1	585801	586844	1044	EDS001	Extensin-like protein Dif10 (Fragment) (AHRD V1 *-*- Q43504_SOLLC)
ch01	Solyc01g005890.1	588414	589330	917	EDS001	Unknown Protein (AHRD V1)
ch01	Solyc01g005900.2	590446	594307	3862	EDS001	Transferase family protein (AHRD V1 **-- D7KCY6_ARALY)%3B contains Interpro domain(s) IPR002293 Amino acid/polyamine transporter I
ch01	Solyc01g005910.2	595042	598983	3942	EDS001	Acid phosphatase/vanadium-dependent haloperoxidase related (AHRD V1 *--- B2A528_NATTJ)%3B contains Interpro domain(s) IPR003832 Acid phosphatase/vanadium-dependent haloperoxidase related
ch01	Solyc01g005920.2	600898	602616	1719	EDS001	Amino acid permease (Fragment) (AHRD V1 ***- B8C3S3_THAPS)%3B contains Interpro domain(s) IPR002293 Amino acid/polyamine transporter I
ch01	Solyc01g005930.2	606558	610602	4045	EDS001	Unknown Protein (AHRD V1)
ch01	Solyc01g005940.2	613955	617183	3229	EDS001	Phytoene synthase 3
ch01	Solyc01g005950.2	617606	624776	7171	EDS001	Serine/threonine-protein phosphatase (AHRD V1 **** B9GY91_POPTR)%3B contains Interpro domain(s) IPR006186 Serine/threonine-specific protein phosphatase and bis(5-nucleosyl)-tetraphosphatase
ch01	Solyc01g005960.2	625583	632996	7414	EDS001	ATP dependent RNA helicase (AHRD V1 ***- B3LKV6_YEAS1)%3B contains Interpro domain(s) IPR011545 DNA/RNA helicase%2C DEAD/DEAH box type%2C N-terminal
ch01	Solyc01g005970.2	642518	647246	4729	EDS001	Kelch-like protein 3 (AHRD V1 *-*- KLHL3_PONAB)%3B contains Interpro domain(s) IPR015915 Kelch-type beta propeller
ch01	Solyc01g005980.2	650449	652528	2080	EDS001	POT family domain containing protein expressed (AHRD V1 *-*- D8L9H8_WHEAT)%3B contains Interpro domain(s) IPR007493 Protein of unknown function DUF538
ch01	Solyc01g005990.2	653649	655542	1894	EDS001	Non-specific lipid-transfer protein (AHRD V1 *-*- B9REN2_RICCO)%3B contains Interpro domain(s) IPR003612 Plant lipid transfer protein/seed storage/trypsin-alpha amylase inhibitor
ch01	Solyc01g006000.2	663324	669843	6520	EDS001	GPI mannosyltransferase 2 (AHRD V1 **** A8N6M5_COPC7)%3B contains Interpro domain(s) IPR007315 Mannosyltransferase%2C PIG-V
ch01	Solyc01g006010.2	671174	678641	7468	EDS001	Branchpoint-bridging protein (AHRD V1 *--- C1FYD8_PARBD)
ch01	Solyc01g006020.2	679453	682301	2849	EDS001	At3g32930-like protein (Fragment) (AHRD V1 *-*- B3SKU7_ARAHA)
ch01	Solyc01g006030.2	713315	717230	3916	EDS001	E3 ubiquitin-protein ligase bre1 (AHRD V1 *-*- B6K254_SCHJY)%3B contains Interpro domain(s) IPR018957 Zinc finger%2C C3HC4 RING-type
ch01	Solyc01g006040.2	716528	726655	10128	EDS001	E3 ubiquitin-protein ligase BRE1-like 2 (AHRD V1 ***- BRE1B_ARATH)
ch01	Solyc01g006050.2	729095	730484	1390	EDS001	Plant viral-response family protein (AHRD V1 **-- B6SQA7_MAIZE)%3B contains Interpro domain(s) IPR006904 Protein of unknown function DUF716
ch01	Solyc01g006060.2	737473	738211	739	EDS001	Disease resistance response protein (AHRD V1 ***- A8IXC7_BRACM)%3B contains Interpro domain(s) IPR004265 Plant disease resistance response protein
ch01	Solyc01g006070.2	739814	740772	959	EDS001	Plant viral-response family protein (AHRD V1 ***- B6SQA7_MAIZE)%3B contains Interpro domain(s) IPR006904 Protein of unknown function DUF716
ch01	Solyc01g006080.1	747083	750281	3199	EDS001	Protein involved in mRNA turnover and stability (ISS) (AHRD V1 ***- Q00X49_OSTTA)%3B contains Interpro domain(s) IPR008507 Protein of unknown function DUF789
ch01	Solyc01g006090.2	754311	755769	1459	EDS001	rRNA processing protein Ebp2 (AHRD V1 **-- B6K460_SCHJY)%3B contains Interpro domain(s) IPR008610 Eukaryotic rRNA processing
ch01	Solyc01g006100.2	756827	764851	8025	EDS001	Cytosine-specific methyltransferase (AHRD V1 *-*- B4XTS9_ELAGV)%3B contains Interpro domain(s) IPR001525 C-5 cytosine-specific DNA methylase
ch01	Solyc01g006110.2	766543	772337	5795	EDS001	PP2A regulatory subunit TAP46 (AHRD V1 **-- B6TVR5_MAIZE)%3B contains Interpro domain(s) IPR007304 TAP42-like protein
ch01	Solyc01g006120.2	776048	784378	8331	EDS001	Casein kinase-like protein (AHRD V1 ***- Q9LID3_ARATH)%3B contains Interpro domain(s) IPR002290 Serine/threonine protein kinase
ch01	Solyc01g006130.2	785470	789814	4345	EDS001	Homology to unknown gene (AHRD V1 *-*- Q010T6_OSTTA)%3B contains Interpro domain(s) IPR001305 Heat shock protein DnaJ%2C cysteine-rich region
ch01	Solyc01g006140.2	789370	793859	4490	EDS001	DNA replication factor Cdt1 (AHRD V1 *-*- CDT1_HUMAN)%3B contains Interpro domain(s) IPR014939 DNA replication factor CDT1-like
ch01	Solyc01g006150.2	797548	802155	4608	EDS001	Cation-efflux pump fieF (AHRD V1 ***- FIEF_KLEPN)%3B contains Interpro domain(s) IPR002524 Cation efflux protein
ch01	Solyc01g006160.2	805777	808340	2564	EDS001	Unknown Protein (AHRD V1)
ch01	Solyc01g006170.2	809135	810275	1141	EDS001	rRNA processing protein ebna1-binding protein-related (AHRD V1 *--* C4QG91_SCHMA)%3B contains Interpro domain(s) IPR008610 Eukaryotic rRNA processing
ch01	Solyc01g006180.2	813047	818684	5638	EDS001	GTP-binding protein-like (AHRD V1 ***- Q69NK1_ORYSJ)
ch01	Solyc01g006190.2	819250	823951	4702	EDS001	E3 ubiquitin-protein ligase sina (AHRD V1 **-* B0WR23_CULQU)%3B contains Interpro domain(s) IPR004162 Seven in absentia protein
ch01	Solyc01g006200.2	830032	833045	3014	EDS001	Unknown Protein (AHRD V1)
ch01	Solyc01g006210.2	833604	837884	4281	EDS001	Non-structural maintenance of chromosomes element 1 homolog (AHRD V1 ***- B5X8H0_SALSA)%3B contains Interpro domain(s) IPR011513 Nse1 non-SMC component of SMC5-6 complex
ch01	Solyc01g006220.2	839826	851722	11897	EDS001	Histone-lysine N-methyltransferase (AHRD V1 *-*- C1G685_PARBD)%3B contains Interpro domain(s) IPR001214 SET
ch01	Solyc01g006230.2	853672	859412	5741	EDS001	Cysteine protease (AHRD V1 **** A8NLD6_COPC7)%3B contains Interpro domain(s) IPR005078 Peptidase C54
ch01	Solyc01g006240.2	860311	861340	1030	EDS001	Myrosinase-binding protein-like At3g16440 (AHRD V1 **-* MB32_ARATH)%3B contains Interpro domain(s) IPR001229 Mannose-binding lectin
ch01	Solyc01g006250.1	862809	863127	319	EDS001	Unknown Protein (AHRD V1)%3B contains Interpro domain(s) IPR001810 Cyclin-like F-box
ch01	Solyc01g006260.2	868862	870137	1276	EDS001	Ribonuclease P/MRP protein subunit POP5 (AHRD V1 **** POP5_HUMAN)%3B contains Interpro domain(s) IPR002759 Ribonuclease P-related
ch01	Solyc01g006270.2	874094	874806	713	EDS001	Unknown Protein (AHRD V1)
ch01	Solyc01g006280.2	874303	880944	6642	EDS001	Formate-tetrahydrofolate ligase (AHRD V1 ***- D0MR27_PHYIN)%3B contains Interpro domain(s) IPR000559 Formate-tetrahydrofolate ligase%2C FTHFS
ch01	Solyc01g006290.2	884779	887621	2843	EDS001	Peroxidase (AHRD V1 **** Q42964_TOBAC)%3B contains Interpro domain(s) IPR002016 Haem peroxidase%2C plant/fungal/bacterial
ch01	Solyc01g006300.2	888896	891747	2852	EDS001	Peroxidase (AHRD V1 **** Q43774_SOLLC)%3B contains Interpro domain(s) IPR002016 Haem peroxidase%2C plant/fungal/bacterial
ch01	Solyc01g006310.2	899147	902371	3225	EDS001	Peroxidase (AHRD V1 ***- D7LZC8_ARALY)%3B contains Interpro domain(s) IPR002016 Haem peroxidase%2C plant/fungal/bacterial
ch01	Solyc01g006320.2	903793	904590	798	EDS001	Non-race specific disease resistance protein 1-like protein b (AHRD V1 ***- D2CFI3_COFAR)%3B contains Interpro domain(s) IPR010847 Harpin-induced 1
ch01	Solyc01g006330.2	909572	913930	4359	EDS001	PAP fibrillin family protein (AHRD V1 *-*- B7KDB3_CYAP7)%3B contains Interpro domain(s) IPR006843 PAP fibrillin
ch01	Solyc01g006340.2	915539	918894	3356	EDS001	ATP dependent RNA helicase (AHRD V1 ***- B3LKV6_YEAS1)%3B contains Interpro domain(s) IPR011545 DNA/RNA helicase%2C DEAD/DEAH box type%2C N-terminal
ch01	Solyc01g006350.2	934429	952385	17957	EDS001	Glucan synthase like 7 (AHRD V1 ***- D8TE42_SELML)%3B contains Interpro domain(s) IPR003440 Glycosyl transferase%2C family 48
ch01	Solyc01g006360.2	955781	982687	26907	EDS001	Glucan synthase like 7 (AHRD V1 ***- D8T771_SELML)
ch01	Solyc01g006370.2	983795	1005620	21826	EDS001	Glucan synthase like 3 (AHRD V1 ***- D8R8I5_SELML)%3B contains Interpro domain(s) IPR003440 Glycosyl transferase%2C family 48
ch01	Solyc01g008950.2*	2960056	2963201	3146	EDS002	Calmodulin 5/6/7/8-like protein (AHRD V1 ***- Q3HVL6_SOLTU)%3B contains Interpro domain(s) IPR011992 EF-Hand type
ch01	Solyc01g008960.2*	2976372	2984961	8590	EDS002	Argonaute 4-like protein (AHRD V1 ***- D5FQ91_PELHO)%3B contains Interpro domain(s) IPR003165 Stem cell self-renewal protein Piwi
ch01	Solyc01g008970.2*	2988194	2990000	1807	EDS002	Heterogeneous nuclear ribonucleoprotein A3-like protein 2 (AHRD V1 *--- B6TV58_MAIZE)%3B contains Interpro domain(s) IPR000504 RNA recognition motif%2C RNP-1
ch01	Solyc01g008980.2*	2995054	2999268	4215	EDS002	BZIP transcription factor (AHRD V1 **-- Q32WR6_MALDO)%3B contains Interpro domain(s) IPR011616 bZIP transcription factor%2C bZIP-1
ch01	Solyc01g008990.2*	3003153	3007525	4373	EDS002	THO complex subunit 7 homolog (AHRD V1 ***- B5XFL3_SALSA)%3B contains Interpro domain(s) IPR018018 Tho complex subunit 7
ch01	Solyc01g009000.2*	3012133	3013463	1331	EDS002	RING finger protein 6 (AHRD V1 *--- RNF6_HUMAN)%3B contains Interpro domain(s) IPR018957 Zinc finger%2C C3HC4 RING-type
ch01	Solyc01g009010.2*	3014153	3020442	6290	EDS002	4-diphosphocytidyl-2-C-methyl-D-erythritol kinase (AHRD V1 ***- A4USB3_NICBE)%3B contains Interpro domain(s) IPR004424 4-diphosphocytidyl-2C-methyl-D-erythritol kinase
ch01	Solyc01g009020.2*	3021936	3024369	2434	EDS002	Cysteine proteinase inhibitor (AHRD V1 **** Q2VY67_9ERIC)%3B contains Interpro domain(s) IPR000010 Proteinase inhibitor I25%2C cystatin
ch01	Solyc01g009030.2*	3025820	3038891	13072	EDS002	Nuclear control of ATPase protein (AHRD V1 *--- C9SK53_VERA1)%3B contains Interpro domain(s) IPR013946 Nuclear control of ATP synthase 2
ch01	Solyc01g009040.2*	3041736	3044740	3005	EDS002	Cyclin B1 (AHRD V1 **** Q9LD02_TOBAC)%3B contains Interpro domain(s) IPR014400 Cyclin%2C A/B/D/E
ch01	Solyc01g009050.2*	3045561	3064835	19275	EDS002	Molybdenum cofactor biosynthesis protein (AHRD V1 ***- Q309F9_MAIZE)%3B contains Interpro domain(s) IPR005110 MoeA%2C N-terminal%2C domain I and II
ch01	Solyc01g009490.1*	3725257	3725691	435	EDS003	cDNA clone J100026I16 full insert sequence (AHRD V1 **-- B7FA06_ORYSJ)
ch01	Solyc01g009500.2*	3739772	3743748	3977	EDS003	Hydrolase alpha/beta fold family protein (AHRD V1 **** D7LRW3_ARALY)%3B contains Interpro domain(s) IPR000073 Alpha/beta hydrolase fold-1
ch01	Solyc01g009510.1*	3775733	3778200	2468	EDS003	Unknown Protein (AHRD V1)%3B contains Interpro domain(s) IPR011616 bZIP transcription factor%2C bZIP-1
ch01	Solyc01g009520.2*	3780910	3784239	3330	EDS003	Ribosomal protein (AHRD V1 ***- Q6ER67_ORYSJ)%3B contains Interpro domain(s) IPR002143 Ribosomal protein L1
ch01	Solyc01g009530.1*	3784538	3785794	1257	EDS003	Genomic DNA chromosome 3 TAC clone K7P8 (AHRD V1 *--- Q9LRY2_ARATH)
ch01	Solyc01g009540.1*	3785861	3786148	288	EDS003	Genomic DNA chromosome 3 TAC clone K7P8 (AHRD V1 ***- Q9LRY2_ARATH)
ch01	Solyc01g009550.1*	3810136	3810399	264	EDS003	Hypothetical chloroplast RF1 (AHRD V1 ***- C3UP30_9MAGN)
ch01	Solyc01g009560.1*	3813639	3814545	907	EDS003	Terminal flower 1 (Fragment) (AHRD V1 **-- B3VT07_9ROSA)%3B contains Interpro domain(s) IPR008914 Phosphatidylethanolamine-binding protein PEBP
ch01	Solyc01g009570.2*	3822172	3822737	566	EDS003	Unknown Protein (AHRD V1)
ch01	Solyc01g009580.1*	3828755	3830538	1784	EDS003	Terminal flower 1 (Fragment) (AHRD V1 **-- B3VT07_9ROSA)%3B contains Interpro domain(s) IPR008914 Phosphatidylethanolamine-binding protein PEBP
ch01	Solyc01g010450.1	5349472	5351378	1907	EDS004	Ulp1 protease family C-terminal catalytic domain containing protein (AHRD V1 *-*- Q60D46_SOLDE)
ch01	Solyc01g010460.2	5356756	5359109	2354	EDS004	Unknown Protein (AHRD V1)
ch01	Solyc01g010470.2	5362049	5364988	2940	EDS004	Isoamylase N-terminal domain containing protein (AHRD V1 ***- Q6AVV5_ORYSJ)
ch01	Solyc01g010480.2	5365583	5369039	3457	EDS004	Potassium voltage-gated channel subfamily H member 8 (AHRD V1 *--- KCNH8_HUMAN)%3B contains Interpro domain(s) IPR013767 PAS fold
ch01	Solyc01g010490.2	5373579	5375529	1951	EDS004	Cytochrome P450
ch01	Solyc01g010500.1	5446120	5450141	4022	EDS004	Ein3-binding f-box protein 3 (AHRD V1 *-*- B9HA53_POPTR)
ch01	Solyc01g010510.2	5508421	5510219	1799	EDS004	Pentatricopeptide repeat-containing protein (AHRD V1 ***- D7KPN1_ARALY)%3B contains Interpro domain(s) IPR002885 Pentatricopeptide repeat
ch01	Solyc01g010520.2	5540492	5544218	3727	EDS004	Uncharacterized plant-specific domain TIGR01589 family protein (AHRD V1 ***- Q60CZ4_SOLDE)%3B contains Interpro domain(s) IPR006476 Conserved hypothetical protein CHP01589%2C plant
ch01	Solyc01g010530.1	5548702	5550171	1470	EDS004	Solute carrier family 2%2C facilitated glucose transporter member 3 (AHRD V1 ***- GTR3_RAT)%3B contains Interpro domain(s) IPR003663 Sugar/inositol transporter
ch01	Solyc01g010540.2	5553483	5556672	3190	EDS004	Ribosomal protein (AHRD V1 ***- B3TM27_ELAGV)%3B contains Interpro domain(s) IPR002942 RNA-binding S4 IPR018079 Ribosomal protein S4%2C conserved site IPR001912 Ribosomal protein S4
ch01	Solyc01g010550.1	5557953	5558637	685	EDS004	Unknown Protein (AHRD V1)
ch01	Solyc01g010570.2	5581068	5585872	4805	EDS004	Mucin-like protein (Fragment) (AHRD V1 ***- B0FSK5_9MAGN)
ch01	Solyc01g010580.2	5590470	5593394	2925	EDS004	Ribosomal protein (AHRD V1 ***- B3TM27_ELAGV)%3B contains Interpro domain(s) IPR002942 RNA-binding S4 IPR018079 Ribosomal protein S4%2C conserved site IPR001912 Ribosomal protein S4
ch01	Solyc01g010590.2	5594931	5600715	5785	EDS004	Peptidyl-prolyl cis-trans isomerase A (AHRD V1 ***- B6TSE8_MAIZE)%3B contains Interpro domain(s) IPR002130 Peptidyl-prolyl cis-trans isomerase%2C cyclophilin-type
ch01	Solyc01g010600.2	5607104	5611257	4154	EDS004	Homeobox-leucine zipper-like protein (AHRD V1 *-*- Q3HRT1_PICGL)%3B contains Interpro domain(s) IPR001356 Homeobox
ch01	Solyc01g010610.1	5628975	5629671	697	EDS004	Unknown Protein (AHRD V1)%3B contains Interpro domain(s) IPR003656 Zinc finger%2C BED-type predicted
ch01	Solyc01g010630.1	5634522	5639332	4811	EDS004	Ulp1 protease family C-terminal catalytic domain containing protein (AHRD V1 *-*- Q60D46_SOLDE)
ch01	Solyc01g010640.2	5646161	5647113	953	EDS004	Uncharacterized membrane protein (AHRD V1 **-- Q46JN3_PROMT)%3B contains Interpro domain(s) IPR001395 Aldo/keto reductase
ch01	Solyc01g010650.2	5655290	5660901	5612	EDS004	UDP-galactose transporter 3 (AHRD V1 **** D7KBJ4_ARALY)%3B contains Interpro domain(s) IPR013657 UAA transporter
ch01	Solyc01g010660.2	5673997	5680626	6630	EDS004	Receptor-like protein kinase At3g21340 (AHRD V1 **** RLK6_ARATH)%3B contains Interpro domain(s) IPR002290 Serine/threonine protein kinase
ch01	Solyc01g010670.1	5692071	5693406	1336	EDS004	Unknown Protein (AHRD V1)
ch01	Solyc01g010680.1	5698129	5701473	3345	EDS004	Genomic DNA chromosome 5 P1 clone MRD20 (AHRD V1 *--- Q9FH72_ARATH)%3B contains Interpro domain(s) IPR004332 Transposase%2C MuDR%2C plant
ch01	Solyc01g010690.1	5704672	5706189	1518	EDS004	Polyvinylalcohol dehydrogenase (AHRD V1 ***- D4SWQ1_9XANT)%3B contains Interpro domain(s) IPR011047 Quinonprotein alcohol dehydrogenase-like
ch01	Solyc01g010700.2	5726264	5728807	2544	EDS004	AKIN gamma (AHRD V1 **-- B4FX20_MAIZE)%3B contains Interpro domain(s) IPR000644 Cystathionine beta-synthase%2C core
ch01	Solyc01g010710.2	5740284	5746099	5816	EDS004	Serine carboxypeptidase 1 (AHRD V1 **** B6U0V5_MAIZE)%3B contains Interpro domain(s) IPR001563 Peptidase S10%2C serine carboxypeptidase
ch01	Solyc01g010720.2	5747143	5750774	3632	EDS004	Serine carboxypeptidase K10B2.2 (AHRD V1 **** B6TKD2_MAIZE)%3B contains Interpro domain(s) IPR001563 Peptidase S10%2C serine carboxypeptidase
ch01	Solyc01g010730.1	5759086	5759364	279	EDS004	Serine carboxypeptidase (AHRD V1 ***- B6SWY3_MAIZE)%3B contains Interpro domain(s) IPR001563 Peptidase S10%2C serine carboxypeptidase
ch01	Solyc01g010740.2	5778009	5781979	3971	EDS004	Pectate lyase family protein (AHRD V1 **** D7M6R5_ARALY)%3B contains Interpro domain(s) IPR002022 Pectate lyase/Amb allergen
ch01	Solyc01g010750.2	5783031	5788195	5165	EDS004	Stress responsive protein (AHRD V1 *--- B6STP1_MAIZE)%3B contains Interpro domain(s) IPR008997 Ricin B-related lectin
ch01	Solyc01g010810.2	6209686	6214247	4562	EDS005	RAN guanine nucleotide release factor (AHRD V1 **-* B6TPU9_MAIZE)%3B contains Interpro domain(s) IPR016123 Mog1/PsbP%2C alpha/beta/alpha sandwich
ch01	Solyc01g010820.2	6221769	6229793	8025	EDS005	Cullin C (AHRD V1 ***- D3BHJ6_POLPA)%3B contains Interpro domain(s) IPR001373 Cullin%2C N-terminal
ch01	Solyc01g010830.2	6230907	6239250	8344	EDS005	HAD-superfamily hydrolase (AHRD V1 ***- D5A3P4_SPIPL)%3B contains Interpro domain(s) IPR011949 HAD-superfamily hydrolase%2C subfamily IA%2C REG-2-like
ch01	Solyc01g014110.2*	11642471	11642875	405	EDS006	Unknown Protein (AHRD V1)
ch01	Solyc01g014120.2*	11643649	11646290	2642	EDS006	Unknown Protein (AHRD V1)
ch01	Solyc01g014130.1*	11672562	11673069	508	EDS006	LRR receptor-like serine/threonine-protein kinase%2C RLP
ch01	Solyc01g014140.2*	11691078	11691596	519	EDS006	Hcr9-9D (AHRD V1 ***- O50021_SOLPI)
ch01	Solyc01g014150.1*	11713328	11714484	1157	EDS006	LRR receptor-like serine/threonine-protein kinase%2C RLP
ch01	Solyc01g014950.1	16169041	16170524	1484	EDS007	Unknown Protein (AHRD V1)
ch01	Solyc01g014960.1	16206318	16208926	2609	EDS007	Transcription factor bHLH95 (AHRD V1 ***- BH095_ARATH)
ch01	Solyc01g014980.2*	16554687	16555664	978	EDS008	Unknown Protein (AHRD V1)
ch01	Solyc01g014990.1*	16559564	16560267	704	EDS008	Unknown Protein (AHRD V1)
ch01	Solyc01g015000.2*	16590794	16594525	3732	EDS008	Nitrogen regulatory protein P-II (AHRD V1 *-*- Q8DLA5_THEEB)%3B contains Interpro domain(s) IPR002187 Nitrogen regulatory protein PII
ch01	Solyc01g015010.1*	16595647	16595820	174	EDS008	Unknown Protein (AHRD V1)
ch01	Solyc01g015020.2*	16607107	16609448	2342	EDS008	PRLI-interacting factor A (Fragment) (AHRD V1 *-*- Q9FUB4_ARATH)
ch01	Solyc01g015030.1*	16669138	16671698	2561	EDS008	Unknown Protein (AHRD V1)
ch01	Solyc01g016840.1*	22475249	22475641	393	EDS009	Unknown Protein (AHRD V1)
ch01	Solyc01g016850.1*	22563951	22564184	234	EDS009	Unknown Protein (AHRD V1)
ch01	Solyc01g016860.1*	22639483	22640394	912	EDS009	Transposase family tnp2 protein (AHRD V1 *--- Q6ATT2_ORYSJ)
ch01	Solyc01g017750.1*	25350732	25354021	3290	EDS010	Unknown Protein (AHRD V1)
ch01	Solyc01g017760.1*	25359170	25361127	1958	EDS010	Unknown Protein (AHRD V1)
ch01	Solyc01g017770.1*	25365692	25366738	1047	EDS010	F-box family protein (AHRD V1 ***- D7MFP4_ARALY)%3B contains Interpro domain(s) IPR013187 F-box associated type 3
ch01	Solyc01g017780.1*	25381087	25382741	1655	EDS010	Transposon Ty1-BR Gag-Pol polyprotein (AHRD V1 ***- YB12B_YEAST)%3B contains Interpro domain(s) IPR001584 Integrase%2C catalytic core
ch01	Solyc01g017790.1*	25427746	25432286	4541	EDS010	ARID/BRIGHT DNA-binding domain-containing protein (AHRD V1 ***- D7KTU4_ARALY)%3B contains Interpro domain(s) IPR008978 HSP20-like chaperone
ch01	Solyc01g017800.1*	25436512	25436727	216	EDS010	Unknown Protein (AHRD V1)
ch01	Solyc01g020180.1*	27860763	27862075	1313	EDS012	Transcription factor bHLH95 (AHRD V1 *-*- BH095_ARATH)
ch01	Solyc01g020190.2*	27872760	27873301	542	EDS012	Membrane-associated ring finger 6 (AHRD V1 *--- B3VKM1_PIG)%3B contains Interpro domain(s) IPR011016 Zinc finger%2C RING-CH-type
ch01	Solyc01g020200.1*	27885179	27885770	592	EDS012	Hypothetical chloroplast RF1 (AHRD V1 ***- B1NWK7_MANES)
ch01	Solyc01g020210.1*	27928868	27929981	1114	EDS012	Mutator-like transposase (AHRD V1 ***- Q9SL18_ARATH)
ch01	Solyc01g020220.1*	27945942	27955023	9082	EDS012	Replication factor C subunit 5 (AHRD V1 ***- B6T5I0_MAIZE)%3B contains Interpro domain(s) IPR019483 DNA polymerase III%2C clamp-loader complex%2C subunit E%2C C-terminal
ch01	Solyc01g020230.2*	27957817	27958778	962	EDS012	Unknown Protein (AHRD V1)
ch01	Solyc01g020240.2*	27975078	27985354	10277	EDS012	T31J12.1 protein (Fragment) (AHRD V1 ***- Q9ZPZ6_ARATH)
ch01	Solyc01g020280.1*	28640069	28640365	297	EDS013	Unknown Protein (AHRD V1)
ch01	Solyc01g020510.1*	31130380	31130640	261	EDS016	Ycf2 (AHRD V1 *-*- A6Y9X1_HAMJA)%3B contains Interpro domain(s) IPR008543 Chloroplast Ycf2
ch01	Solyc01g020520.2*	31165431	31173049	7619	EDS016	Membrane-bound transcription factor protease site 2 (AHRD V1 ***- Q4V9P5_DANRE)%3B contains Interpro domain(s) IPR008915 Peptidase M50
ch01	Solyc01g021640.2*	32489212	32515692	26481	EDS017	DDB1- and CUL4-associated factor 4 (AHRD V1 **-- DCAF4_BOVIN)%3B contains Interpro domain(s) IPR011046 WD40 repeat-like
ch01	Solyc01g021650.1*	32533246	32533958	713	EDS017	Unknown Protein (AHRD V1)%3B contains Interpro domain(s) IPR015410 Region of unknown function DUF1985
ch01	Solyc01g021660.1*	32534185	32536309	2125	EDS017	Ulp1 protease family C-terminal catalytic domain containing protein (AHRD V1 ***- Q60D46_SOLDE)%3B contains Interpro domain(s) IPR003653 Peptidase C48%2C SUMO/Sentrin/Ubl1
ch01	Solyc01g021670.2*	32538796	32541485	2690	EDS017	POT family domain containing protein expressed (AHRD V1 ***- D8L9H8_WHEAT)%3B contains Interpro domain(s) IPR007493 Protein of unknown function DUF538
ch01	Solyc01g021680.1*	32542277	32542474	198	EDS017	HAT family dimerisation domain containing protein (AHRD V1 ***- Q2R4E7_ORYSJ)
ch01	Solyc01g021690.1*	32601821	32602219	399	EDS017	Unknown Protein (AHRD V1)
ch01	Solyc01g028850.1*	33616681	33617621	941	EDS018	Unknown Protein (AHRD V1)%3B contains Interpro domain(s) IPR010285 Protein of unknown function DUF889%2C eukaryote
ch01	Solyc01g028860.2*	33625778	33629920	4143	EDS018	YTH domain family 2 (Predicted) (AHRD V1 *--- B2GUU1_RAT)%3B contains Interpro domain(s) IPR007275 YT521-B-like protein
ch01	Solyc01g028870.2*	33675673	33684181	8509	EDS018	N utilization substance protein B homolog (AHRD V1 *-*- D5S311_CLODI)%3B contains Interpro domain(s) IPR006027 NusB/RsmB/TIM44
ch01	Solyc01g028880.1*	33686698	33687369	672	EDS018	Unknown Protein (AHRD V1)
ch01	Solyc01g028890.1*	33696344	33697386	1043	EDS018	Unknown Protein (AHRD V1)
ch01	Solyc01g034060.1*	36081157	36081489	333	EDS019	Unknown Protein (AHRD V1)
ch01	Solyc01g034070.1*	36084389	36084923	535	EDS019	Unknown Protein (AHRD V1)%3B contains Interpro domain(s) IPR016027 Nucleic acid-binding%2C OB-fold-like
ch01	Solyc01g034080.1*	36193018	36194430	1413	EDS019	Amino acid permease (Fragment) (AHRD V1 ***- B8C3S3_THAPS)%3B contains Interpro domain(s) IPR002293 Amino acid/polyamine transporter I
ch01	Solyc01g034140.1*	36526971	36527306	336	EDS020	Unknown Protein (AHRD V1)
ch01	Solyc01g034150.2*	36603977	36621602	17626	EDS020	DNA polymerase IV (AHRD V1 *-** C9SBX6_VERA1)%3B contains Interpro domain(s) IPR017061 DNA polymerase eta
ch01	Solyc01g044420.2*	38947224	38949921	2698	EDS021	Calmodulin binding protein (AHRD V1 **-* B6SL12_MAIZE)%3B contains Interpro domain(s) IPR000048 IQ calmodulin-binding region
ch01	Solyc01g044430.1*	38956049	38958419	2371	EDS021	Ulp1 protease family C-terminal catalytic domain containing protein (AHRD V1 *-*- Q60D46_SOLDE)%3B contains Interpro domain(s) IPR003653 Peptidase C48%2C SUMO/Sentrin/Ubl1
ch01	Solyc01g044440.1*	38960403	38961720	1318	EDS021	Mutator-like transposase (AHRD V1 *-*- Q9SKL7_ARATH)%3B contains Interpro domain(s) IPR018289 MULE transposase%2C conserved domain
ch01	Solyc01g044550.1*	39693876	39694433	558	EDS022	Anthocyanidin synthase (AHRD V1 **-- O22583_MATIN)
ch01	Solyc01g044560.1*	39703464	39704133	670	EDS022	1-AMINOCYCLOPROPANE-1-CARBOXYLATE OXIDASE-like protein (AHRD V1 **-- Q94CL5_ARATH)%3B contains Interpro domain(s) IPR005123 Oxoglutarate and iron-dependent oxygenase
ch01	Solyc01g045570.1*	39757186	39757584	399	EDS022	Ulp1 protease family C-terminal catalytic domain containing protein (AHRD V1 ***- Q60D46_SOLDE)
ch01	Solyc01g045580.1*	39759709	39761010	1302	EDS022	Ulp1 protease family C-terminal catalytic domain containing protein (AHRD V1 *-*- Q60D46_SOLDE)
ch01	Solyc01g047580.1*	39893908	39894961	1054	EDS022	Unknown Protein (AHRD V1)%3B contains Interpro domain(s) IPR013699 Signal recognition particle%2C SRP72 subunit%2C RNA-binding
ch01	Solyc01g047590.1*	40004252	40007036	2785	EDS022	Signal recognition particle protein (AHRD V1 ***- B0XFF2_CULQU)
ch01	Solyc01g048590.1*	40029756	40030127	372	EDS022	Photosystem Q(B) protein (AHRD V1 ***- Q6W3U7_9BRYO)%3B contains Interpro domain(s) IPR000484 Photosynthetic reaction centre%2C L/M
ch01	Solyc01g048600.1*	40036856	40037116	261	EDS022	Unknown Protein (AHRD V1)
ch01	Solyc01g048610.1*	40037179	40039391	2213	EDS022	Unknown Protein (AHRD V1)
ch01	Solyc01g049900.2*	42168608	42178943	10336	EDS023	Membrane-bound transcription factor protease site 2 (AHRD V1 ***- Q4V9P5_DANRE)
ch01	Solyc01g049910.2*	42191012	42191243	232	EDS023	Unknown Protein (AHRD V1)
ch01	Solyc01g049920.1*	42382539	42382760	222	EDS023	Unknown Protein (AHRD V1)
ch01	Solyc01g049950.1*	42722809	42722988	180	EDS024	Ribosomal protein L5 (AHRD V1 ***- Q70G83_SOLCO)
ch01	Solyc01g049960.2*	42725926	42727636	1711	EDS024	Unknown Protein (AHRD V1)
ch01	Solyc01g049970.1*	42750080	42753902	3823	EDS024	Ulp1 protease family C-terminal catalytic domain containing protein (AHRD V1 *-*- Q60D46_SOLDE)
ch01	Solyc01g049980.2*	42768745	42769504	760	EDS024	Unknown Protein (AHRD V1)
ch01	Solyc01g049990.1*	42779977	42780138	162	EDS024	Unknown Protein (AHRD V1)
ch01	Solyc01g050000.2*	42810304	42811291	988	EDS024	HAT family dimerisation domain containing protein (AHRD V1 ***- Q2R149_ORYSJ)
ch01	Solyc01g050010.2*	42811141	42812144	1004	EDS024	HAT family dimerisation domain containing protein (AHRD V1 *-*- Q2R194_ORYSJ)%3B contains Interpro domain(s) IPR008906 HAT dimerisation
ch01	Solyc01g056230.1*	45501195	45502055	861	EDS027	Unknown Protein (AHRD V1)%3B contains Interpro domain(s) IPR005162 Retrotransposon gag protein
ch01	Solyc01g056240.1*	45516690	45517175	486	EDS027	S-locus F-box-like protein c (AHRD V1 **-- B0F0G4_PETIN)
ch01	Solyc01g056250.2*	45583655	45584269	615	EDS027	S-locus F-box-like protein d (AHRD V1 ***- B0F0G0_PETIN)%3B contains Interpro domain(s) IPR001810 Cyclin-like F-box
ch01	Solyc01g056260.1*	45655608	45655820	213	EDS027	Unknown Protein (AHRD V1)
ch01	Solyc01g056270.2*	45656374	45657074	701	EDS027	Unknown Protein (AHRD V1)
ch01	Solyc01g056280.2*	45662764	45663964	1201	EDS027	F-box (AHRD V1 ***- Q84KQ9_PRUMU)%3B contains Interpro domain(s) IPR006527 F-box associated
ch01	Solyc01g056310.2*	46194291	46196312	2022	EDS028	Laccase-2 (AHRD V1 **-- LAC2_ORYSJ)%3B contains Interpro domain(s) IPR011707 Multicopper oxidase%2C type 3
ch01	Solyc01g056350.1*	46551960	46552124	165	EDS029	Unknown Protein (AHRD V1)
ch01	Solyc01g056360.2*	46637847	46638272	426	EDS029	Unknown Protein (AHRD V1)
ch01	Solyc01g056480.2*	47303967	47304549	583	EDS030	Unknown Protein (AHRD V1)
ch01	Solyc01g056580.2*	47784768	47788562	3795	EDS031	L-aspartate oxidase (AHRD V1 ***- D7M6M9_ARALY)%3B contains Interpro domain(s) IPR004112 Fumarate reductase/succinate dehydrogenase flavoprotein%2C C-terminal
ch01	Solyc01g056590.1*	47790668	47791953	1286	EDS031	Genomic DNA chromosome 5 TAC clone K21L13 (AHRD V1 ***- Q9LSM1_ARATH)
ch01	Solyc01g056600.2*	47898335	47899089	755	EDS031	Ribonuclease 3 (AHRD V1 *-*- RNC_THEFY)%3B contains Interpro domain(s) IPR001159 Double-stranded RNA binding
ch01	Solyc01g056610.1*	47908795	47909022	228	EDS031	Unknown Protein (AHRD V1)
ch01	Solyc01g056620.2*	47922648	47930463	7816	EDS031	DsRNA-binding protein (AHRD V1 *-*- B5BUY7_ARATH)%3B contains Interpro domain(s) IPR001159 Double-stranded RNA binding
ch01	Solyc01g056780.2*	49444478	49445701	1224	EDS032	50S ribosomal protein L34 (AHRD V1 *-*- D7KDQ0_ARALY)%3B contains Interpro domain(s) IPR000271 Ribosomal protein L34
ch01	Solyc01g056790.2*	49447274	49449624	2351	EDS032	Exostosin-like (AHRD V1 ***- Q2HVN7_MEDTR)%3B contains Interpro domain(s) IPR004263 Exostosin-like
ch01	Solyc01g056800.1*	49457466	49457957	492	EDS032	Exostosin-like (AHRD V1 ***- Q2HVN7_MEDTR)%3B contains Interpro domain(s) IPR004263 Exostosin-like
ch01	Solyc01g056970.1*	50755990	50756190	201	EDS033	Unknown Protein (AHRD V1)
ch01	Solyc01g056980.2*	50762419	50765663	3245	EDS033	Unknown Protein (AHRD V1)
ch01	Solyc01g056990.2*	50768621	50781621	13001	EDS033	Genomic DNA chromosome 5 BAC clone F15M7 (AHRD V1 ***- Q9FG11_ARATH)
ch01	Solyc01g057000.2*	50798585	50800986	2402	EDS033	Universal stress protein family protein (AHRD V1 ***- D7LAT3_ARALY)%3B contains Interpro domain(s) IPR006016 UspA
ch01	Solyc01g057010.1*	50833554	50834726	1173	EDS033	F-box family protein (AHRD V1 ***- B9GFB6_POPTR)%3B contains Interpro domain(s) IPR017451 F-box associated type 1
ch01	Solyc01g057020.2*	50849967	50851103	1137	EDS033	PDE320 (AHRD V1 ***- D7L613_ARALY)
ch01	Solyc01g057030.1*	50859567	50859776	210	EDS033	Unknown Protein (AHRD V1)
ch01	Solyc01g057040.2*	50861679	50866586	4908	EDS033	PDE320 (AHRD V1 ***- D7L613_ARALY)
ch01	Solyc01g057400.1*	53763169	53763522	354	EDS034	Helicase-like protein (AHRD V1 ***- Q69V29_ORYSJ)%3B contains Interpro domain(s) IPR010285 Protein of unknown function DUF889%2C eukaryote
ch01	Solyc01g057410.1*	53769260	53769412	153	EDS034	Unknown Protein (AHRD V1)
ch01	Solyc01g057420.1*	53785746	53786535	790	EDS034	Unknown Protein (AHRD V1)
ch01	Solyc01g057430.2*	53801262	53801813	552	EDS034	Chloroplast carboxyltransferase alpha subunit (AHRD V1 ***- Q6QIW1_BRANA)%3B contains Interpro domain(s) IPR001095 Acetyl-CoA carboxylase%2C alpha subunit
ch01	Solyc01g057440.2*	53827510	53828955	1446	EDS034	Unknown Protein (AHRD V1)
ch01	Solyc01g057920.1*	57403783	57403977	195	EDS036	Unknown Protein (AHRD V1)
ch01	Solyc01g058160.2*	58392149	58394695	2547	EDS037	Agenet domain-containing protein (AHRD V1 ***- D7L5I9_ARALY)%3B contains Interpro domain(s) IPR008395 Agenet
ch01	Solyc01g058170.2*	58394138	58395901	1764	EDS037	Agenet domain-containing protein (AHRD V1 ***- D7L5I9_ARALY)%3B contains Interpro domain(s) IPR008395 Agenet
ch01	Solyc01g058190.2*	58437988	58440724	2737	EDS037	30S ribosomal protein S6 (AHRD V1 *-*- B4WXW0_9GAMM)%3B contains Interpro domain(s) IPR000529 Ribosomal protein S6
ch01	Solyc01g058200.2*	58440356	58440902	547	EDS037	Unknown Protein (AHRD V1)
ch01	Solyc01g058210.1*	58457872	58459763	1892	EDS037	Gelsolin (AHRD V1 **-- Q9DGQ5_DANRE)%3B contains Interpro domain(s) IPR007122 Gelsolin
ch01	Solyc01g058220.1*	58497727	58499026	1300	EDS037	At2g42220/T24P15.13 (Fragment) (AHRD V1 *-*- Q94AY4_ARATH)%3B contains Interpro domain(s) IPR001763 Rhodanese-like
ch01	Solyc01g058350.1*	59188371	59188652	282	EDS038	Unknown Protein (AHRD V1)
ch01	Solyc01g058360.1*	59232114	59236773	4660	EDS038	Major facilitator superfamily transporter (AHRD V1 **-- A8NUY3_COPC7)%3B contains Interpro domain(s) IPR016196 Major facilitator superfamily%2C general substrate transporter
ch01	Solyc01g058370.1*	59239352	59242381	3030	EDS038	Helitron helicase-like protein (AHRD V1 ***- D0NDZ2_PHYIN)%3B contains Interpro domain(s) IPR010285 Protein of unknown function DUF889%2C eukaryote
ch01	Solyc01g058380.1*	59244046	59245658	1613	EDS038	Coatomer subunit gamma (AHRD V1 ***- B6SV32_MAIZE)%3B contains Interpro domain(s) IPR002553 Clathrin/coatomer adaptor%2C adaptin-like%2C N-terminal
ch01	Solyc01g058390.2*	59252697	59258614	5918	EDS038	Galactokinase (AHRD V1 **** B6V3B9_CUCME)%3B contains Interpro domain(s) IPR000705 Galactokinase
ch01	Solyc01g058400.1*	59262794	59266568	3775	EDS038	Unknown Protein (AHRD V1)
ch01	Solyc01g058410.1*	59332174	59334912	2739	EDS038	Unknown Protein (AHRD V1)
ch01	Solyc01g058420.1*	59334967	59335448	482	EDS038	Ribosomal protein S3 (Fragment) (AHRD V1 *-*- D3GFB9_9ROSI)
ch01	Solyc01g058430.1*	59357955	59361469	3515	EDS038	Mutator-like transposase (AHRD V1 *-*- Q9SKM2_ARATH)%3B contains Interpro domain(s) IPR004332 Transposase%2C MuDR%2C plant
ch01	Solyc01g058440.1*	59371385	59372783	1399	EDS038	Unknown Protein (AHRD V1)
ch01	Solyc01g058450.2	59383756	59401962	18207	EDS038	RNA binding protein (AHRD V1 *--* B6UFA0_MAIZE)%3B contains Interpro domain(s) IPR015903 Ribonucleoprotein%2C BRUNO-like
ch01	Solyc01g058670.2	60363932	60365436	1505	EDS039	Transcription factor (AHRD V1 *-** D7L4N5_ARALY)
ch01	Solyc01g058710.1*	60769677	60771321	1645	EDS040	Unknown Protein (AHRD V1)
ch01	Solyc01g058720.2*	60821655	60822485	831	EDS040	NaCl-inducible Ca2+-binding protein (AHRD V1 **-* O22368_ARATH)%3B contains Interpro domain(s) IPR011992 EF-Hand type
ch01	Solyc01g058730.2*	60842920	60852142	9223	EDS040	Os03g0310500 protein (Fragment) (AHRD V1 *-*- Q0DSF8_ORYSJ)
ch01	Solyc01g058740.2*	61070468	61079302	8835	EDS040	Unknown Protein (AHRD V1)
ch01	Solyc01g059740.1*	61100939	61101686	748	EDS040	Unknown Protein (AHRD V1)
ch01	Solyc01g059750.1*	61139151	61140491	1341	EDS040	Unknown Protein (AHRD V1)
ch01	Solyc01g059760.1*	61172554	61178067	5514	EDS040	Ulp1 protease family C-terminal catalytic domain containing protein (AHRD V1 *-*- Q60D46_SOLDE)%3B contains Interpro domain(s) IPR003653 Peptidase C48%2C SUMO/Sentrin/Ubl1
ch01	Solyc01g059780.1*	61240840	61241094	255	EDS040	Unknown Protein (AHRD V1)
ch01	Solyc01g059790.1*	61298262	61298477	216	EDS040	Unknown Protein (AHRD V1)
ch01	Solyc01g059800.1*	61307704	61307862	159	EDS040	Unknown Protein (AHRD V1)
ch01	Solyc01g059810.1*	61361946	61362281	336	EDS040	Unknown Protein (AHRD V1)
ch01	Solyc01g059820.1*	61452313	61452820	508	EDS040	Unknown Protein (AHRD V1)
ch01	Solyc01g059830.2*	61474622	61478520	3899	EDS040	Enoyl-CoA hydratase (AHRD V1 ***- C1K4P1_ELAOL)%3B contains Interpro domain(s) IPR001753 Crotonase%2C core
ch01	Solyc01g059840.1*	61506373	61507764	1392	EDS040	GDSL esterase/lipase At4g16230 (AHRD V1 **** GDL64_ARATH)%3B contains Interpro domain(s) IPR001087 Lipase%2C GDSL
ch01	Solyc01g059850.2*	61660289	61660562	274	EDS040	Unknown Protein (AHRD V1)%3B contains Interpro domain(s) IPR001096 Peptidase C13%2C legumain
ch01	Solyc01g059860.2*	61725129	61733391	8263	EDS040	Kinase family protein (AHRD V1 ***- D7L5X4_ARALY)%3B contains Interpro domain(s) IPR002290 Serine/threonine protein kinase
ch01	Solyc01g059870.2*	61760931	61767869	6939	EDS040	Phytochrome B1
ch01	Solyc01g059880.2*	61770639	61776611	5973	EDS040	ATP citrate lyase a-subunit (AHRD V1 **** Q93YH4_LUPAL)%3B contains Interpro domain(s) IPR016141 Citrate synthase-like%2C core
ch01	Solyc01g059910.2*	62127435	62130093	2659	EDS041	Pto-like%2C Serine/threonine kinase protein%2C resistance protein
ch01	Solyc01g059920.2*	62145992	62156189	10198	EDS041	Genomic DNA chromosome 3 TAC clone K14A17 (AHRD V1 ***- Q9LSP4_ARATH)%3B contains Interpro domain(s) IPR016027 Nucleic acid-binding%2C OB-fold-like
ch01	Solyc01g059930.2*	62161025	62163678	2654	EDS041	Universal stress protein (AHRD V1 ***- D6BRD7_9ROSI)%3B contains Interpro domain(s) IPR006016 UspA
ch01	Solyc01g059940.2*	62164693	62165761	1069	EDS041	Pectinesterase inhibitor (AHRD V1 *-*- A2Q2X5_MEDTR)%3B contains Interpro domain(s) IPR006501 Pectinesterase inhibitor
ch01	Solyc01g059950.1*	62169546	62172622	3077	EDS041	GAI-like protein 1 (Fragment) (AHRD V1 *--- A1YWX1_9ROSI)%3B contains Interpro domain(s) IPR005202 GRAS transcription factor
ch01	Solyc01g059960.1*	62180467	62182194	1728	EDS041	GAI-like protein 1 (Fragment) (AHRD V1 **-- A1YWM9_9ROSI)%3B contains Interpro domain(s) IPR005202 GRAS transcription factor
ch01	Solyc01g059970.1*	62195080	62197514	2435	EDS041	Mutator-like transposase (AHRD V1 **-- Q94HK4_ORYSA)%3B contains Interpro domain(s) IPR006564 Zinc finger%2C PMZ-type
ch01	Solyc01g059980.2*	62201815	62226187	24373	EDS041	Beta-glucanase (AHRD V1 ***- Q53X08_NICPL)%3B contains Interpro domain(s) IPR000490 Glycoside hydrolase%2C family 17
ch01	Solyc01g059990.2*	62210623	62226187	15565	EDS041	Serine/threonine-protein phosphatase 7 long form homolog (AHRD V1 *--- PPP7L_ARATH)%3B contains Interpro domain(s) IPR019557 Aminotransferase-like%2C plant mobile domain
ch01	Solyc01g060000.1*	62214821	62217851	3031	EDS041	Mutator-like transposase (AHRD V1 ***- Q9FW81_ORYSJ)%3B contains Interpro domain(s) IPR018289 MULE transposase%2C conserved domain
ch01	Solyc01g060010.1*	62219514	62220353	840	EDS041	Beta-glucanase (AHRD V1 ***- Q53X08_NICPL)%3B contains Interpro domain(s) IPR000490 Glycoside hydrolase%2C family 17
ch01	Solyc01g060020.2*	62224181	62226272	2092	EDS041	Beta-glucanase (AHRD V1 ***- Q53X08_NICPL)%3B contains Interpro domain(s) IPR000490 Glycoside hydrolase%2C family 17
ch01	Solyc01g060480.1*	64062533	64063422	890	EDS042	TNP2 (AHRD V1 **-- C7FDI5_SOYBN)
ch01	Solyc01g060490.2*	64091164	64092076	913	EDS042	GATA transcription factor 22 (AHRD V1 *-*- B6U513_MAIZE)%3B contains Interpro domain(s) IPR000679 Zinc finger%2C GATA-type
ch01	Solyc01g065490.2*	64128442	64131779	3338	EDS042	Aldo/keto reductase (AHRD V1 **-- A2Q5A8_MEDTR)%3B contains Interpro domain(s) IPR001395 Aldo/keto reductase
ch01	Solyc01g065500.2*	64136383	64139796	3414	EDS042	Phosphoribosylanthranilate transferase (Fragment) (AHRD V1 *--- Q43085_PEA)%3B contains Interpro domain(s) IPR013583 Phosphoribosyltransferase C-terminal%2C plant
ch01	Solyc01g065510.2*	64170598	64171539	942	EDS042	Unknown Protein (AHRD V1)
ch01	Solyc01g065520.1*	64178268	64181829	3562	EDS042	Unknown Protein (AHRD V1)
ch01	Solyc01g065530.2*	64199720	64202838	3119	EDS042	COBRA-like protein (AHRD V1 ***- Q655F2_ORYSJ)%3B contains Interpro domain(s) IPR006918 Glycosyl-phosphatidyl inositol-anchored%2C plant
ch01	Solyc01g065540.2*	64203477	64207656	4180	EDS042	Response regulator 8 (AHRD V1 *-*- Q9AV93_MAIZE)%3B contains Interpro domain(s) IPR017053 Response regulator%2C plant B-type
ch01	Solyc01g065710.2*	64687653	64690458	2806	EDS043	Unknown Protein (AHRD V1)
ch01	Solyc01g065720.2*	64704413	64723926	19514	EDS043	Phospholipase D (AHRD V1 **** A3KH17_ARATH)%3B contains Interpro domain(s) IPR016555 Phospholipase D%2C eukaryota
ch01	Solyc01g065740.2*	64741247	64745383	4137	EDS043	F-box family protein (AHRD V1 ***- B9GFH4_POPTR)%3B contains Interpro domain(s) IPR001810 Cyclin-like F-box
ch01	Solyc01g065750.2*	64752103	64752580	478	EDS043	Unknown Protein (AHRD V1)
ch01	Solyc01g065760.1*	64764782	64764961	180	EDS043	NAD(P)H-quinone oxidoreductase subunit 2 chloroplastic (AHRD V1 ***- A6YA00_KALDA)
ch01	Solyc01g065770.1*	64795769	64796228	460	EDS043	NADH-quinone oxidoreductase subunit D (AHRD V1 ***- C4YU74_9RICK)%3B contains Interpro domain(s) IPR001135 NADH-quinone oxidoreductase%2C subunit D
ch01	Solyc01g065780.1*	64797615	64797812	198	EDS043	NADH-quinone oxidoreductase subunit D (AHRD V1 --*- NUOD_EHRCR)
ch01	Solyc01g065790.1*	64798094	64798411	318	EDS043	Unknown Protein (AHRD V1)
ch01	Solyc01g065800.1*	64798531	64799273	743	EDS043	Unknown Protein (AHRD V1)
ch01	Solyc01g065810.1*	64800051	64800539	489	EDS043	NADH-quinone oxidoreductase subunit D (AHRD V1 ***- C4YU74_9RICK)%3B contains Interpro domain(s) IPR001135 NADH-quinone oxidoreductase%2C subunit D
ch01	Solyc01g065820.1*	64806177	64806966	790	EDS043	Unknown Protein (AHRD V1)%3B contains Interpro domain(s) IPR000167 Dehydrin
ch01	Solyc01g065830.1*	64807732	64809374	1643	EDS043	Unknown Protein (AHRD V1)
ch01	Solyc01g065840.2*	64822899	64826400	3502	EDS043	F-box/LRR-repeat protein At3g03360 (AHRD V1 *-*- FBL42_ARATH)%3B contains Interpro domain(s) IPR001810 Cyclin-like F-box
ch01	Solyc01g065850.1*	64841232	64843582	2351	EDS043	Unknown Protein (AHRD V1)
ch01	Solyc01g065860.1*	64893998	64896682	2685	EDS043	Helitron helicase-like protein (AHRD V1 ***- D0NDZ2_PHYIN)%3B contains Interpro domain(s) IPR010285 Protein of unknown function DUF889%2C eukaryote
ch01	Solyc01g065870.1*	64896758	64896946	189	EDS043	Helitron helicase-like protein (AHRD V1 ***- D0MT84_PHYIN)%3B contains Interpro domain(s) IPR010285 Protein of unknown function DUF889%2C eukaryote
ch01	Solyc01g065880.1*	64897007	64897342	336	EDS043	Helitron helicase-like protein (AHRD V1 ***- D0P122_PHYIN)
ch01	Solyc01g065890.1*	64913812	64914218	407	EDS043	Gt-2-related-like (AHRD V1 ***- Q67UM4_ORYSJ)
ch01	Solyc01g065900.1*	64917393	64918319	927	EDS043	Gt-2-related-like (AHRD V1 *-*- Q67UM4_ORYSJ)
ch01	Solyc01g065910.1*	64968834	64971669	2836	EDS043	Periaxin-like protein (AHRD V1 *--- Q940G9_ARATH)
ch01	Solyc01g065920.1*	65024242	65024502	261	EDS043	Unknown Protein (AHRD V1)
ch01	Solyc01g065930.1*	65055258	65059176	3919	EDS043	Unknown Protein (AHRD V1)
ch01	Solyc01g065940.1*	65069004	65069667	664	EDS043	Unknown Protein (AHRD V1)
ch01	Solyc01g065950.1*	65090065	65090726	662	EDS043	Unknown Protein (AHRD V1)
ch01	Solyc01g065960.1*	65105753	65106176	424	EDS043	Unknown Protein (AHRD V1)%3B contains Interpro domain(s) IPR004911 Gamma interferon inducible lysosomal thiol reductase GILT
ch01	Solyc01g065970.1*	65121406	65121654	249	EDS043	Unknown Protein (AHRD V1)
ch01	Solyc01g066090.1	65470658	65471745	1088	EDS044	Glucosyltransferase (AHRD V1 *-*- A7M6I1_DIACA)%3B contains Interpro domain(s) IPR002213 UDP-glucuronosyl/UDP-glucosyltransferase
ch01	Solyc01g066100.1	65490421	65491854	1434	EDS044	UDP-glucosyltransferase family 1 protein (AHRD V1 **** C6KI44_CITSI)%3B contains Interpro domain(s) IPR002213 UDP-glucuronosyl/UDP-glucosyltransferase
ch01	Solyc01g066110.1	65508886	65510319	1434	EDS044	Glucosyltransferase (AHRD V1 **** Q8RU71_TOBAC)%3B contains Interpro domain(s) IPR002213 UDP-glucuronosyl/UDP-glucosyltransferase
ch01	Solyc01g066120.1	65549851	65550640	790	EDS044	Glucosyltransferase (AHRD V1 ***- Q8RU71_TOBAC)%3B contains Interpro domain(s) IPR002213 UDP-glucuronosyl/UDP-glucosyltransferase
ch01	Solyc01g066130.1	65560598	65560765	168	EDS044	Unknown Protein (AHRD V1)
ch01	Solyc01g066140.1	65560814	65561689	876	EDS044	UDP-glucosyltransferase family 1 protein (AHRD V1 **** C6KI44_CITSI)%3B contains Interpro domain(s) IPR002213 UDP-glucuronosyl/UDP-glucosyltransferase
ch01	Solyc01g066150.1	65565385	65565895	511	EDS044	Glucosyltransferase (AHRD V1 ***- Q8RU71_TOBAC)
ch01	Solyc01g066160.1*	65617124	65617411	288	EDS044	Unknown Protein (AHRD V1)
ch01	Solyc01g066170.1*	65621680	65624484	2805	EDS044	Ulp1 protease family C-terminal catalytic domain containing protein (AHRD V1 *-*- Q60D46_SOLDE)
ch01	Solyc01g066180.1*	65627120	65629080	1961	EDS044	Mutator-like transposase (AHRD V1 *-*- Q9ZUQ8_ARATH)%3B contains Interpro domain(s) IPR018289 MULE transposase%2C conserved domain
ch01	Solyc01g066190.1*	65690974	65691288	315	EDS044	Unknown Protein (AHRD V1)
ch01	Solyc01g066200.1*	65730085	65730354	270	EDS044	Unknown Protein (AHRD V1)
ch01	Solyc01g066210.1	65989008	65990938	1931	EDS044	Unknown Protein (AHRD V1)
ch01	Solyc01g066220.1	65998508	65999142	635	EDS044	Unknown Protein (AHRD V1)
ch01	Solyc01g066230.1	66035215	66037498	2284	EDS044	Unknown Protein (AHRD V1)
ch01	Solyc01g066240.1	66046983	66048141	1159	EDS044	Unknown Protein (AHRD V1)
ch01	Solyc01g066250.1	66068962	66071146	2185	EDS044	Unknown Protein (AHRD V1)
ch01	Solyc01g066260.2	66104441	66104982	542	EDS044	Unknown Protein (AHRD V1)
ch01	Solyc01g066270.2	66186902	66187450	549	EDS044	Unknown Protein (AHRD V1)
ch01	Solyc01g066280.1	66208961	66209278	318	EDS044	Unknown Protein (AHRD V1)
ch01	Solyc01g066290.2	66311659	66312264	606	EDS044	Unknown Protein (AHRD V1)
ch01	Solyc01g066300.1	66320730	66321190	461	EDS044	Unknown Protein (AHRD V1)
ch01	Solyc01g066310.2	66350478	66359005	8528	EDS044	Acyl-CoA dehydrogenase (AHRD V1 *-** A6F634_9ALTE)%3B contains Interpro domain(s) IPR009100 Acyl-CoA dehydrogenase/oxidase%2C middle and N-terminal
ch01	Solyc01g066320.1	66453928	66455132	1205	EDS044	Unknown Protein (AHRD V1)
ch01	Solyc01g066330.1	66512519	66513728	1210	EDS044	Unknown Protein (AHRD V1)
ch01	Solyc01g066340.2	66529115	66529416	302	EDS044	Unknown Protein (AHRD V1)
ch01	Solyc01g066350.1	66552868	66553257	390	EDS044	Unknown Protein (AHRD V1)
ch01	Solyc01g066360.2	66629166	66631615	2450	EDS044	Pectinesterase (AHRD V1 ***- Q4G2Z0_TOBAC)%3B contains Interpro domain(s) IPR000070 Pectinesterase%2C catalytic
ch01	Solyc01g066370.2	66642381	66643542	1162	EDS044	Pectinesterase (AHRD V1 ***- Q4G2Z0_TOBAC)%3B contains Interpro domain(s) IPR000070 Pectinesterase%2C catalytic
ch01	Solyc01g066380.2	66642527	66644442	1916	EDS044	Unknown Protein (AHRD V1)
ch01	Solyc01g066390.2	66643522	66644433	912	EDS044	Unknown Protein (AHRD V1)
ch01	Solyc01g066400.1	66675538	66676018	481	EDS044	Pectinesterase (AHRD V1 ***- Q4G2Z0_TOBAC)%3B contains Interpro domain(s) IPR000070 Pectinesterase%2C catalytic
ch01	Solyc01g066410.1	66680662	66681951	1290	EDS044	Pectinesterase (AHRD V1 ***- Q4G2Z0_TOBAC)%3B contains Interpro domain(s) IPR000070 Pectinesterase%2C catalytic
ch01	Solyc01g066420.2	66687232	66689209	1978	EDS044	Pectinesterase (AHRD V1 ***- Q4G2Z0_TOBAC)%3B contains Interpro domain(s) IPR000070 Pectinesterase%2C catalytic
ch01	Solyc01g066430.2	66714715	66716016	1302	EDS044	Ring H2 finger protein (AHRD V1 *-*- D9ZHD8_HYPPE)%3B contains Interpro domain(s) IPR018957 Zinc finger%2C C3HC4 RING-type
ch01	Solyc01g066440.2	66737901	66739053	1153	EDS044	Unknown Protein (AHRD V1)
ch01	Solyc01g066450.2	66811956	66814675	2720	EDS044	Epoxide hydrolase (AHRD V1 ***- Q41415_SOLTU)%3B contains Interpro domain(s) IPR000639 Epoxide hydrolase-like
ch01	Solyc01g066460.2	66815377	66816300	924	EDS044	Epoxide hydrolase (AHRD V1 **** Q41413_SOLTU)%3B contains Interpro domain(s) IPR000639 Epoxide hydrolase-like
ch01	Solyc01g066470.2	66872513	66873442	930	EDS044	Epoxide hydrolase (AHRD V1 **** Q41413_SOLTU)%3B contains Interpro domain(s) IPR000639 Epoxide hydrolase-like
ch01	Solyc01g066480.2	66874829	66881864	7036	EDS044	Fumarylacetoacetate hydrolase domain-containing protein 1 (AHRD V1 **-- B6TV71_MAIZE)%3B contains Interpro domain(s) IPR002529 Fumarylacetoacetase%2C C-terminal-like
ch01	Solyc01g066490.2	66884929	66885331	403	EDS044	Unknown Protein (AHRD V1)
ch01	Solyc01g066500.1	66886920	66887849	930	EDS044	MADS-box transcription factor 22 (AHRD V1 *-*- B6TGW7_MAIZE)%3B contains Interpro domain(s) IPR002100 Transcription factor%2C MADS-box
ch01	Solyc01g066510.1	66889646	66898959	9314	EDS044	Genomic DNA chromosome 5 TAC clone K21P3 (AHRD V1 **-- Q9FJ23_ARATH)%3B contains Interpro domain(s) IPR001298 Filamin/ABP280 repeat
ch01	Solyc01g066520.2	66918875	66925201	6327	EDS044	Dihydrolipoyllysine-residue acetyltransferase component of pyruvate dehydrogenase complex (AHRD V1 ***- C3BP76_9BACI)%3B contains Interpro domain(s) IPR015761 Lipoamide Acyltransferase
ch01	Solyc01g079310.2	70898330	70904143	5814	EDS045	Unknown Protein (AHRD V1)%3B contains Interpro domain(s) IPR019020 Cytochrome c-552/DMSO reductase-like%2C haem-binding domain
ch01	Solyc01g079320.2	70904161	70906500	2340	EDS045	Pentatricopeptide repeat-containing protein (AHRD V1 ***- D7KB79_ARALY)%3B contains Interpro domain(s) IPR002885 Pentatricopeptide repeat
ch01	Solyc01g079330.2	70909331	70918655	9325	EDS045	ATP dependent RNA helicase (AHRD V1 *-*- B3LNW9_YEAS1)%3B contains Interpro domain(s) IPR011545 DNA/RNA helicase%2C DEAD/DEAH box type%2C N-terminal
ch01	Solyc01g079340.2	70944255	70951735	7481	EDS045	Receptor-like kinase (AHRD V1 *-*- A7VM33_MARPO)%3B contains Interpro domain(s) IPR002290 Serine/threonine protein kinase
ch01	Solyc01g079350.2	70955389	70958207	2819	EDS045	PAPA-1-like conserved region family protein expressed (AHRD V1 *-*- Q2QNL7_ORYSJ)%3B contains Interpro domain(s) IPR006880 PAPA-1-like conserved region
ch01	Solyc01g079360.2	70960474	70962139	1666	EDS045	WRKY transcription factor 3 (AHRD V1 ***- C9DHZ2_9ROSI)%3B contains Interpro domain(s) IPR003657 DNA-binding WRKY
ch01	Solyc01g079370.2	70965876	70969622	3747	EDS045	GRAS transcription factor (Fragment) (AHRD V1 *--- A2Q2Y2_MEDTR)%3B contains Interpro domain(s) IPR005202 GRAS transcription factor
ch01	Solyc01g079380.1	70972797	70974284	1488	EDS045	GRAS transcription factor (Fragment) (AHRD V1 **-* A2Q2Y2_MEDTR)%3B contains Interpro domain(s) IPR005202 GRAS transcription factor
ch01	Solyc01g079390.2	70975487	70990999	15513	EDS045	Histone-lysine N-methyltransferase MEDEA (AHRD V1 *--- MEDEA_ARATH)%3B contains Interpro domain(s) IPR001214 SET
ch01	Solyc01g079400.2	70990975	70993949	2975	EDS045	Os06g0207500 protein (Fragment) (AHRD V1 ***- Q0DDQ9_ORYSJ)%3B contains Interpro domain(s) IPR004253 Protein of unknown function DUF231%2C plant
ch01	Solyc01g079410.2	70996670	71002457	5788	EDS045	SMP-30/Gluconolaconase/LRE domain protein (AHRD V1 *-*- D2QD53_SPILD)%3B contains Interpro domain(s) IPR011042 Six-bladed beta-propeller%2C TolB-like
ch01	Solyc01g079420.2	71005941	71009193	3253	EDS045	Cytochrome c oxidase subunit VC family protein (AHRD V1 *-*- D7LT63_ARALY)%3B contains Interpro domain(s) IPR008432 Cytochrome c oxidase subunit Vc
ch01	Solyc01g088720.2	75240886	75259743	18858	EDS046	Transcription initiation factor IIB (AHRD V1 *-** B6K3D6_SCHJY)%3B contains Interpro domain(s) IPR000812 Transcription factor TFIIB related
ch01	Solyc01g088730.2	75260000	75262665	2666	EDS046	Chaperone protein DnaJ (AHRD V1 *-*- A6CVH2_9VIBR)%3B contains Interpro domain(s) IPR003095 Heat shock protein DnaJ
ch01	Solyc01g088740.2	75266463	75271460	4998	EDS046	Casein kinase II subunit beta-4 (AHRD V1 **** B6TGH2_MAIZE)%3B contains Interpro domain(s) IPR000704 Casein kinase II%2C regulatory subunit
ch01	Solyc01g088750.2	75275866	75278282	2417	EDS046	Pentatricopeptide repeat-containing protein (AHRD V1 ***- D7KWX2_ARALY)%3B contains Interpro domain(s) IPR002885 Pentatricopeptide repeat
ch01	Solyc01g088760.2	75279011	75281183	2173	EDS046	Cytochrome P450
ch01	Solyc01g088770.2	75281496	75283385	1890	EDS046	Os04g0665000 protein (Fragment) (AHRD V1 ***- Q0J999_ORYSJ)%3B contains Interpro domain(s) IPR010625 CHCH
ch01	Solyc01g088780.2	75285688	75289374	3687	EDS046	Rho-related GTP-binding protein RhoC (AHRD V1 **-- RHOC_PONAB)%3B contains Interpro domain(s) IPR003578 Ras small GTPase%2C Rho type
ch01	Solyc01g088790.2	75293130	75295537	2408	EDS046	Regulatory protein (AHRD V1 **-- B6TR81_MAIZE)
ch01	Solyc01g088800.2	75298298	75303659	5362	EDS046	Polyadenylate-binding protein (AHRD V1 *--- C1GL98_PARBD)%3B contains Interpro domain(s) IPR000504 RNA recognition motif%2C RNP-1
ch01	Solyc01g088810.2	75305441	75307155	1715	EDS046	Ankyrin repeat protein (AHRD V1 **-- B1Q4U3_9ROSI)%3B contains Interpro domain(s) IPR002110 Ankyrin
ch01	Solyc01g088820.2	75309408	75310668	1261	EDS046	Transcription factor (AHRD V1 **-- D7LLP9_ARALY)%3B contains Interpro domain(s) IPR006578 MADF domain
ch01	Solyc01g088830.2	75314919	75316502	1584	EDS046	Ankyrin repeat protein (AHRD V1 **** B1Q4U3_9ROSI)%3B contains Interpro domain(s) IPR002110 Ankyrin
ch01	Solyc01g088840.1	75321609	75323883	2275	EDS046	Unknown Protein (AHRD V1)
ch01	Solyc01g089840.2*	75333970	75334679	710	EDS046	Glutamyl-tRNA reductase (AHRD V1 ***- Q9ZPK4_SOYBN)%3B contains Interpro domain(s) IPR015895 Tetrapyrrole biosynthesis%2C glutamyl-tRNA reductase%2C N-terminal
ch01	Solyc01g089850.2*	75337760	75340187	2428	EDS046	Cyclin-dependent protein kinase regulator Pho80 (AHRD V1 **** B6QI37_PENMQ)%3B contains Interpro domain(s) IPR012389 Negative regulatory factor PREG
ch01	Solyc01g090200.2*	75585143	75617181	32039	EDS047	Glycyl-tRNA synthetase beta subunit (AHRD V1 ***- D2PQC6_KRIFD)%3B contains Interpro domain(s) IPR002311 Glycyl-tRNA synthetase%2C class IIc%2C beta subunit%2C N-terminal
ch01	Solyc01g090210.2*	75618111	75620119	2009	EDS047	Genomic DNA chromosome 5 P1 clone MCA23 (AHRD V1 ***- Q9FIK5_ARATH)
ch01	Solyc01g090220.2*	75620253	75633053	12801	EDS047	Lipase (Fragment) (AHRD V1 *--- Q9ZTW1_DIACA)%3B contains Interpro domain(s) IPR002921 Lipase%2C class 3
ch01	Solyc01g090230.2*	75636426	75660453	24028	EDS047	GRAM domain containing protein (AHRD V1 *-*- B4FWB9_MAIZE)%3B contains Interpro domain(s) IPR004182 GRAM
ch01	Solyc01g090240.2*	75673551	75676761	3211	EDS047	Protein kinase 5 (AHRD V1 ***- Q8W4K8_ARATH)%3B contains Interpro domain(s) IPR002290 Serine/threonine protein kinase
ch01	Solyc01g090250.2*	75678137	75682660	4524	EDS047	Integrator complex subunit 4 (AHRD V1 *-*- C0HAD1_SALSA)%3B contains Interpro domain(s) IPR016024 Armadillo-type fold
ch01	Solyc01g090260.2*	75686824	75689285	2462	EDS047	HEAT repeat family protein expressed (AHRD V1 ***- Q10N57_ORYSJ)
ch01	Solyc01g090270.2*	75692316	75698111	5796	EDS047	Bzip-like transcription factor-like (AHRD V1 *-*- Q7X997_ORYSJ)%3B contains Interpro domain(s) IPR006867 Protein of unknown function DUF632
ch01	Solyc01g090280.2*	75702635	75713819	11185	EDS047	Leucine carboxyl methyltransferase family protein (AHRD V1 **** D7KP37_ARALY)%3B contains Interpro domain(s) IPR016651 Leucine carboxyl methyltransferase%2C LCTM1 1
ch01	Solyc01g090290.2*	75716147	75725527	9381	EDS047	COP9 signalosome complex subunit 7 (AHRD V1 ***- B4F8L1_MAIZE)%3B contains Interpro domain(s) IPR000717 Proteasome component region PCI
ch01	Solyc01g090560.2	75989194	75990408	1215	EDS048	Ethylene-responsive transcription factor 4 (AHRD V1 *-*- ERF78_ARATH)%3B contains Interpro domain(s) IPR001471 Pathogenesis-related transcriptional factor and ERF%2C DNA-binding
ch01	Solyc01g090570.1	76000081	76000596	516	EDS048	Unknown Protein (AHRD V1)
ch01	Solyc01g090580.2	76011625	76012010	386	EDS048	Unknown Protein (AHRD V1)
ch01	Solyc01g090590.2	76020555	76027535	6981	EDS048	Os11g0109966 protein (Fragment) (AHRD V1 *-*- C7J8E6_ORYSJ)
ch01	Solyc01g090600.2	76030339	76031941	1603	EDS048	Chalcone synthase 3 protein (AHRD V1 ***- D5LQ17_BRARA)%3B contains Interpro domain(s) IPR001099 Chalcone/stilbene synthase%2C N-terminal
ch01	Solyc01g090610.2	76035426	76037416	1991	EDS048	2-oxoglutarate-dependent dioxygenase (AHRD V1 ***- B9GL06_POPTR)%3B contains Interpro domain(s) IPR005123 Oxoglutarate and iron-dependent oxygenase
ch01	Solyc01g090620.1	76037941	76038156	216	EDS048	Ribosomal protein-like (AHRD V1 ***- Q8GVY1_ORYSJ)%3B contains Interpro domain(s) IPR006912 Protein of unknown function DUF635
ch01	Solyc01g090630.2	76044003	76046261	2259	EDS048	2-oxoglutarate-dependent dioxygenase (AHRD V1 ***- B9GL06_POPTR)%3B contains Interpro domain(s) IPR005123 Oxoglutarate and iron-dependent oxygenase
ch01	Solyc01g090640.2	76046411	76049387	2977	EDS048	Chromodomain helicase DNA binding protein 1-like (Predicted) (AHRD V1 **-- D3ZRY1_RAT)
ch01	Solyc01g090650.1	76049440	76059366	9927	EDS048	Chromodomain-helicase-DNA-binding protein 1-like (AHRD V1 **-- CHD1L_HUMAN)%3B contains Interpro domain(s) IPR000330 SNF2-related
ch01	Solyc01g090660.2	76068751	76072476	3726	EDS048	Carotenoid cleavage dioxygenase 7
ch01	Solyc01g090670.2	76076259	76086586	10328	EDS048	Nuclear pore glycoprotein p62 (AHRD V1 *--- C0HBQ2_SALSA)%3B contains Interpro domain(s) IPR007758 Nucleoporin%2C Nsp1-like%2C C-terminal
ch01	Solyc01g090680.2	76086753	76088289	1537	EDS048	Genomic DNA chromosome 5 TAC clone K11J9 (AHRD V1 *-*- Q9FKH0_ARATH)
ch01	Solyc01g090690.2	76088526	76099238	10713	EDS048	Elongation factor G (AHRD V1 ***- B0SNI8_LEPBP)%3B contains Interpro domain(s) IPR004540 Translation elongation factor EFG/EF2
ch01	Solyc01g090700.2	76099361	76107876	8516	EDS048	Enoyl-CoA-hydratase (AHRD V1 ***- Q9SE41_AVIMR)%3B contains Interpro domain(s) IPR001753 Crotonase%2C core
ch01	Solyc01g090710.2	76110717	76113403	2687	EDS048	Malate dehydrogenase%2C cytoplasmic (AHRD V1 **** MDHC_ORYSJ)%3B contains Interpro domain(s) IPR011274 Malate dehydrogenase%2C NAD-dependent%2C cytosolic
ch01	Solyc01g090720.2	76114874	76119446	4573	EDS048	Unknown Protein (AHRD V1)
ch01	Solyc01g090730.2	76128945	76132811	3867	EDS048	Squamosa promoter binding protein 1 (AHRD V1 *-*- Q1MU24_PHYPA)%3B contains Interpro domain(s) IPR004333 Transcription factor%2C SBP-box
ch01	Solyc01g090740.2	76141602	76142995	1394	EDS048	Zinc ion binding protein (AHRD V1 ***- D7LRR6_ARALY)
ch01	Solyc01g090750.2	76162903	76172451	9549	EDS048	T-complex protein 1 subunit alpha (AHRD V1 ***- B9SF60_RICCO)%3B contains Interpro domain(s) IPR012715 T-complex protein 1%2C alpha subunit
ch01	Solyc01g090760.2	76179808	76180978	1171	EDS048	GATA transcription factor 9 (AHRD V1 *-*- B6STZ1_MAIZE)%3B contains Interpro domain(s) IPR016679 Transcription factor%2C GATA%2C plant
ch01	Solyc01g090770.2	76182282	76188354	6073	EDS048	Unknown Protein (AHRD V1)%3B contains Interpro domain(s) IPR016803 Uncharacterised conserved protein UCP022280
ch01	Solyc01g090780.2	76194068	76219340	25273	EDS048	Ccr4-Not transcription complex subunit (AHRD V1 *--* C5G9N0_AJEDR)%3B contains Interpro domain(s) IPR007196 CCR4-Not complex component%2C Not1
ch01	Solyc01g090790.2	76228389	76233064	4676	EDS048	BHLH transcription factor (AHRD V1 *-** B6TXR4_MAIZE)%3B contains Interpro domain(s) IPR001092 Basic helix-loop-helix dimerisation region bHLH
ch01	Solyc01g090800.2	76269467	76270584	1118	EDS048	Cyclin-dependent kinase (AHRD V1 **** A6YTD1_CUCME)%3B contains Interpro domain(s) IPR012389 Negative regulatory factor PREG
ch01	Solyc01g090810.2	76281992	76283974	1983	EDS048	Expansin protein (AHRD V1 ***- Q14F61_WHEAT)%3B contains Interpro domain(s) IPR007112 Expansin 45%2C endoglucanase-like
ch01	Solyc01g090820.1	76287385	76288548	1164	EDS048	Expansin B1 (AHRD V1 ***- C8CC40_RAPSA)%3B contains Interpro domain(s) IPR007112 Expansin 45%2C endoglucanase-like
ch01	Solyc01g090830.2	76291388	76293073	1686	EDS048	Zinc finger family protein (AHRD V1 *-*- D7MD22_ARALY)%3B contains Interpro domain(s) IPR007087 Zinc finger%2C C2H2-type
ch01	Solyc01g090840.2	76304117	76306164	2048	EDS048	Cys2/His2 zinc-finger transcription factor (AHRD V1 **** Q4U316_SILLA)%3B contains Interpro domain(s) IPR007087 Zinc finger%2C C2H2-type
ch01	Solyc01g090850.2	76318364	76327292	8929	EDS048	Unknown Protein (AHRD V1)%3B contains Interpro domain(s) IPR003604 Zinc finger%2C U1-type
ch01	Solyc01g091150.2	76490525	76609260	118736	EDS049	Golgi SNAP receptor complex member 1 (AHRD V1 **** Q91VU9_MOUSE)%3B contains Interpro domain(s) IPR007705 Vesicle transport v-SNARE
ch01	Solyc01g091080.2	76559722	76569026	9305	EDS049	Tubulin-specific chaperone D (AHRD V1 **** C0H9S8_SALSA)%3B contains Interpro domain(s) IPR016024 Armadillo-type fold
ch01	Solyc01g091090.2	76567701	76573808	6108	EDS049	Beta-tubulin cofactor-like protein (AHRD V1 ***- Q9LZY9_ARATH)%3B contains Interpro domain(s) IPR016024 Armadillo-type fold
ch01	Solyc01g091100.2	76575646	76576533	888	EDS049	Pectinesterase (AHRD V1 **** B7SIX2_9CONI)%3B contains Interpro domain(s) IPR006501 Pectinesterase inhibitor
ch01	Solyc01g091110.2	76583261	76584010	750	EDS049	Pectinesterase/pectinesterase inhibitor 3 (AHRD V1 **** PME3_ARATH)%3B contains Interpro domain(s) IPR006501 Pectinesterase inhibitor
ch01	Solyc01g091120.2	76585783	76587387	1605	EDS049	Os03g0825600 protein (Fragment) (AHRD V1 ***- Q0DM67_ORYSJ)%3B contains Interpro domain(s) IPR006943 Protein of unknown function DUF641%2C plant
ch01	Solyc01g091130.2	76596420	76600448	4029	EDS049	Nitroreductase (AHRD V1 ***- Q2WAQ2_MAGSA)%3B contains Interpro domain(s) IPR000415 Nitroreductase-like
ch01	Solyc01g091140.2	76596747	76604991	8245	EDS049	Nitroreductase (AHRD V1 **-- Q2WAQ2_MAGSA)
ch01	Solyc01g091160.2	76612669	76617028	4360	EDS049	Agmatinase (AHRD V1 ***- Q1IPT1_ACIBL)%3B contains Interpro domain(s) IPR006035 Ureohydrolase
ch01	Solyc01g091170.2	76623898	76626116	2219	EDS049	Agmatinase (AHRD V1 ***- Q1IPT1_ACIBL)%3B contains Interpro domain(s) IPR016160 Aldehyde dehydrogenase%2C conserved site IPR006035 Ureohydrolase
ch01	Solyc01g091180.2	76626787	76631774	4988	EDS049	Peptide transporter-like protein (AHRD V1 **-* Q9SVS9_ARATH)%3B contains Interpro domain(s) IPR000109 TGF-beta receptor%2C type I/II extracellular region
ch01	Solyc01g091190.2	76636517	76643146	6630	EDS049	3-phosphoshikimate 1-carboxyvinyltransferase (AHRD V1 ***- Q30CZ8_FAGSY)%3B contains Interpro domain(s) IPR001986 3-phosphoshikimate 1-carboxyvinyltransferase%2C core
ch01	Solyc01g091200.2	76648646	76650521	1876	EDS049	NAD dependent epimerase/dehydratase family protein expressed (AHRD V1 ***- Q2MJA7_ORYSJ)%3B contains Interpro domain(s) IPR016040 NAD(P)-binding domain
ch01	Solyc01g091210.2	76652503	76658043	5541	EDS049	tRNA 2%26apos-phosphotransferase (AHRD V1 ***- B6K5D9_SCHJY)%3B contains Interpro domain(s) IPR002745 Phosphotransferase KptA/Tpt1
ch01	Solyc01g091220.2	76658791	76661150	2360	EDS049	40S ribosomal protein S13 (AHRD V1 ***- D7LRU2_ARALY)%3B contains Interpro domain(s) IPR000589 Ribosomal protein S15
ch01	Solyc01g091230.2	76667116	76670365	3250	EDS049	Receptor like kinase%2C RLK
ch01	Solyc01g091240.2	76671874	76674001	2128	EDS049	Pentatricopeptide repeat-containing protein (AHRD V1 ***- D7KHY5_ARALY)%3B contains Interpro domain(s) IPR002885 Pentatricopeptide repeat
ch01	Solyc01g091250.2	76677735	76678734	1000	EDS049	Unknown Protein (AHRD V1)%3B contains Interpro domain(s) IPR009902 Protein of unknown function DUF1442
ch01	Solyc01g091260.2	76682184	76686338	4155	EDS049	AT2G45380 protein (Fragment) (AHRD V1 *-*- B9DGW8_ARATH)
ch01	Solyc01g091270.2	76686901	76689861	2961	EDS049	AT2G45380 protein (Fragment) (AHRD V1 ***- B9DGW8_ARATH)
ch01	Solyc01g091280.2	76690149	76696033	5885	EDS049	Palmitoyltransferase PFA4 (AHRD V1 **** A8N304_COPC7)%3B contains Interpro domain(s) IPR001594 Zinc finger%2C DHHC-type
ch01	Solyc01g091290.2	76699329	76703501	4173	EDS049	Sec1-5 syntaxin-binding protein (AHRD V1 **-- Q3SEP8_PARTE)%3B contains Interpro domain(s) IPR001619 Sec1-like protein
ch01	Solyc01g091300.2	76703040	76708743	5704	EDS049	Sec1-4 syntaxin-binding protein (AHRD V1 **-* Q3SEP7_PARTE)%3B contains Interpro domain(s) IPR001619 Sec1-like protein
ch01	Solyc01g091310.2	76711331	76720741	9411	EDS049	WD-40 repeat protein (AHRD V1 **-- B2IZJ6_NOSP7)%3B contains Interpro domain(s) IPR017986 WD40 repeat%2C region
ch01	Solyc01g091320.2	76721907	76724984	3078	EDS049	Sterol 4-alpha-methyl-oxidase 2 (AHRD V1 **** D7KH21_ARALY)%3B contains Interpro domain(s) IPR006694 Fatty acid hydroxylase
ch01	Solyc01g091330.2	76737024	76743229	6206	EDS049	Maleylacetoacetate isomerase/glutathione S-transferase (AHRD V1 ***- C9Q4X6_9VIBR)%3B contains Interpro domain(s) IPR005955 Maleylacetoacetate isomerase
ch01	Solyc01g091340.2	76744237	76752129	7893	EDS049	Peptidyl-prolyl cis-trans isomerase (AHRD V1 *-*- Q7VAT7_PROMA)%3B contains Interpro domain(s) IPR001179 Peptidyl-prolyl cis-trans isomerase%2C FKBP-type
ch01	Solyc01g091350.2	76753032	76759212	6181	EDS049	ATP-dependent DNA helicase 2 subunit KU80 (AHRD V1 **-* KU80_ARATH)%3B contains Interpro domain(s) IPR016194 Spen Paralogue and Orthologue C-terminal-like
ch01	Solyc01g091360.2	76760306	76762718	2413	EDS049	Homology to unknown gene (AHRD V1 ***- Q00VP3_OSTTA)%3B contains Interpro domain(s) IPR010865 Protein of unknown function DUF1499
ch01	Solyc01g091370.2	76763370	76767771	4402	EDS049	AT-hook motif nuclear localized protein 1 (AHRD V1 ***- Q8VYJ2_ARATH)%3B contains Interpro domain(s) IPR005175 Protein of unknown function DUF296
ch01	Solyc01g091380.2	76771258	76775467	4210	EDS049	Microtubule-associated protein MAP65-1a (AHRD V1 **** Q9FEV9_TOBAC)%3B contains Interpro domain(s) IPR007145 MAP65/ASE1
ch01	Solyc01g091390.2	76778729	76784064	5336	EDS049	Unknown Protein (AHRD V1)
ch01	Solyc01g091950.2	77242437	77253671	11235	EDS050	1-acylglycerophosphocholine O-acyltransferase 1 (AHRD V1 **** PCAT1_DROME)%3B contains Interpro domain(s) IPR002123 Phospholipid/glycerol acyltransferase
ch01	Solyc01g092950.2	77256458	77258654	2197	EDS050	MADS-box transcription factor 2 (AHRD V1 **** D1MFS7_HEVBR)%3B contains Interpro domain(s) IPR002487 Transcription factor%2C K-box
ch01	Solyc01g093960.2	77295932	77301086	5155	EDS050	MADS box transcription factor (AHRD V1 ***- Q2NNC0_ELAGV)%3B contains Interpro domain(s) IPR002487 Transcription factor%2C K-box
ch01	Solyc01g093970.2*	77312543	77315441	2899	EDS050	Glycosyltransferase (AHRD V1 **-- B9IC41_POPTR)%3B contains Interpro domain(s) IPR002495 Glycosyl transferase%2C family 8
ch01	Solyc01g093980.2*	77317302	77319319	2018	EDS050	Gibberellin 20-oxidase 4 (AHRD V1 ***- B2MWW5_SOLLC)%3B contains Interpro domain(s) IPR005123 Oxoglutarate and iron-dependent oxygenase
ch01	Solyc01g093990.2*	77328742	77330509	1768	EDS050	Glyoxylate reductase/hydroxypyruvate reductase (AHRD V1 ***- GRHPR_HUMAN)%3B contains Interpro domain(s) IPR006140 D-isomer specific 2-hydroxyacid dehydrogenase%2C NAD-binding
ch01	Solyc01g094000.2*	77331399	77342103	10705	EDS050	Poly(A) RNA polymerase (AHRD V1 *--- B6K2B5_SCHJY)%3B contains Interpro domain(s) IPR002058 PAP/25A-associated
ch01	Solyc01g094010.2*	77343777	77345945	2169	EDS050	CXE carboxylesterase (AHRD V1 **-- Q0ZPW6_9ROSA)%3B contains Interpro domain(s) IPR013094 Alpha/beta hydrolase fold-3
ch01	Solyc01g094020.2*	77351268	77353428	2161	EDS050	Receptor kinase-like protein (AHRD V1 *-*- Q9STJ8_ARATH)%3B contains Interpro domain(s) IPR002290 Serine/threonine protein kinase
ch01	Solyc01g094030.2*	77358539	77370893	12355	EDS050	Syt1 synaptotagmin Ca2+-dependent lipid-binding protein putati (IC) (AHRD V1 *--* Q01EW7_OSTTA)%3B contains Interpro domain(s) IPR018029 C2 membrane targeting protein
ch01	Solyc01g097600.1	80143750	80150853	7104	EDS051	tRNA pseudouridine synthase D (AHRD V1 ***- D3BIM4_POLPA)%3B contains Interpro domain(s) IPR001656 Pseudouridine synthase%2C TruD
ch01	Solyc01g097610.2	80157372	80158656	1285	EDS051	F-box family protein (AHRD V1 ***- B9HV09_POPTR)%3B contains Interpro domain(s) IPR017451 F-box associated type 1
ch01	Solyc01g097620.1	80159560	80159875	316	EDS051	Unknown Protein (AHRD V1)
ch01	Solyc01g097630.1	80165238	80166975	1738	EDS051	BAC19.2 (AHRD V1 ***- Q9FYX4_SOLLC)
ch01	Solyc01g097640.2	80168709	80183856	15148	EDS051	Ribosome biogenesis protein BMS1 homolog (AHRD V1 *--- BMS1_HUMAN)%3B contains Interpro domain(s) IPR007034 Protein of unknown function DUF663
ch01	Solyc01g097650.2	80185645	80189311	3667	EDS051	Serine incorporator 1 (AHRD V1 **-- B5X3W1_SALSA)%3B contains Interpro domain(s) IPR005016 TMS membrane protein/tumour differentially expressed protein
ch01	Solyc01g097660.2	80189685	80190337	653	EDS051	Pectinesterase inhibitor (AHRD V1 -**- PMEI_ACTDE)%3B contains Interpro domain(s) IPR006501 Pectinesterase inhibitor
ch01	Solyc01g097670.2	80193056	80195803	2748	EDS051	Pentatricopeptide repeat-containing protein (AHRD V1 ***- D7MHD4_ARALY)%3B contains Interpro domain(s) IPR002885 Pentatricopeptide repeat
ch01	Solyc01g097680.2	80196326	80197305	980	EDS051	Extensin-like protein Dif10 (Fragment) (AHRD V1 *-*- Q43504_SOLLC)
ch01	Solyc01g097690.2	80199177	80200192	1016	EDS051	Extensin-like protein Dif54 (AHRD V1 *-*- Q43505_SOLLC)%3B contains Interpro domain(s) IPR006706 Extensin-like region
ch01	Solyc01g097700.1	80203138	80204094	957	EDS051	Extensin-like protein Dif10 (Fragment) (AHRD V1 *-*- Q43504_SOLLC)
ch01	Solyc01g097710.1	80208314	80209405	1092	EDS051	Extensin-like protein Dif10 (Fragment) (AHRD V1 *-*- Q43504_SOLLC)
ch01	Solyc01g097720.1	80211653	80212741	1089	EDS051	Extensin-like protein Dif10 (Fragment) (AHRD V1 *-*- Q43504_SOLLC)
ch01	Solyc01g097730.2	80213909	80217795	3887	EDS051	Pentatricopeptide repeat-containing protein (AHRD V1 ***- D7KN02_ARALY)%3B contains Interpro domain(s) IPR002885 Pentatricopeptide repeat
ch01	Solyc01g097740.2	80219250	80225601	6352	EDS051	Tetratricopeptide repeat protein KIAA0103 (AHRD V1 ***- B6TNR5_MAIZE)%3B contains Interpro domain(s) IPR011990 Tetratricopeptide-like helical
ch01	Solyc01g097750.1	80230894	80232593	1700	EDS051	Unknown Protein (AHRD V1)
ch01	Solyc01g097760.2	80235519	80237685	2167	EDS051	Ribosomal protein L7a (AHRD V1 ***- A8J567_CHLRE)%3B contains Interpro domain(s) IPR001921 Ribosomal protein L7A
ch01	Solyc01g097770.2	80240073	80252816	12744	EDS051	Serine/threonine protein kinase (AHRD V1 *-** D2V878_NAEGR)%3B contains Interpro domain(s) IPR002290 Serine/threonine protein kinase
ch01	Solyc01g097780.1	80257738	80258224	487	EDS051	Inositol monophosphatase family protein (AHRD V1 ***- D7MGB6_ARALY)%3B contains Interpro domain(s) IPR000760 Inositol monophosphatase
ch01	Solyc01g097790.2	80260882	80262313	1432	EDS051	AT5G28150-like protein (Fragment) (AHRD V1 *-*- D6PS16_9BRAS)%3B contains Interpro domain(s) IPR008586 Protein of unknown function DUF868%2C plant
ch01	Solyc01g097800.2	80273351	80276200	2850	EDS051	Galactose-6-phosphate isomerase subunit lacB (AHRD V1 *-*- LACB_CLOAB)%3B contains Interpro domain(s) IPR012100 DNA-damage-repair/toleration protein%2C DRT102
ch01	Solyc01g097810.2	80276527	80284534	8008	EDS051	Zeta-carotene desaturase
ch01	Solyc01g097820.2	80285056	80289326	4271	EDS051	SOUL heme-binding protein (AHRD V1 *--- A8JFN5_CHLRE)%3B contains Interpro domain(s) IPR018790 Protein of unknown function DUF2358
ch01	Solyc01g097830.2	80289524	80290790	1267	EDS051	AT5G28150-like protein (Fragment) (AHRD V1 *-*- D6PS19_9BRAS)%3B contains Interpro domain(s) IPR008586 Protein of unknown function DUF868%2C plant
ch01	Solyc01g097840.2	80304661	80308285	3625	EDS051	Serine/threonine protein kinase (AHRD V1 *-** D0NNA3_PHYIN)%3B contains Interpro domain(s) IPR002290 Serine/threonine protein kinase
ch01	Solyc01g098590.2*	80831727	80833048	1322	EDS052	Phosphoglycerate mutase family protein (AHRD V1 ***- C1DZH2_9CHLO)%3B contains Interpro domain(s) IPR013078 Phosphoglycerate mutase
ch01	Solyc01g098600.2*	80834334	80837989	3656	EDS052	Unknown Protein (AHRD V1)%3B contains Interpro domain(s) IPR010471 Protein of unknown function DUF1068
ch01	Solyc01g098610.2*	80838433	80843744	5312	EDS052	Glutathione synthetase (AHRD V1 **** Q6F4I7_ZINEL)%3B contains Interpro domain(s) IPR005615 Glutathione synthase%2C eukaryotic
ch01	Solyc01g098620.2*	80844773	80845541	769	EDS052	Unknown Protein (AHRD V1)
ch01	Solyc01g098630.2*	80846096	80853178	7083	EDS052	Import inner membrane translocase subunit Tim44 (AHRD V1 *--- B3Q8B6_RHOPT)%3B contains Interpro domain(s) IPR007379 Mitochondrial inner membrane translocase complex%2C subunit Tim44-related
ch01	Solyc01g098640.2*	80853972	80856857	2886	EDS052	UPF0603 protein At1g54780%2C chloroplastic (AHRD V1 **-- U603_ARATH)%3B contains Interpro domain(s) IPR007621 Protein of unknown function DUF477
ch01	Solyc01g098650.2*	80856739	80860452	3714	EDS052	GDSL esterase/lipase At1g54790 (AHRD V1 ***- GDL22_ARATH)%3B contains Interpro domain(s) IPR001087 Lipase%2C GDSL
ch01	Solyc01g098660.2*	80860411	80860805	395	EDS052	Unknown Protein (AHRD V1)
ch01	Solyc01g098670.1*	80860890	80864183	3294	EDS052	Kinesin 1-like (AHRD V1 ***- Q69UI4_ORYSJ)%3B contains Interpro domain(s) IPR001752 Kinesin%2C motor region
ch01	Solyc01g098680.2*	80867549	80870570	3022	EDS052	LRR receptor-like serine/threonine-protein kinase%2C RLP
ch01	Solyc01g098690.2*	80872891	80875991	3101	EDS052	LRR receptor-like serine/threonine-protein kinase%2C RLP
ch01	Solyc01g098700.2*	80878024	80889329	11306	EDS052	Branched-chain amino acid aminotransferase-like protein (AHRD V1 ***- Q84L60_CICAR)%3B contains Interpro domain(s) IPR001544 Aminotransferase%2C class IV
ch01	Solyc01g098710.2*	80889918	80896362	6445	EDS052	Aspartyl protease family protein (AHRD V1 **-- D7LT22_ARALY)%3B contains Interpro domain(s) IPR001461 Peptidase A1
ch01	Solyc01g098720.2*	80910735	80912501	1767	EDS052	Transcription factor (Fragment) (AHRD V1 *-** D6MJZ9_9ASPA)%3B contains Interpro domain(s) IPR011598 Helix-loop-helix DNA-binding
ch01	Solyc01g098730.2*	80929022	80929971	950	EDS052	Unknown Protein (AHRD V1)
ch01	Solyc01g098740.2*	80937377	80940546	3170	EDS052	Receptor protein kinase-like protein (AHRD V1 *-*- Q9LJU5_ARATH)%3B contains Interpro domain(s) IPR002290 Serine/threonine protein kinase
ch01	Solyc01g098750.2*	80943685	80949819	6135	EDS052	RING finger protein B (AHRD V1 *--- RNGB_DICDI)%3B contains Interpro domain(s) IPR018957 Zinc finger%2C C3HC4 RING-type
ch01	Solyc01g098760.2*	80961419	80963453	2035	EDS052	Heavy metal-associated domain containing protein expressed (AHRD V1 *--- Q2RAL3_ORYSJ)%3B contains Interpro domain(s) IPR006121 Heavy metal transport/detoxification protein
ch01	Solyc01g098770.1*	80967402	80968685	1284	EDS052	Xylanase inhibitor (Fragment) (AHRD V1 **-- Q53IQ4_WHEAT)%3B contains Interpro domain(s) IPR001461 Peptidase A1
ch01	Solyc01g098780.2*	80969274	80972870	3597	EDS052	Signal peptidase complex subunit 3 (AHRD V1 **** B0XD98_CULQU)%3B contains Interpro domain(s) IPR007653 Signal peptidase 22 kDa subunit
ch01	Solyc01g098790.1*	80974445	80976074	1630	EDS052	Heat shock protein-like protein (AHRD V1 *-*- Q84KA7_CUCME)%3B contains Interpro domain(s) IPR008978 HSP20-like chaperone
ch01	Solyc01g098800.2*	80976356	80981277	4922	EDS052	Sodium/calcium exchanger family protein (AHRD V1 *-** C5PBJ7_COCP7)%3B contains Interpro domain(s) IPR004837 Sodium/calcium exchanger membrane region
ch01	Solyc01g098810.2*	80983941	80987706	3766	EDS052	Heat shock protein-like protein (AHRD V1 ***- Q84KA6_CUCME)%3B contains Interpro domain(s) IPR008978 HSP20-like chaperone
ch01	Solyc01g098820.2*	80989681	80991894	2214	EDS052	Phototropic-responsive NPH3 family protein (AHRD V1 **-- D7KEU3_ARALY)%3B contains Interpro domain(s) IPR004249 NPH3
ch01	Solyc01g098830.2*	80993286	80997091	3806	EDS052	RING zinc finger protein-like protein (AHRD V1 **-- Q84KA3_CUCME)%3B contains Interpro domain(s) IPR018957 Zinc finger%2C C3HC4 RING-type
ch01	Solyc01g098840.2*	80999140	81004317	5178	EDS052	Mevalonate kinase (AHRD V1 **** Q944G2_HEVBR)%3B contains Interpro domain(s) IPR006205 Mevalonate kinase
ch01	Solyc01g098850.2*	81004479	81006268	1790	EDS052	Short-chain dehydrogenase/reductase family protein (AHRD V1 ***- D7L3S3_ARALY)%3B contains Interpro domain(s) IPR002347 Glucose/ribitol dehydrogenase
ch01	Solyc01g098860.2*	81006669	81008534	1866	EDS052	Uncharacterized GPI-anchored protein At3g06035 (AHRD V1 ***- UGPI4_ARATH)
ch01	Solyc01g098870.2*	81009393	81018896	9504	EDS052	Nucleolar GTPase (AHRD V1 *-*- A6YTC8_CUCME)
ch01	Solyc01g098880.2*	81019466	81025335	5870	EDS052	Seryl-tRNA synthetase (AHRD V1 ***- D7M641_ARALY)%3B contains Interpro domain(s) IPR002317 Seryl-tRNA synthetase%2C class IIa
ch01	Solyc01g098890.1*	81026522	81026767	246	EDS052	Unknown Protein (AHRD V1)
ch01	Solyc01g098900.2*	81028899	81034087	5189	EDS052	Yip1 domain-containing protein (AHRD V1 **-- D3BM06_POLPA)%3B contains Interpro domain(s) IPR006977 Yip1 domain
ch01	Solyc01g098910.2*	81036549	81040755	4207	EDS052	Mitochondrial carrier protein (AHRD V1 ***- C5P0Z3_COCP7)%3B contains Interpro domain(s) IPR001993 Mitochondrial substrate carrier
ch01	Solyc01g098920.2*	81047454	81059347	11894	EDS052	Mitochondrial Rho GTPase 1 (AHRD V1 **** B2WA10_PYRTR)%3B contains Interpro domain(s) IPR013567 EF hand associated%2C type-2
ch01	Solyc01g098930.2*	81062071	81063123	1053	EDS052	Cyclin (AHRD V1 **** D8UD80_VOLCA)%3B contains Interpro domain(s) IPR012389 Negative regulatory factor PREG
ch01	Solyc01g098940.2*	81064496	81068945	4450	EDS052	Pectinesterase (AHRD V1 ***- B9RPV5_RICCO)%3B contains Interpro domain(s) IPR000070 Pectinesterase%2C catalytic
ch01	Solyc01g098950.1*	81073421	81075107	1687	EDS052	Glyceraldehyde-3-phosphate dehydrogenase (AHRD V1 ***- Q9XG67_TOBAC)%3B contains Interpro domain(s) IPR000173 Glyceraldehyde 3-phosphate dehydrogenase
ch01	Solyc01g098960.1*	81082155	81084023	1869	EDS052	Glycogenin-like protein (AHRD V1 ***- Q5NA53_ORYSJ)%3B contains Interpro domain(s) IPR002495 Glycosyl transferase%2C family 8
ch01	Solyc01g098970.1*	81085129	81088524	3396	EDS052	Glycogenin-like protein (AHRD V1 ***- Q5NA53_ORYSJ)%3B contains Interpro domain(s) IPR002495 Glycosyl transferase%2C family 8
ch01	Solyc01g098980.2*	81089216	81103000	13785	EDS052	Kinesin (AHRD V1 *-*- A6YTD6_CUCME)%3B contains Interpro domain(s) IPR015748 Mitogen activated protein kinase kinase kinase 3
ch01	Solyc01g098990.2*	81105285	81111003	5719	EDS052	Os06g0146300 protein (Fragment) (AHRD V1 ***- Q0DEL6_ORYSJ)%3B contains Interpro domain(s) IPR018962 Domain of unknown function DUF1995
ch01	Solyc01g099000.1*	81111149	81113152	2004	EDS052	Pentatricopeptide repeat-containing protein (AHRD V1 ***- D7L3T5_ARALY)%3B contains Interpro domain(s) IPR002885 Pentatricopeptide repeat
ch01	Solyc01g099010.2*	81113260	81116219	2960	EDS052	GDSL esterase/lipase At1g28590 (AHRD V1 **** GDL8_ARATH)%3B contains Interpro domain(s) IPR001087 Lipase%2C GDSL
ch01	Solyc01g099020.2*	81120391	81122109	1719	EDS052	GDSL esterase/lipase At5g03980 (AHRD V1 ***- GDL74_ARATH)%3B contains Interpro domain(s) IPR001087 Lipase%2C GDSL
ch01	Solyc01g099030.2	81132598	81136508	3911	EDS052	GDSL esterase/lipase At1g28590 (AHRD V1 **** GDL8_ARATH)%3B contains Interpro domain(s) IPR001087 Lipase%2C GDSL
ch01	Solyc01g099040.2	81141459	81143521	2063	EDS052	GDSL esterase/lipase At5g03980 (AHRD V1 **** GDL74_ARATH)%3B contains Interpro domain(s) IPR001087 Lipase%2C GDSL
ch01	Solyc01g099050.2	81149642	81151267	1626	EDS052	GDSL esterase/lipase At1g28590 (AHRD V1 **** GDL8_ARATH)%3B contains Interpro domain(s) IPR001087 Lipase%2C GDSL
ch01	Solyc01g099060.1	81157697	81159173	1477	EDS052	GDSL esterase/lipase At1g28590 (AHRD V1 **** GDL8_ARATH)%3B contains Interpro domain(s) IPR001087 Lipase%2C GDSL
ch01	Solyc01g099070.1	81161761	81161997	237	EDS052	GDSL esterase/lipase At5g03980 (AHRD V1 ***- GDL74_ARATH)%3B contains Interpro domain(s) IPR001087 Lipase%2C GDSL
ch01	Solyc01g099080.2	81162285	81163935	1651	EDS052	GDSL esterase/lipase At5g45910 (AHRD V1 ***- GDL83_ARATH)%3B contains Interpro domain(s) IPR001087 Lipase%2C GDSL
ch01	Solyc01g099090.2	81163488	81171555	8068	EDS052	Beta-mannosidase (AHRD V1 ***- D7IJR3_9BACE)%3B contains Interpro domain(s) IPR013781 Glycoside hydrolase%2C subgroup%2C catalytic core
ch01	Solyc01g099100.2	81175913	81191684	15772	EDS052	Long-chain-fatty-acid coa ligase (AHRD V1 ***- Q16WF9_AEDAE)%3B contains Interpro domain(s) IPR000873 AMP-dependent synthetase and ligase
ch01	Solyc01g099110.2	81192109	81202257	10149	EDS052	Xaa-pro aminopeptidase (AHRD V1 **-- A1DF27_NEOFI)%3B contains Interpro domain(s) IPR000994 Peptidase M24%2C structural domain
ch01	Solyc01g099120.2	81202877	81206378	3502	EDS052	Protein AUXIN RESPONSE 4 (AHRD V1 ***- AXR4_ARATH)
ch01	Solyc01g099130.2	81207115	81209977	2863	EDS052	LysM domain containing protein (AHRD V1 ***- B6TTS5_MAIZE)%3B contains Interpro domain(s) IPR018392 Peptidoglycan-binding lysin domain
ch01	Solyc01g099140.2	81210418	81217602	7185	EDS052	Transmembrane protein 49 (AHRD V1 ***- B6TDW5_MAIZE)
ch01	Solyc01g099150.2	81224470	81230198	5729	EDS052	Lipoxygenase (AHRD V1 **** Q9FT17_SOLLC)%3B contains Interpro domain(s) IPR001246 Lipoxygenase%2C plant
ch01	Solyc01g099160.2	81236488	81243938	7451	EDS052	Lipoxygenase (AHRD V1 **** Q9FT17_SOLLC)%3B contains Interpro domain(s) IPR001246 Lipoxygenase%2C plant
ch01	Solyc01g099170.2*	81243100	81245934	2835	EDS052	Lipoxygenase (AHRD V1 ***- Q9FT17_SOLLC)%3B contains Interpro domain(s) IPR000907 Lipoxygenase
ch01	Solyc01g099180.2*	81247783	81251321	3539	EDS052	Lipoxygenase (AHRD V1 **** Q9FT17_SOLLC)%3B contains Interpro domain(s) IPR001246 Lipoxygenase%2C plant
ch01	Solyc01g099190.2*	81251679	81256014	4336	EDS052	Lipoxygenase (AHRD V1 **** Q42873_SOLLC)%3B contains Interpro domain(s) IPR001246 Lipoxygenase%2C plant
ch01	Solyc01g099200.2*	81264237	81268132	3896	EDS052	Lipoxygenase (AHRD V1 **** Q43191_SOLTU)%3B contains Interpro domain(s) IPR001246 Lipoxygenase%2C plant
ch01	Solyc01g099210.2*	81269872	81273647	3776	EDS052	Lipoxygenase (AHRD V1 **** Q0ZDG1_ACTDE)%3B contains Interpro domain(s) IPR001246 Lipoxygenase%2C plant
ch01	Solyc01g099220.2*	81275113	81289446	14334	EDS052	DNA polymerase (AHRD V1 *-*- B9RF68_RICCO)%3B contains Interpro domain(s) IPR006172 DNA-directed DNA polymerase%2C family B
ch01	Solyc01g099230.2*	81291134	81296687	5554	EDS052	Zinc finger protein VAR3%2C chloroplastic (AHRD V1 *--- VAR3_ARATH)%3B contains Interpro domain(s) IPR001876 Zinc finger%2C RanBP2-type
ch01	Solyc01g099240.2*	81297091	81298341	1251	EDS052	3-hydroxyisobutyrate dehydrogenase (AHRD V1 ***- A3ZMK4_9PLAN)%3B contains Interpro domain(s) IPR015815 3-hydroxyacid dehydrogenase/reductase
ch01	Solyc01g099250.1*	81298651	81301673	3023	EDS052	LRR receptor-like serine/threonine-protein kinase%2C RLP
ch01	Solyc01g099260.2*	81302547	81306319	3773	EDS052	Chaperone protein dnaJ (AHRD V1 *-*- A7J483_9EURY)%3B contains Interpro domain(s) IPR001623 Heat shock protein DnaJ%2C N-terminal
ch01	Solyc01g099270.2*	81306624	81308855	2232	EDS052	Microtubule binding protein (AHRD V1 ***- A6YTD5_CUCME)
ch01	Solyc01g099280.2*	81312318	81324913	12596	EDS052	5%26apos-AMP-activated protein kinase gamma-1 subunit (AHRD V1 **** Q1M178_ONCMY)%3B contains Interpro domain(s) IPR000644 Cystathionine beta-synthase%2C core
ch01	Solyc01g099290.2*	81330375	81336214	5840	EDS052	Cullin-like protein1 (AHRD V1 ***- Q8LP18_PEA)%3B contains Interpro domain(s) IPR016159 Cullin repeat-like
ch01	Solyc01g099300.2*	81337554	81359465	21912	EDS052	MORC family CW-type zinc finger 3 (AHRD V1 *--- Q4VBZ9_HUMAN)%3B contains Interpro domain(s) IPR003594 ATP-binding region%2C ATPase-like
ch01	Solyc01g099310.2*	81364317	81370321	6005	EDS052	RNA polymerase II holoenzyme cyclin-like subunit (AHRD V1 *-** SSN8_GIBMO)%3B contains Interpro domain(s) IPR015432 Cyclin H
ch01	Solyc01g099320.2*	81371886	81372422	537	EDS052	Nuclear transcription factor Y subunit B-3 (AHRD V1 **** B6SUG8_MAIZE)%3B contains Interpro domain(s) IPR003957 Transcription factor%2C CBFA/NFYB%2C DNA topoisomerase
ch01	Solyc01g099330.2*	81375622	81379067	3446	EDS052	Os10g0578600 protein (Fragment) (AHRD V1 *-*- Q0IVC7_ORYSJ)
ch01	Solyc01g099340.2*	81384148	81388335	4188	EDS052	Zinc finger protein (AHRD V1 *--- Q764N7_MALDO)%3B contains Interpro domain(s) IPR007087 Zinc finger%2C C2H2-type
ch01	Solyc01g099350.2*	81389905	81403291	13387	EDS052	Acyl-CoA binding protein 4 acyl-CoA-binding domain 4 (AHRD V1 **-* D7L3U2_ARALY)%3B contains Interpro domain(s) IPR015915 Kelch-type beta propeller
ch01	Solyc01g099360.2*	81405479	81417163	11685	EDS052	PWWP domain-containing protein (AHRD V1 *-*- D7L3U3_ARALY)%3B contains Interpro domain(s) IPR000313 PWWP
ch01	Solyc01g099370.2*	81419821	81421215	1395	EDS052	SRC2 homolog (Fragment) (AHRD V1 ***- B3IYJ9_9SOLA)%3B contains Interpro domain(s) IPR018029 C2 membrane targeting protein
ch01	Solyc01g099380.2*	81423901	81426211	2311	EDS052	U4/U6.U5 tri-snRNP-associated protein 1 (AHRD V1 *--- B0WPY3_CULQU)%3B contains Interpro domain(s) IPR005011 SART-1 protein
ch01	Solyc01g099390.2*	81426019	81427337	1319	EDS052	SRC2-like protein (AHRD V1 ***- A4K8J6_NICBE)%3B contains Interpro domain(s) IPR018029 C2 membrane targeting protein
ch01	Solyc01g099400.2*	81429273	81435009	5737	EDS052	WD-repeat domain phosphoinositide-interacting protein 3 (AHRD V1 **-- B6SUF7_MAIZE)%3B contains Interpro domain(s) IPR017986 WD40 repeat%2C region
ch01	Solyc01g099410.2*	81438054	81439018	965	EDS052	Histone H2A (AHRD V1 ***- Q8H0G7_TOBAC)%3B contains Interpro domain(s) IPR002119 Histone H2A
ch01	Solyc01g099420.1*	81451240	81451621	382	EDS052	Catalase (AHRD V1 ***- Q52PH2_EUPCH)%3B contains Interpro domain(s) IPR002226 Catalase
ch01	Solyc01g099430.2*	81453524	81454548	1025	EDS052	ATP-dependent DNA helicase RecQ (AHRD V1 ***- A8LW30_SALAI)%3B contains Interpro domain(s) IPR004589 DNA helicase%2C ATP-dependent%2C RecQ type
ch01	Solyc01g099440.2*	81454645	81457625	2981	EDS052	ATP-dependent DNA helicase Q-like SIM (AHRD V1 ***- RQSIM_ARATH)%3B contains Interpro domain(s) IPR004589 DNA helicase%2C ATP-dependent%2C RecQ type
ch01	Solyc01g099450.2*	81458753	81459380	628	EDS052	Unknown Protein (AHRD V1)
ch01	Solyc01g099460.1*	81463393	81472730	9338	EDS052	ATP-dependent DNA helicase (AHRD V1 *-*- D8G648_9CYAN)%3B contains Interpro domain(s) IPR004589 DNA helicase%2C ATP-dependent%2C RecQ type
ch01	Solyc01g099470.2*	81479316	81480252	937	EDS052	ATP-dependent DNA helicase Q-like SIM (AHRD V1 *-*- RQSIM_ARATH)
ch01	Solyc01g099980.2*	81827984	81833604	5621	EDS053	Glycine-rich protein (AHRD V1 *--- D7M9Z2_ARALY)%3B contains Interpro domain(s) IPR009836 Protein of unknown function DUF1399
ch01	Solyc01g099990.2*	81840818	81842579	1762	EDS053	F-box protein PP2-B1 (AHRD V1 ***- PP2B1_ARATH)%3B contains Interpro domain(s) IPR001810 Cyclin-like F-box
ch01	Solyc01g100000.2*	81846092	81847461	1370	EDS053	F-box protein PP2-B1 (AHRD V1 ***- PP2B1_ARATH)%3B contains Interpro domain(s) IPR001810 Cyclin-like F-box
ch01	Solyc01g100010.2*	81848944	81850943	2000	EDS053	F-box protein PP2-B1 (AHRD V1 ***- PP2B1_ARATH)%3B contains Interpro domain(s) IPR001810 Cyclin-like F-box
ch01	Solyc01g100020.2*	81857864	81869067	11204	EDS053	Phospholipase D (AHRD V1 **** A3KH17_ARATH)%3B contains Interpro domain(s) IPR016555 Phospholipase D%2C eukaryota
ch01	Solyc01g100030.2*	81869800	81871185	1386	EDS053	Deoxyuridine 5%26apos-triphosphate nucleotidohydrolase (AHRD V1 ***- D0NVQ2_PHYIN)%3B contains Interpro domain(s) IPR008181 DeoxyUTP pyrophosphatase subfamily 1
ch01	Solyc01g100040.2*	81872312	81875388	3077	EDS053	Integrin-linked kinase-associated serine/threonine phosphatase 2C (AHRD V1 **** ILKAP_HUMAN)%3B contains Interpro domain(s) IPR015655 Protein phosphatase 2C
ch01	Solyc01g100050.2*	81910268	81921061	10794	EDS053	WD-40 repeat protein (AHRD V1 *--- Q8Z020_ANASP)%3B contains Interpro domain(s) IPR017986 WD40 repeat%2C region
ch01	Solyc01g100060.2*	81921690	81925571	3882	EDS053	Pre-mRNA-splicing factor 38A (AHRD V1 *-*- B5X2T8_SALSA)%3B contains Interpro domain(s) IPR005037 PRP38
ch01	Solyc01g100070.2*	81925800	81926888	1089	EDS053	Unknown Protein (AHRD V1)
ch01	Solyc01g100080.2*	81927750	81931586	3837	EDS053	Single-stranded DNA binding (AHRD V1 ***- Q2HW28_MEDTR)%3B contains Interpro domain(s) IPR000424 Primosome PriB/single-strand DNA-binding
ch01	Solyc01g100090.1*	81934501	81935121	621	EDS053	Wall-associated receptor kinase-like 20 (AHRD V1 ***- WAKLQ_ARATH)
ch01	Solyc01g100100.2*	81945457	81946029	573	EDS053	RING finger protein (AHRD V1 *-*- B8M8P5_TALSN)%3B contains Interpro domain(s) IPR001841 Zinc finger%2C RING-type
ch01	Solyc01g100110.2*	81958432	81962536	4105	EDS053	Integrin-linked kinase-associated serine/threonine phosphatase 2C (AHRD V1 **** ILKAP_BOVIN)%3B contains Interpro domain(s) IPR015655 Protein phosphatase 2C
ch01	Solyc01g100120.2*	81969682	81976667	6986	EDS053	Kinesin (AHRD V1 ***- Q5MNW6_GOSHI)%3B contains Interpro domain(s) IPR001752 Kinesin%2C motor region
ch01	Solyc01g100130.2*	81986149	81990012	3864	EDS053	PHD-finger family protein (AHRD V1 *-*- B6U0S2_MAIZE)%3B contains Interpro domain(s) IPR019787 Zinc finger%2C PHD-finger
ch01	Solyc01g100140.2*	81990210	81994990	4781	EDS053	Protein DEHYDRATION-INDUCED 19 homolog 3 (AHRD V1 **-- DI193_ARATH)%3B contains Interpro domain(s) IPR008598 Drought induced 19
ch01	Solyc01g100150.2*	81993007	81994909	1903	EDS053	Unknown Protein (AHRD V1)
ch01	Solyc01g100160.2*	81993609	81995070	1462	EDS053	Protein DEHYDRATION-INDUCED 19 homolog 3 (AHRD V1 ***- DI193_ARATH)%3B contains Interpro domain(s) IPR008598 Drought induced 19
ch01	Solyc01g100170.2*	81996286	82001234	4949	EDS053	Soluble NSF Attachment Protein (SNAP) Receptor (SNARE) (AHRD V1 **** D7G2Z0_ECTSI)%3B contains Interpro domain(s) IPR010989 t-SNARE
ch01	Solyc01g100180.2*	82003601	82007422	3822	EDS053	DNA polymerase III polC-type (AHRD V1 *-*- D2GFM8_STAAU)%3B contains Interpro domain(s) IPR006055 Exonuclease
ch01	Solyc01g100190.2*	82009421	82017397	7977	EDS053	Misato homolog 1 (AHRD V1 *--- C1BN10_9MAXI)%3B contains Interpro domain(s) IPR019746 Tubulin/FtsZ%2C N-terminal
ch01	Solyc01g100200.2*	82020197	82022661	2465	EDS053	GRAS family transcription factor (AHRD V1 **-* B9GJL6_POPTR)%3B contains Interpro domain(s) IPR005202 GRAS transcription factor
ch01	Solyc01g100210.2*	82026124	82027926	1803	EDS053	Glycosyltransferase (AHRD V1 *-*- B9N4D7_POPTR)%3B contains Interpro domain(s) IPR002495 Glycosyl transferase%2C family 8
ch01	Solyc01g100220.2*	82030138	82031017	880	EDS053	GATA transcription factor 22 (AHRD V1 *-*- B6U513_MAIZE)%3B contains Interpro domain(s) IPR000679 Zinc finger%2C GATA-type
ch01	Solyc01g100230.2*	82041782	82043997	2216	EDS053	Chaperone protein dnaJ (AHRD V1 ***- B6U761_MAIZE)%3B contains Interpro domain(s) IPR001623 Heat shock protein DnaJ%2C N-terminal
ch01	Solyc01g100240.2*	82072030	82076462	4433	EDS053	Calmodulin-binding protein (AHRD V1 **** D7L2U6_ARALY)%3B contains Interpro domain(s) IPR012416 Calmodulin binding protein-like
ch01	Solyc01g100250.2*	82087534	82089060	1527	EDS053	ABC transporter permease protein (AHRD V1 ***- Q08TD1_STIAU)%3B contains Interpro domain(s) IPR003453 Protein of unknown function DUF140
ch01	Solyc01g100260.2*	82089176	82095527	6352	EDS053	Guanosine-5%26apos-triphosphate 3%26apos-diphosphate pyrophosphatase (AHRD V1 **-- D8MKR7_9ENTR)%3B contains Interpro domain(s) IPR003695 Ppx/GppA phosphatase
ch01	Solyc01g100270.2*	82098989	82112133	13145	EDS053	3%26apos-5%26apos exonuclease family protein (AHRD V1 *-*- Q23B12_TETTH)%3B contains Interpro domain(s) IPR002562 3'-5' exonuclease
ch01	Solyc01g100280.2*	82113424	82119096	5673	EDS053	ATP-DEPENDENT DNA HELICASE (AHRD V1 *-** Q8SRI7_ENCCU)%3B contains Interpro domain(s) IPR004589 DNA helicase%2C ATP-dependent%2C RecQ type
ch01	Solyc01g100290.2*	82127098	82132121	5024	EDS053	Unknown Protein (AHRD V1)
ch01	Solyc01g102340.2*	82925828	82927937	2110	EDS054	Myb-like transcription factor (AHRD V1 *--- B8XPP3_9ROSI)%3B contains Interpro domain(s) IPR015495 Myb transcription factor
ch01	Solyc01g102350.2*	82941604	82946739	5136	EDS054	Pectinacetylesterase like protein (Fragment) (AHRD V1 *--- Q56WP8_ARATH)%3B contains Interpro domain(s) IPR004963 Pectinacetylesterase
ch01	Solyc01g102360.1*	82955828	82958426	2599	EDS054	Peptide transporter-like protein (AHRD V1 **-* Q9LSE8_ARATH)%3B contains Interpro domain(s) IPR000109 TGF-beta receptor%2C type I/II extracellular region
ch01	Solyc01g102370.2*	82961683	82969941	8259	EDS054	Flap structure specific endonuclease 1 (AHRD V1 **** Q6DRB5_DANRE)%3B contains Interpro domain(s) IPR006084 DNA repair protein (XPGC)/yeast Rad
ch01	Solyc01g102380.2*	82973903	82974888	986	EDS054	Germin-like protein (AHRD V1 ***- O64439_SOLLC)%3B contains Interpro domain(s) IPR019780 Germin%2C manganese binding site
ch01	Solyc01g102390.2*	82977692	82979772	2081	EDS054	Germin-like protein (AHRD V1 ***- O65358_SOLTU)%3B contains Interpro domain(s) IPR014710 RmlC-like jelly roll fold
ch01	Solyc01g102400.2*	82983065	82985492	2428	EDS054	Germin-like protein (AHRD V1 ***- O65358_SOLTU)%3B contains Interpro domain(s) IPR014710 RmlC-like jelly roll fold
ch01	Solyc01g102410.2*	82987257	82996076	8820	EDS054	Glutaminyl-tRNA synthetase (AHRD V1 ***- A8BEZ0_GIALA)%3B contains Interpro domain(s) IPR004526 Glutamyl-tRNA synthetase%2C class Ic%2C archaeal/eukaryotic cytosolic
ch01	Solyc01g102420.1*	83003378	83003704	327	EDS054	Unknown Protein (AHRD V1)
ch01	Solyc01g102430.2*	83005452	83005896	445	EDS054	Unknown Protein (AHRD V1)
ch01	Solyc01g102750.2	83245131	83250588	5458	EDS055	PHD finger family protein (AHRD V1 **-- D7KBK9_ARALY)%3B contains Interpro domain(s) IPR019787 Zinc finger%2C PHD-finger
ch01	Solyc01g102760.2	83252023	83258088	6066	EDS055	PHD finger family protein (AHRD V1 ***- D7KBK9_ARALY)
ch01	Solyc01g102770.1	83256602	83256790	189	EDS055	Photosystem II reaction center protein Z (AHRD V1 ***- Q5IHA1_9SOLN)%3B contains Interpro domain(s) IPR002644 Photosystem II protein PsbZ
ch01	Solyc01g102790.2	83258225	83260605	2381	EDS055	Pentatricopeptide repeat-containing protein (AHRD V1 ***- D7KHY5_ARALY)%3B contains Interpro domain(s) IPR002885 Pentatricopeptide repeat
ch01	Solyc01g102800.2	83261245	83268236	6992	EDS055	Histidyl-tRNA synthetase (AHRD V1 *-*- Q52NV4_HUMAN)%3B contains Interpro domain(s) IPR015807 Histidyl-tRNA synthetase%2C class IIa%2C subgroup
ch01	Solyc01g102810.2	83273087	83279273	6187	EDS055	DNA polymerase III gamma and tau subunit (AHRD V1 *-*- B5IJD5_9CHRO)%3B contains Interpro domain(s) IPR012763 DNA polymerase III%2C subunit gamma/ tau
ch01	Solyc01g102820.2	83279474	83284682	5209	EDS055	2-C-methyl-D-erythritol 4-phosphate cytidylyltransferase (AHRD V1 ***- A9ZN09_HEVBR)%3B contains Interpro domain(s) IPR001228 4-diphosphocytidyl-2C-methyl-D-erythritol synthase
ch01	Solyc01g102830.2	83288462	83289299	838	EDS055	Unknown Protein (AHRD V1)
ch01	Solyc01g102840.2	83291991	83297153	5163	EDS055	Tir-nbs%2C resistance protein fragment
ch01	Solyc01g102850.1	83299072	83303254	4183	EDS055	Tir-nbs-lrr%2C resistance protein
ch01	Solyc01g102860.2	83303739	83304848	1110	EDS055	Unknown Protein (AHRD V1)
ch01	Solyc01g102870.1	83310239	83312638	2400	EDS055	LRR receptor-like serine/threonine-protein kinase%2C RLP
ch01	Solyc01g102880.1	83313053	83324485	11433	EDS055	Tir-nbs-lrr%2C resistance protein
ch01	Solyc01g102890.2	83326699	83327827	1129	EDS055	Germin-like protein 4 (AHRD V1 ***- A8QK90_VITVI)%3B contains Interpro domain(s) IPR014710 RmlC-like jelly roll fold
ch01	Solyc01g102900.2	83330448	83331550	1103	EDS055	Germin-like protein 4 (AHRD V1 ***- A8QK90_VITVI)%3B contains Interpro domain(s) IPR014710 RmlC-like jelly roll fold
ch01	Solyc01g102910.2	83336031	83337112	1082	EDS055	Germin-like protein 4 (AHRD V1 ***- A8QK90_VITVI)%3B contains Interpro domain(s) IPR014710 RmlC-like jelly roll fold
ch01	Solyc01g102920.2	83339739	83340921	1183	EDS055	Tir-nbs%2C resistance protein fragment
ch01	Solyc01g102930.1	83341917	83343353	1437	EDS055	Lrr%2C resistance protein fragment
ch01	Solyc01g102940.2	83352910	83360308	7399	EDS055	Methionine s-methyltransferase (AHRD V1 **** B9N0J3_POPTR)%3B contains Interpro domain(s) IPR015424 Pyridoxal phosphate-dependent transferase%2C major region
ch01	Solyc01g102950.2	83364523	83371065	6543	EDS055	FAD dependent oxidoreductase (AHRD V1 **-- B5VX05_SPIMA)
ch01	Solyc01g102960.2	83371681	83372560	880	EDS055	class IV heat shock protein (AHRD V1 ***- B6T3F5_MAIZE)%3B contains Interpro domain(s) IPR002068 Heat shock protein Hsp20
ch01	Solyc01g102970.2	83373391	83386730	13340	EDS055	RNA-binding protein (AHRD V1 *--* Q5CPB6_CRYHO)%3B contains Interpro domain(s) IPR012677 Nucleotide-binding%2C alpha-beta plait
ch01	Solyc01g106070.1	85823704	85825211	1508	EDS056	Unknown Protein (AHRD V1)%3B contains Interpro domain(s) IPR004345 TB2/DP1 and HVA22 related protein
ch01	Solyc01g106080.2	85825319	85831189	5871	EDS056	Methylmalonate-semialdehyde dehydrogenase (AHRD V1 **** D3BUA7_POLPA)%3B contains Interpro domain(s) IPR010061 Methylmalonate-semialdehyde dehydrogenase IPR015590 Aldehyde dehydrogenase
ch01	Solyc01g106090.2	85840962	85843969	3008	EDS056	Photosystem II oxygen evolving complex protein PsbP (AHRD V1 *-*- B8HJK6_CYAP4)%3B contains Interpro domain(s) IPR002683 Photosystem II oxygen evolving complex protein PsbP
ch01	Solyc01g106100.2	85844348	85845751	1404	EDS056	DUF593-containing protein 2 (AHRD V1 ***- B0F6T0_MEDTR)%3B contains Interpro domain(s) IPR007656 Protein of unknown function DUF593
ch01	Solyc01g106120.2	85852293	85854308	2016	EDS056	Unknown Protein (AHRD V1)
ch01	Solyc01g106110.2	85852300	85854084	1785	EDS056	Unknown Protein (AHRD V1)
ch01	Solyc01g106130.1	85854705	85855838	1134	EDS056	F-box protein family-like (AHRD V1 ***- Q6ZCS3_ORYSJ)%3B contains Interpro domain(s) IPR005174 Protein of unknown function DUF295
ch01	Solyc01g106140.1	85856165	85857865	1701	EDS056	F-box protein family-like (AHRD V1 *-*- Q6ZCS3_ORYSJ)%3B contains Interpro domain(s) IPR005174 Protein of unknown function DUF295
ch01	Solyc01g106150.1	85858825	85859985	1161	EDS056	Interferon-related developmental regulator family protein (AHRD V1 ***- B4FQN7_MAIZE)%3B contains Interpro domain(s) IPR007701 Interferon-related developmental regulator%2C N-terminal
ch01	Solyc01g106160.1	85861185	85863347	2163	EDS056	Receptor protein kinase-like protein (AHRD V1 *-*- Q9LSL5_ARATH)%3B contains Interpro domain(s) IPR002290 Serine/threonine protein kinase
ch01	Solyc01g106170.2	85874896	85877624	2729	EDS056	MADS-box transcription factor-like protein (AHRD V1 *-*- Q9M2M4_ARATH)%3B contains Interpro domain(s) IPR002100 Transcription factor%2C MADS-box
ch01	Solyc01g106180.1	85900873	85901872	1000	EDS056	CK25 (AHRD V1 ***- Q1W1G0_TOBAC)
ch01	Solyc01g106190.2	85901976	85904733	2758	EDS056	Os11g0167200 protein (Fragment) (AHRD V1 *-*- Q0IUD3_ORYSJ)
ch01	Solyc01g106200.1	85910651	85912004	1354	EDS056	Oligopeptide transporter 4 (AHRD V1 ***- B6U8Q5_MAIZE)%3B contains Interpro domain(s) IPR004813 Oligopeptide transporter OPT superfamily
ch01	Solyc01g106210.2	85918285	85922197	3913	EDS056	Chaperone DnaK (AHRD V1 ***- A2Q199_MEDTR)%3B contains Interpro domain(s) IPR012725 Chaperone DnaK
ch01	Solyc01g106220.2	85941687	85950608	8922	EDS056	DNA polymerase V (AHRD V1 ***- A2Q1A6_MEDTR)%3B contains Interpro domain(s) IPR007015 DNA polymerase V
ch01	Solyc01g106230.2	85950723	85962787	12065	EDS056	B3 domain-containing protein At5g60142 (AHRD V1 *-*- Y5142_ARATH)%3B contains Interpro domain(s) IPR003340 Transcriptional factor B3
ch01	Solyc01g106240.2	85962270	85971192	8923	EDS056	DNA polymerase V (AHRD V1 ***- A2Q1A6_MEDTR)%3B contains Interpro domain(s) IPR007015 DNA polymerase V
ch01	Solyc01g106250.2	85971307	85973018	1712	EDS056	B3 domain-containing protein At5g60142 (AHRD V1 *-*- Y5142_ARATH)%3B contains Interpro domain(s) IPR003340 Transcriptional factor B3
ch01	Solyc01g106260.2	85976768	85981140	4373	EDS056	Chaperone DnaK (AHRD V1 ***- A2Q199_MEDTR)%3B contains Interpro domain(s) IPR012725 Chaperone DnaK
ch01	Solyc01g106270.1	85982823	85983530	708	EDS056	DNA polymerase V family (AHRD V1 ***- D7MRB4_ARALY)%3B contains Interpro domain(s) IPR007015 DNA polymerase V
ch01	Solyc01g106280.2	85985054	85987923	2870	EDS056	DNA-binding bromodomain-containing protein (AHRD V1 *--* D7KG11_ARALY)%3B contains Interpro domain(s) IPR001487 Bromodomain
ch01	Solyc01g106290.2	85988826	85989371	546	EDS056	Unknown Protein (AHRD V1)
ch01	Solyc01g112360.1	90215690	90216433	744	EDS057	Unknown Protein (AHRD V1)
ch01	Solyc01g112370.2	90217317	90217841	525	EDS057	Chromosome 02 contig 1 DNA sequence (AHRD V1 ***- Q01DW5_OSTTA)
ch01	Solyc01g112380.2	90217420	90218076	657	EDS057	Unknown Protein (AHRD V1)
ch01	Solyc01g112400.1	90225026	90225304	279	EDS057	Unknown Protein (AHRD V1)
ch01	Solyc01g113430.1	90253555	90253962	408	EDS057	Unknown Protein (AHRD V1)
ch01	Solyc01g113450.1	90262080	90262787	708	EDS057	Unknown Protein (AHRD V1)
ch01	Solyc01g113460.1	90267439	90268353	915	EDS057	Unknown Protein (AHRD V1)
ch01	Solyc01g113470.1	90280349	90281269	921	EDS057	Unknown Protein (AHRD V1)
ch01	Solyc01g113480.1	90291188	90292252	1065	EDS057	Unknown Protein (AHRD V1)
ch01	Solyc01g113490.1*	90300619	90301071	453	EDS057	Unknown Protein (AHRD V1)
ch01	Solyc01g113500.1*	90302722	90303842	1121	EDS057	Unknown Protein (AHRD V1)
ch02	Solyc02g010650.1*	4228401	4229783	1383	EDS058	Unknown Protein (AHRD V1)
ch02	Solyc02g010680.1*	4366066	4366263	198	EDS058	Unknown Protein (AHRD V1)
ch02	Solyc02g011680.2*	4611745	4614036	2292	EDS058	Pentatricopeptide repeat-containing protein (AHRD V1 ***- D7M697_ARALY)%3B contains Interpro domain(s) IPR002885 Pentatricopeptide repeat
ch02	Solyc02g011690.1*	4696859	4698653	1795	EDS058	Unknown Protein (AHRD V1)
ch02	Solyc02g011700.1*	4776958	4777725	768	EDS058	Plasma membrane H(+)-ATPase (AHRD V1 ***- Q9UR20_CRYNE)%3B contains Interpro domain(s) IPR006534 ATPase%2C P-type%2C plasma-membrane proton-efflux
ch02	Solyc02g011710.1*	4974920	4975481	562	EDS058	NADH dehydrogenase subunit (Fragment) (AHRD V1 ***- Q8HSD7_9SOLN)%3B contains Interpro domain(s) IPR001750 NADH
ch02	Solyc02g011720.1*	4975691	4976276	586	EDS058	NADH dehydrogenase subunit F (Fragment) (AHRD V1 ***- Q8WGU6_9APIA)%3B contains Interpro domain(s) IPR001750 NADH
ch02	Solyc02g011730.1*	4978755	4978958	204	EDS058	Cytochrome c biogenesis protein ccsA (AHRD V1 ***- CCSA_TOBAC)
ch02	Solyc02g011740.1*	4979386	4979795	410	EDS058	NAD(P)H-quinone oxidoreductase chain 4%2C chloroplastic (AHRD V1 ***- NU4C_TOBAC)
ch02	Solyc02g011750.1*	4979928	4980119	192	EDS058	NAD(P)H-quinone oxidoreductase chain 4%2C chloroplastic (AHRD V1 ***- NU4C_NICTO)%3B contains Interpro domain(s) IPR001750 NADH
ch02	Solyc02g011760.1*	4980902	4981746	845	EDS058	Photosystem I iron-sulfur center (AHRD V1 *-*- D3WCL0_PHOSE)%3B contains Interpro domain(s) IPR001450 4Fe-4S ferredoxin%2C iron-sulphur binding%2C subgroup
ch02	Solyc02g011770.1*	4981912	4982442	531	EDS058	NAD(P)H-quinone oxidoreductase subunit 6 chloroplastic (AHRD V1 ***- D3WAS8_AUCJA)%3B contains Interpro domain(s) IPR001457 NADH
ch02	Solyc02g011780.1*	4982695	4983183	489	EDS058	NAD(P)H-quinone oxidoreductase subunit I chloroplastic (AHRD V1 ***- B2XW67_9ASTR)
ch02	Solyc02g011790.1*	4983415	4983915	501	EDS058	NAD(P)H-quinone oxidoreductase subunit 1 (AHRD V1 ***- D3WB80_9BORA)%3B contains Interpro domain(s) IPR001694 NADH
ch02	Solyc02g011800.1*	4985089	4985561	473	EDS058	NAD(P)H-quinone oxidoreductase subunit 1 (AHRD V1 ***- D3WEI6_LIQST)%3B contains Interpro domain(s) IPR001694 NADH
ch02	Solyc02g011810.1*	4986173	4986343	171	EDS058	NAD(P)H-quinone oxidoreductase subunit H%2C chloroplastic (AHRD V1 *-*- NDHH_PSINU)%3B contains Interpro domain(s) IPR001135 NADH-quinone oxidoreductase%2C subunit D
ch02	Solyc02g011820.1*	4988509	4989027	519	EDS058	Hypothetical chloroplast RF1 (AHRD V1 ***- B1NWK7_MANES)
ch02	Solyc02g011830.1*	4989079	4989282	204	EDS058	Hypothetical chloroplast RF1 (AHRD V1 ***- B2XWI7_FAGEA)
ch02	Solyc02g011840.1*	4989476	4990671	1196	EDS058	Hypothetical chloroplast RF1 (AHRD V1 *-*- D7P347_SYZCU)%3B contains Interpro domain(s) IPR008896 Ycf1
ch02	Solyc02g011850.1*	4990990	4991885	896	EDS058	Hypothetical chloroplast RF1 (AHRD V1 ***- B1A992_CARPA)%3B contains Interpro domain(s) IPR008896 Ycf1
ch02	Solyc02g011860.1*	4991971	4992324	354	EDS058	Hypothetical chloroplast RF1 (AHRD V1 ***- B2XWI7_FAGEA)%3B contains Interpro domain(s) IPR008896 Ycf1
ch02	Solyc02g011870.1*	4992541	4993020	480	EDS058	Ycf1 (Fragment) (AHRD V1 ***- A6Y9X6_HAMJA)%3B contains Interpro domain(s) IPR008896 Ycf1
ch02	Solyc02g011880.1*	5000586	5001969	1384	EDS058	Unknown Protein (AHRD V1)
ch02	Solyc02g011890.1*	5006229	5006405	177	EDS058	NAD(P)H-quinone oxidoreductase subunit 2 chloroplastic (AHRD V1 ***- A6Y9V7_CERJA)
ch02	Solyc02g011900.1*	5006598	5008016	1419	EDS058	NAD(P)H-quinone oxidoreductase subunit 2 chloroplastic (AHRD V1 ***- B9VHA1_TORRU)%3B contains Interpro domain(s) IPR001750 NADH
ch02	Solyc02g011910.1*	5008169	5008330	162	EDS058	NAD(P)H-quinone oxidoreductase subunit 2 chloroplastic (AHRD V1 ***- A6YA41_9MAGN)
ch02	Solyc02g011920.1*	5009265	5010933	1669	EDS058	Ycf2 (AHRD V1 ***- A6Y9V5_CERJA)%3B contains Interpro domain(s) IPR019645 Protein precursor Ycf15%2C putative%2C chloroplast
ch02	Solyc02g011930.1*	5017345	5019463	2119	EDS058	Ycf2 (AHRD V1 *-*- A6YA39_9MAGN)%3B contains Interpro domain(s) IPR008543 Chloroplast Ycf2
ch02	Solyc02g011940.1*	5020004	5020306	303	EDS058	Ycf2 (AHRD V1 ***- A6Y9V5_CERJA)%3B contains Interpro domain(s) IPR008543 Chloroplast Ycf2
ch02	Solyc02g011950.1*	5020480	5020638	159	EDS058	Ycf2 (AHRD V1 ***- A6Y9V5_CERJA)%3B contains Interpro domain(s) IPR008543 Chloroplast Ycf2
ch02	Solyc02g011960.1*	5021456	5021632	177	EDS058	Ycf2 (AHRD V1 ***- D2KLP5_OLEEU)%3B contains Interpro domain(s) IPR008543 Chloroplast Ycf2
ch02	Solyc02g011970.1*	5021970	5022137	168	EDS058	Ycf2 (AHRD V1 ***- A6YA48_9MAGN)%3B contains Interpro domain(s) IPR008543 Chloroplast Ycf2
ch02	Solyc02g011980.1*	5022930	5023160	231	EDS058	50S ribosomal protein L2 chloroplastic (AHRD V1 *-*- A6YA21_9MAGN)%3B contains Interpro domain(s) IPR013025 Ribosomal protein L25/L23
ch02	Solyc02g011990.1*	5025171	5027356	2186	EDS058	Photosystem Q(B) protein (AHRD V1 ***- Q5YGA1_9MARC)%3B contains Interpro domain(s) IPR000484 Photosynthetic reaction centre%2C L/M
ch02	Solyc02g012000.1*	5034104	5034506	403	EDS058	ATP synthase subunit alpha chloroplastic (AHRD V1 ***- D3WAR1_AUCJA)%3B contains Interpro domain(s) IPR017458 ATPase%2C F1 complex%2C alpha subunit%2C C-terminal
ch02	Solyc02g012010.1*	5034670	5034975	306	EDS058	ATP synthase subunit alpha chloroplastic (AHRD V1 ***- D3J8H0_9FABA)%3B contains Interpro domain(s) IPR000194 ATPase%2C F1/V1/A1 complex%2C alpha/beta subunit%2C nucleotide-binding domain
ch02	Solyc02g012020.1*	5035153	5036736	1584	EDS058	ATP synthase subunit b%2C chloroplastic (AHRD V1 ***- ATPF_NICTO)%3B contains Interpro domain(s) IPR018118 ATPase%2C F1/A1 complex%2C alpha/beta subunit%2C N-terminal
ch02	Solyc02g065080.2*	30825650	30835753	10104	EDS060	2%2C3-bisphosphoglycerate-dependent phosphoglycerate mutase (AHRD V1 *-*- GPMA_METS4)%3B contains Interpro domain(s) IPR013078 Phosphoglycerate mutase
ch02	Solyc02g065090.2*	30837758	30840010	2253	EDS060	Patatin-like protein 3 (AHRD V1 ***- Q9FZ08_TOBAC)%3B contains Interpro domain(s) IPR002641 Patatin
ch02	Solyc02g065100.1*	30844812	30846707	1896	EDS060	Patatin-like protein 3 (AHRD V1 ***- Q9FZ08_TOBAC)%3B contains Interpro domain(s) IPR002641 Patatin
ch02	Solyc02g065110.2	30847497	30852710	5214	EDS060	Protein serine/threonine kinase (AHRD V1 *-*- D3BP85_POLPA)%3B contains Interpro domain(s) IPR002290 Serine/threonine protein kinase
ch02	Solyc02g065120.1	30859113	30862054	2942	EDS060	Mutator-like transposase (AHRD V1 ***- Q9AYG3_ORYSJ)%3B contains Interpro domain(s) IPR018289 MULE transposase%2C conserved domain
ch02	Solyc02g065130.1	30865361	30866856	1496	EDS060	Serine/threonine-protein phosphatase 7 long form homolog (AHRD V1 **-- PPP7L_ARATH)%3B contains Interpro domain(s) IPR019557 Aminotransferase-like%2C plant mobile domain
ch02	Solyc02g065140.1	30872261	30872413	153	EDS060	Unknown Protein (AHRD V1)
ch02	Solyc02g065150.1	30880294	30881380	1087	EDS060	LOB domain family protein (AHRD V1 ***- D7LG10_ARALY)%3B contains Interpro domain(s) IPR004883 Lateral organ boundaries%2C LOB
ch02	Solyc02g065160.1	30895309	30901017	5709	EDS060	SWIB/MDM2 domain containing protein (AHRD V1 *-*- B6SRJ0_MAIZE)%3B contains Interpro domain(s) IPR019835 SWIB domain
ch02	Solyc02g065170.2	30910851	30914781	3931	EDS060	Laccase-22 (AHRD V1 **-- LAC22_ORYSJ)%3B contains Interpro domain(s) IPR001117 Multicopper oxidase%2C type 1
ch02	Solyc02g065180.2	30918048	30924916	6869	EDS060	Genomic DNA chromosome 5 P1 clone MUD21 (AHRD V1 **-- Q9FKY8_ARATH)%3B contains Interpro domain(s) IPR012445 Protein of unknown function DUF1649
ch02	Solyc02g091470.2*	47339482	47342638	3157	EDS061	Serine/threonine protein kinase-like (AHRD V1 *-** Q9FGC3_ARATH)%3B contains Interpro domain(s) IPR002290 Serine/threonine protein kinase
ch02	Solyc02g091480.1*	47343749	47344003	255	EDS061	Calmodulin 4 (AHRD V1 ***- Q6WEH7_MOUSE)%3B contains Interpro domain(s) IPR011992 EF-Hand type
ch02	Solyc02g091490.2*	47344370	47349179	4810	EDS061	Fructokinase 3 (AHRD V1 **-* Q6VWJ5_SOLLC)%3B contains Interpro domain(s) IPR011611 Carbohydrate/purine kinase
ch02	Solyc02g091500.1*	47358016	47358486	471	EDS061	Calmodulin (AHRD V1 ***- B6TGU5_MAIZE)%3B contains Interpro domain(s) IPR011992 EF-Hand type
ch02	Solyc02g091510.2*	47361290	47366318	5029	EDS061	GDP-L-galactose phosphorylase 2
ch02	Solyc02g091520.2*	47368403	47370047	1645	EDS061	C2 domain-containing protein (AHRD V1 **-- D7KRJ5_ARALY)%3B contains Interpro domain(s) IPR018029 C2 membrane targeting protein
ch02	Solyc02g091530.2*	47375352	47380189	4838	EDS061	5%26apos%3B-AMP-activated protein kinase subunit beta-1 (Fragment) (AHRD V1 *-*- AAKB1_PIG)
ch02	Solyc02g091540.2*	47381016	47381951	936	EDS061	Senescence-associated protein (AHRD V1 **-- B6UEV1_MAIZE)
ch02	Solyc02g091550.1*	47387972	47395119	7148	EDS061	MADS-box transcription factor-like protein (AHRD V1 ***- Q9M2M4_ARATH)%3B contains Interpro domain(s) IPR002100 Transcription factor%2C MADS-box
ch02	Solyc02g091560.2*	47400296	47406791	6496	EDS061	Serine hydroxymethyltransferase (AHRD V1 **** C6ZJZ0_SOYBN)%3B contains Interpro domain(s) IPR001085 Serine hydroxymethyltransferase
ch02	Solyc02g091570.1*	47409077	47410201	1125	EDS061	F-box family protein (AHRD V1 ***- B9HCS6_POPTR)%3B contains Interpro domain(s) IPR017451 F-box associated type 1
ch02	Solyc02g091580.2*	47413078	47421457	8380	EDS061	Oligopeptidase A (AHRD V1 ***- Q9LSL3_ARATH)%3B contains Interpro domain(s) IPR001567 Peptidase M3A and M3B%2C thimet/oligopeptidase F
ch02	Solyc02g091590.2*	47427695	47433832	6138	EDS061	Receptor kinase (AHRD V1 **** B2C5V6_CASGL)%3B contains Interpro domain(s) IPR017442 Serine/threonine protein kinase-related
ch02	Solyc02g091600.1*	47434492	47435184	693	EDS061	Os08g0119500 protein (Fragment) (AHRD V1 *-*- Q0J8C9_ORYSJ)
ch02	Solyc02g091610.1*	47441826	47442942	1117	EDS061	Unknown Protein (AHRD V1)
ch02	Solyc02g092060.1*	47841763	47842611	849	EDS062	Short-chain dehydrogenase/reductase family protein (AHRD V1 **** D7M2S9_ARALY)%3B contains Interpro domain(s) IPR002347 Glucose/ribitol dehydrogenase
ch02	Solyc02g092070.2*	47855277	47859821	4545	EDS062	Growth regulating factor 1 (Fragment) (AHRD V1 *--- A6MZS4_ORYSI)%3B contains Interpro domain(s) IPR014977 WRC
ch02	Solyc02g092080.1*	47869438	47873230	3793	EDS062	Primary rRNA-binding ribosomal protein component of the large (60S) ribosomal subunit (AHRD V1 *-** C4R910_PICPG)%3B contains Interpro domain(s) IPR012678 Ribosomal protein L23/L15e%2C core
ch02	Solyc02g092090.1*	47877286	47877930	645	EDS062	BZIP transcription factor family protein (AHRD V1 ***- D7LE49_ARALY)%3B contains Interpro domain(s) IPR011616 bZIP transcription factor%2C bZIP-1
ch02	Solyc02g092100.1*	47886009	47886380	372	EDS062	Unknown Protein (AHRD V1)
ch02	Solyc02g092110.2*	47901342	47902019	678	EDS062	Phytosulfokines 3 (AHRD V1 ***- PSK3_ARATH)%3B contains Interpro domain(s) IPR009438 Phytosulfokine
ch02	Solyc02g092120.2*	47904587	47905142	556	EDS062	Phytosulfokines 3 (AHRD V1 ***- PSK3_ARATH)%3B contains Interpro domain(s) IPR009438 Phytosulfokine
ch02	Solyc02g092130.2*	47906296	47908944	2649	EDS062	Unknown Protein (AHRD V1)
ch02	Solyc02g092140.1*	47909832	47911085	1254	EDS062	Phloem protein (Fragment) (AHRD V1 *--- C6FDA1_PSEMZ)
ch02	Solyc02g092150.2*	47916905	47921054	4150	EDS062	ACT domain-containing protein (AHRD V1 **-- D7M3X3_ARALY)%3B contains Interpro domain(s) IPR002912 Amino acid-binding ACT
ch02	Solyc02g092160.2*	47921198	47925383	4186	EDS062	BSD domain containing protein (AHRD V1 ***- B6TCH2_MAIZE)%3B contains Interpro domain(s) IPR005607 BSD
ch02	Solyc02g092170.1*	47926440	47926694	255	EDS062	Protein FAR1-RELATED SEQUENCE 12 (AHRD V1 **-- FRS12_ARATH)%3B contains Interpro domain(s) IPR004330 Transcription factor%2C FAR1-related
ch02	Solyc02g092180.1*	47931037	47931417	381	EDS062	Unknown Protein (AHRD V1)
ch02	Solyc02g092190.1*	47935076	47935537	462	EDS062	Unknown Protein (AHRD V1)%3B contains Interpro domain(s) IPR016972 Uncharacterised conserved protein UCP031279
ch02	Solyc02g092200.2*	47939396	47940657	1262	EDS062	Genomic DNA chromosome 5 TAC clone K9I9 (AHRD V1 *-*- Q9FJV9_ARATH)
ch02	Solyc02g092210.1*	47942901	47944232	1332	EDS062	Alpha-6-galactosyltransferase (AHRD V1 **-- Q5TIN2_SOLTU)%3B contains Interpro domain(s) IPR008630 Galactosyl transferase
ch02	Solyc02g092220.1*	47949895	47950152	258	EDS062	Unknown Protein (AHRD V1)
ch02	Solyc02g092230.2*	47956191	47959512	3322	EDS062	Adiponectin receptor 2 (AHRD V1 *-** Q5TYU5_DANRE)%3B contains Interpro domain(s) IPR004254 Hly-III related
ch02	Solyc02g092980.2*	48510520	48512364	1845	EDS063	Cyclin D-like protein (AHRD V1 ***- Q5U8T4_TOBAC)%3B contains Interpro domain(s) IPR006671 Cyclin%2C N-terminal
ch02	Solyc02g092990.1*	48531618	48533270	1653	EDS063	SCF E3 ubiquitin ligase complex F-box protein grrA (AHRD V1 *-** C9SVX6_VERA1)%3B contains Interpro domain(s) IPR001810 Cyclin-like F-box
ch02	Solyc02g093000.2*	48536255	48540419	4165	EDS063	Phosphatase and tensin-like A (AHRD V1 **-* C5IX04_APIME)%3B contains Interpro domain(s) IPR014020 Tensin phosphatase%2C C2 domain
ch02	Solyc02g093010.2*	48544256	48547568	3313	EDS063	RER1 protein (AHRD V1 ***- Q9P0H9_HUMAN)%3B contains Interpro domain(s) IPR004932 Retrieval of early ER protein Rer1
ch02	Solyc02g093020.2*	48547605	48549746	2142	EDS063	Os06g0524700 protein (Fragment) (AHRD V1 ***- Q0DBU9_ORYSJ)%3B contains Interpro domain(s) IPR004158 Protein of unknown function DUF247%2C plant
ch02	Solyc02g093030.2*	48551254	48557510	6257	EDS063	Peptidyl-tRNA hydrolase family protein (AHRD V1 ***- D7KGE1_ARALY)%3B contains Interpro domain(s) IPR001328 Peptidyl-tRNA hydrolase
ch02	Solyc02g093040.2*	48560840	48562364	1525	EDS063	Cathepsin B-like cysteine proteinase (AHRD V1 **-* CYSP_SCHMA)%3B contains Interpro domain(s) IPR013128 Peptidase C1A%2C papain
ch02	Solyc02g093050.2*	48575427	48577339	1913	EDS063	WRKY transcription factor 26 (AHRD V1 ***- C9DI15_9ROSI)%3B contains Interpro domain(s) IPR003657 DNA-binding WRKY
ch02	Solyc02g093060.2*	48580755	48583810	3056	EDS063	tRNA-dihydrouridine synthase 1-like protein (AHRD V1 **** D3BAF6_POLPA)%3B contains Interpro domain(s) IPR001269 tRNA-dihydrouridine synthase
ch02	Solyc02g093070.2*	48584072	48586549	2478	EDS063	2OG-Fe(II) oxygenase (AHRD V1 **-- Q09B48_STIAU)%3B contains Interpro domain(s) IPR005123 Oxoglutarate and iron-dependent oxygenase
ch02	Solyc02g093080.2*	48592527	48596208	3682	EDS063	1-aminocyclopropane-1-carboxylate oxidase (AHRD V1 **-* ACCO1_DICMU)%3B contains Interpro domain(s) IPR005123 Oxoglutarate and iron-dependent oxygenase
ch02	Solyc02g093090.1*	48596619	48597545	927	EDS063	Expressed protein (Fragment) (AHRD V1 *-*- B3VV20_POPTN)%3B contains Interpro domain(s) IPR006514 Protein of unknown function DUF579%2C plant
ch02	Solyc02g093100.2*	48601105	48604496	3392	EDS063	Receptor like kinase%2C RLK
ch02	Solyc02g093110.2*	48605264	48609246	3983	EDS063	Ubiquitin-conjugating enzyme E2 I (AHRD V1 ***- B6U359_MAIZE)%3B contains Interpro domain(s) IPR000608 Ubiquitin-conjugating enzyme%2C E2
ch02	Solyc02g093120.2*	48623523	48626914	3392	EDS063	RNA binding protein (AHRD V1 *--- B2VRY0_PYRTR)%3B contains Interpro domain(s) IPR012677 Nucleotide-binding%2C alpha-beta plait
ch02	Solyc02g093130.1*	48631396	48631797	402	EDS063	Ethylene-responsive transcription factor 5 (AHRD V1 *-*- EF102_ARATH)%3B contains Interpro domain(s) IPR001471 Pathogenesis-related transcriptional factor and ERF%2C DNA-binding
ch02	Solyc02g093140.2*	48634790	48640565	5776	EDS063	CBS domain-containing protein-like (AHRD V1 ***- B8AP73_ORYSI)%3B contains Interpro domain(s) IPR000644 Cystathionine beta-synthase%2C core
ch02	Solyc02g093150.2*	48655673	48658630	2958	EDS063	AP2-like ethylene-responsive transcription factor At1g16060 (AHRD V1 *-*- AP2L1_ARATH)%3B contains Interpro domain(s) IPR001471 Pathogenesis-related transcriptional factor and ERF%2C DNA-binding
ch03	Solyc03g020060.2	6920844	6921921	1078	EDS065	Proteinase inhibitor II (AHRD V1 ***- Q3S483_SOLTU)%3B contains Interpro domain(s) IPR003465 Proteinase inhibitor I20%2C Pin2
ch03	Solyc03g020070.2	6927180	6928245	1066	EDS065	Proteinase inhibitor II (AHRD V1 ***- Q3S483_SOLTU)%3B contains Interpro domain(s) IPR003465 Proteinase inhibitor I20%2C Pin2
ch03	Solyc03g020080.2	6933350	6934568	1219	EDS065	Proteinase inhibitor II (AHRD V1 ***- Q3S483_SOLTU)%3B contains Interpro domain(s) IPR003465 Proteinase inhibitor I20%2C Pin2
ch03	Solyc03g020090.1	6934996	6935289	294	EDS065	Ycf2 (AHRD V1 ***- D2KLP5_OLEEU)%3B contains Interpro domain(s) IPR008543 Chloroplast Ycf2
ch03	Solyc03g020100.2	6935362	6936068	707	EDS065	Unknown Protein (AHRD V1)%3B contains Interpro domain(s) IPR008543 Chloroplast Ycf2
ch03	Solyc03g025100.1	6955914	6956163	250	EDS065	Unknown Protein (AHRD V1)
ch03	Solyc03g025110.1	6957580	6957894	315	EDS065	Unknown Protein (AHRD V1)
ch03	Solyc03g025120.1	6964886	6965098	213	EDS065	Unknown Protein (AHRD V1)
ch03	Solyc03g025130.1	6971173	6971454	282	EDS065	Unknown Protein (AHRD V1)
ch03	Solyc03g025140.1	6976165	6976344	180	EDS065	Unknown Protein (AHRD V1)
ch03	Solyc03g025150.2	6977537	6981231	3695	EDS065	Unknown Protein (AHRD V1)
ch03	Solyc03g025160.2	6992082	6993495	1414	EDS065	Unknown Protein (AHRD V1)
ch03	Solyc03g025170.1	7005987	7007882	1896	EDS065	GRAS family transcription factor (AHRD V1 **-* B9H3H7_POPTR)%3B contains Interpro domain(s) IPR005202 GRAS transcription factor
ch03	Solyc03g025180.2	7007726	7008318	593	EDS065	Unknown Protein (AHRD V1)
ch03	Solyc03g031410.1	8246019	8246177	159	EDS066	Unknown Protein (AHRD V1)
ch03	Solyc03g031420.1	8258407	8260182	1776	EDS066	Molybdenum cofactor sulfurase (AHRD V1 ***- C0S2Y3_PARBP)%3B contains Interpro domain(s) IPR015424 Pyridoxal phosphate-dependent transferase%2C major region
ch03	Solyc03g031430.1	8265682	8266410	729	EDS066	Urease accessory protein UreF (AHRD V1 ***- Q8H1P4_SOYBN)%3B contains Interpro domain(s) IPR002639 Urease accessory protein UreF
ch03	Solyc03g031440.2	8266195	8267210	1016	EDS066	Flavoprotein wrbA (AHRD V1 ***- B6U724_MAIZE)
ch03	Solyc03g031450.2	8273084	8276229	3146	EDS066	BHLH transcription factor-like protein (AHRD V1 *-*- Q5ZAK6_ORYSJ)%3B contains Interpro domain(s) IPR011598 Helix-loop-helix DNA-binding
ch03	Solyc03g031460.1	8282974	8284113	1140	EDS066	Pentatricopeptide repeat-containing protein (AHRD V1 ***- D7KN35_ARALY)%3B contains Interpro domain(s) IPR002885 Pentatricopeptide repeat
ch03	Solyc03g031470.2	8284954	8287564	2611	EDS066	Dihydroflavonol 4-reductase (AHRD V1 **** B9X2I6_ROSHC)%3B contains Interpro domain(s) IPR016040 NAD(P)-binding domain
ch03	Solyc03g031480.2	8290923	8291443	521	EDS066	HR7 protein (AHRD V1 ***- Q9SXP0_HYONI)%3B contains Interpro domain(s) IPR009632 Putative metallocarboxypeptidase inhibitor
ch03	Solyc03g031490.2	8294686	8295767	1082	EDS066	HR7 protein (AHRD V1 ***- Q9SXP0_HYONI)%3B contains Interpro domain(s) IPR009632 Putative metallocarboxypeptidase inhibitor
ch03	Solyc03g031500.1	8304688	8304858	171	EDS066	HR7 protein (AHRD V1 ***- Q9SXP0_HYONI)%3B contains Interpro domain(s) IPR009632 Putative metallocarboxypeptidase inhibitor
ch03	Solyc03g031510.2	8308152	8308759	608	EDS066	HR7 protein (AHRD V1 ***- Q9SXP0_HYONI)%3B contains Interpro domain(s) IPR009632 Putative metallocarboxypeptidase inhibitor
ch03	Solyc03g031520.2	8310784	8311569	786	EDS066	Fruit-specific protein (AHRD V1 ***- FSPM_SOLLC)%3B contains Interpro domain(s) IPR009632 Putative metallocarboxypeptidase inhibitor
ch03	Solyc03g031530.2	8312495	8317154	4660	EDS066	Os01g0786800 protein (Fragment) (AHRD V1 ***- Q0JIP0_ORYSJ)%3B contains Interpro domain(s) IPR002781 Protein of unknown function DUF81
ch03	Solyc03g031540.1	8321078	8323337	2260	EDS066	Receptor-like protein kinase (AHRD V1 ***- C6F1T6_SOYBN)%3B contains Interpro domain(s) IPR002290 Serine/threonine protein kinase
ch03	Solyc03g031550.1	8328618	8329070	453	EDS066	Cysteine-rich receptor-like protein kinase (AHRD V1 --*- C6ZRS1_SOYBN)%3B contains Interpro domain(s) IPR002902 Protein of unknown function DUF26
ch03	Solyc03g031560.2	8338640	8345254	6615	EDS066	UDP-3-O- (AHRD V1 ***- B9RXS8_RICCO)%3B contains Interpro domain(s) IPR011004 Trimeric LpxA-like
ch03	Solyc03g031570.2	8346706	8348968	2263	EDS066	Dopamine beta-monooxygenase (AHRD V1 **-- B6SK92_MAIZE)%3B contains Interpro domain(s) IPR006593 Cytochrome b561/ferric reductase transmembrane
ch03	Solyc03g031580.1	8351036	8351473	438	EDS066	Stig1 (Fragment) (AHRD V1 *-*- Q9SBR0_PETHY)%3B contains Interpro domain(s) IPR006969 Stigma-specific protein Stig1
ch03	Solyc03g031590.2	8352430	8355034	2605	EDS066	C4-dicarboxylate transporter/malic acid transport family protein (AHRD V1 ***- D7KUS7_ARALY)%3B contains Interpro domain(s) IPR004695 C4-dicarboxylate transporter/malic acid transport protein
ch03	Solyc03g031600.2	8366728	8371789	5062	EDS066	Peroxisomal membrane protein PMP22 (AHRD V1 ***- B6TFH7_MAIZE)%3B contains Interpro domain(s) IPR007248 Mpv17/PMP22
ch03	Solyc03g033910.1*	9821486	9821797	312	EDS067	Unknown Protein (AHRD V1)
ch03	Solyc03g033920.1*	9832588	9832809	222	EDS067	Unknown Protein (AHRD V1)
ch03	Solyc03g033930.1*	9888365	9888667	303	EDS067	Unknown Protein (AHRD V1)
ch03	Solyc03g033940.1*	9916117	9916683	567	EDS067	MADS-box protein (AHRD V1 *-*- D7MTU5_ARALY)%3B contains Interpro domain(s) IPR002100 Transcription factor%2C MADS-box
ch03	Solyc03g034320.2	10344778	10348543	3766	EDS068	Class I glutamine amidotransferase (AHRD V1 *-*- D4V3L4_BACVU)%3B contains Interpro domain(s) IPR011697 Peptidase C26
ch03	Solyc03g034330.1	10401534	10401827	294	EDS068	Lipid transfer protein (AHRD V1 ***- A5JUZ7_SESIN)%3B contains Interpro domain(s) IPR013770 Plant lipid transfer protein and hydrophobic protein%2C helical
ch03	Solyc03g034340.1	10409780	10414742	4963	EDS068	Ulp1 protease family C-terminal catalytic domain containing protein (AHRD V1 *-*- Q60D46_SOLDE)%3B contains Interpro domain(s) IPR003653 Peptidase C48%2C SUMO/Sentrin/Ubl1
ch03	Solyc03g034360.2	10470863	10471779	917	EDS068	Unknown Protein (AHRD V1)
ch03	Solyc03g034370.1	10474749	10474940	192	EDS068	Unknown Protein (AHRD V1)
ch03	Solyc03g034380.1	10520924	10521226	303	EDS068	Lipid transfer protein (AHRD V1 ***- A5JUZ7_SESIN)%3B contains Interpro domain(s) IPR013770 Plant lipid transfer protein and hydrophobic protein%2C helical
ch03	Solyc03g034390.1	10527910	10528197	288	EDS068	Lipid transfer protein (AHRD V1 --*- Q42158_ARATH)%3B contains Interpro domain(s) IPR013770 Plant lipid transfer protein and hydrophobic protein%2C helical
ch03	Solyc03g065120.1*	37024885	37025533	649	EDS069	Unknown Protein (AHRD V1)
ch03	Solyc03g065130.1*	37039229	37041573	2345	EDS069	Unknown Protein (AHRD V1)
ch03	Solyc03g065140.1*	37046623	37048391	1769	EDS069	Unknown Protein (AHRD V1)
ch03	Solyc03g065150.1*	37171679	37171987	309	EDS069	Unknown Protein (AHRD V1)
ch03	Solyc03g065160.1*	37179046	37180771	1726	EDS069	Unknown Protein (AHRD V1)
ch03	Solyc03g065170.1*	37280850	37281011	162	EDS069	Unknown Protein (AHRD V1)
ch03	Solyc03g071770.1*	41688800	41689380	581	EDS070	DNA-directed RNA polymerase subunit beta%26apos%26apos (AHRD V1 ***- A9XW65_CORFO)
ch03	Solyc03g071780.1*	41690535	41691434	900	EDS070	Unknown Protein (AHRD V1)%3B contains Interpro domain(s) IPR006566 FBD-like
ch03	Solyc03g071790.1*	41710174	41712022	1849	EDS070	At5g24280-like protein (Fragment) (AHRD V1 ***- Q3YI82_ARALY)
ch03	Solyc03g071800.1*	41755210	41755795	586	EDS070	At5g24280-like protein (Fragment) (AHRD V1 ***- Q3YI82_ARALY)
ch03	Solyc03g071810.1*	41765898	41766545	648	EDS070	Unknown Protein (AHRD V1)
ch03	Solyc03g071820.1*	41799533	41801071	1539	EDS070	At5g24280-like protein (Fragment) (AHRD V1 ***- Q3YI82_ARALY)
ch03	Solyc03g081320.2*	45738953	45742666	3714	EDS071	Membrane related protein (AHRD V1 **-- Q6ZXK5_ORYSJ)%3B contains Interpro domain(s) IPR002913 Lipid-binding START
ch03	Solyc03g081330.1*	45743175	45743453	279	EDS071	Avr9/Cf-9 rapidly elicited protein 65 (AHRD V1 ***- Q9FQZ0_TOBAC)
ch03	Solyc03g081340.1*	45754832	45755047	216	EDS071	Unknown Protein (AHRD V1)
ch03	Solyc03g082340.1*	45831429	45831755	327	EDS071	Unknown Protein (AHRD V1)
ch03	Solyc03g082350.2*	45831935	45833664	1730	EDS071	Avr9/Cf-9 rapidly elicited protein 65 (AHRD V1 *-*- Q9FQZ0_TOBAC)
ch03	Solyc03g082360.1*	45850427	45851449	1023	EDS071	Unknown Protein (AHRD V1)
ch03	Solyc03g082370.1*	45861072	45861341	270	EDS071	Avr9/Cf-9 rapidly elicited protein 65 (AHRD V1 ***- Q9FQZ0_TOBAC)
ch03	Solyc03g082380.2*	45864734	45871121	6388	EDS071	Arginine/serine-rich splicing factor (AHRD V1 ***- B0WP07_CULQU)%3B contains Interpro domain(s) IPR012677 Nucleotide-binding%2C alpha-beta plait
ch03	Solyc03g082390.2*	45884107	45891169	7063	EDS071	Polyadenylate-binding protein (AHRD V1 *-** Q1PFP3_ARATH)%3B contains Interpro domain(s) IPR000504 RNA recognition motif%2C RNP-1
ch03	Solyc03g082400.2*	45892861	45898769	5909	EDS071	Polyadenylate-binding protein (AHRD V1 *-** D3TN92_GLOMM)%3B contains Interpro domain(s) IPR000504 RNA recognition motif%2C RNP-1
ch03	Solyc03g082410.2*	45898334	45898823	490	EDS071	Unknown Protein (AHRD V1)
ch03	Solyc03g082420.2*	45898742	45899828	1087	EDS071	Heat shock protein (AHRD V1 ***- A9QVH3_9FABA)%3B contains Interpro domain(s) IPR002068 Heat shock protein Hsp20
ch03	Solyc03g082430.1*	45902716	45904451	1736	EDS071	Growth-regulating factor 4 (AHRD V1 *--- Q6ZIK5_ORYSJ)%3B contains Interpro domain(s) IPR014977 WRC
ch03	Solyc03g082440.1*	45927948	45929270	1323	EDS071	G protein-coupled seven transmembrane receptor (AHRD V1 **-- A8J5P4_CHLRE)%3B contains Interpro domain(s) IPR009637 Transmembrane receptor%2C eukaryota
ch03	Solyc03g083400.2*	46818412	46822203	3792	EDS072	CCT motif family protein (AHRD V1 ***- B6U5M8_MAIZE)%3B contains Interpro domain(s) IPR010402 CCT domain
ch03	Solyc03g083410.2*	46825224	46835629	10406	EDS072	Histone-lysine N-methyltransferase (AHRD V1 *-*- B3LSN4_YEAS1)%3B contains Interpro domain(s) IPR001214 SET
ch03	Solyc03g083420.2*	46836502	46843514	7013	EDS072	OBP3-responsive gene 1 (AHRD V1 **-- D7MSY5_ARALY)%3B contains Interpro domain(s) IPR002290 Serine/threonine protein kinase
ch03	Solyc03g083430.2*	46843789	46852108	8320	EDS072	Splicing factor 3a subunit 3 (AHRD V1 ***- D8TLN4_VOLCA)%3B contains Interpro domain(s) IPR000690 Zinc finger%2C C2H2-type matrin
ch03	Solyc03g083440.2*	46882015	46893435	11421	EDS072	Glutamate synthase (AHRD V1 **** C1E4G5_9CHLO)%3B contains Interpro domain(s) IPR012220 Glutamate synthase%2C eukaryotic IPR006005 Glutamate synthase%2C NADH/NADPH%2C small subunit 1
ch03	Solyc03g083450.1*	46899102	46899437	336	EDS072	UPF0369 protein C6orf57 (AHRD V1 -*-- CF057_HUMAN)%3B contains Interpro domain(s) IPR012875 Protein of unknown function DUF1674
ch03	Solyc03g083460.2*	46900432	46904401	3970	EDS072	RING finger protein (AHRD V1 *-*- C6EUD3_SOYBN)%3B contains Interpro domain(s) IPR018957 Zinc finger%2C C3HC4 RING-type
ch03	Solyc03g083470.2*	46904470	46906666	2197	EDS072	Receptor like kinase%2C RLK
ch03	Solyc03g083480.2*	46907988	46909219	1232	EDS072	Receptor-like kinase (AHRD V1 *-*- Q9LL53_ORYSA)
ch03	Solyc03g083490.2*	46964587	46965347	761	EDS072	Unknown Protein (AHRD V1)%3B contains Interpro domain(s) IPR009902 Protein of unknown function DUF1442
ch03	Solyc03g083500.2*	46973344	46974202	859	EDS072	Unknown Protein (AHRD V1)%3B contains Interpro domain(s) IPR009902 Protein of unknown function DUF1442
ch03	Solyc03g083510.2*	46975725	46978149	2425	EDS072	LRR receptor-like serine/threonine-protein kinase%2C RLP
ch03	Solyc03g083520.2*	47010674	47015134	4461	EDS072	Calmodulin (AHRD V1 ***- B6T4U8_MAIZE)%3B contains Interpro domain(s) IPR011992 EF-Hand type
ch03	Solyc03g083530.2*	47018628	47020981	2354	EDS072	40S ribosomal protein S13 (AHRD V1 ***- D7LRU2_ARALY)%3B contains Interpro domain(s) IPR000589 Ribosomal protein S15
ch03	Solyc03g083540.2*	47028518	47035641	7124	EDS072	Methylosome subunit pICln (AHRD V1 ***- B4FU22_MAIZE)%3B contains Interpro domain(s) IPR003521 Nucleotide-sensitive chloride conductance regulator
ch03	Solyc03g083550.1*	47036392	47037612	1221	EDS072	UDP-D-glucuronate 4-epimerase 2 (AHRD V1 **** D7KP52_ARALY)%3B contains Interpro domain(s) IPR016040 NAD(P)-binding domain
ch03	Solyc03g083560.1*	47058250	47059299	1050	EDS072	Expressed protein (Fragment) (AHRD V1 ***- B3VJP0_POPTN)%3B contains Interpro domain(s) IPR006766 Phosphate-induced protein 1 conserved region
ch03	Solyc03g083570.2*	47072182	47074974	2793	EDS072	Unknown Protein (AHRD V1)
ch03	Solyc03g083580.2*	47077199	47090326	13128	EDS072	Mitochondrial intermediate peptidase (AHRD V1 **-- Q17F93_AEDAE)%3B contains Interpro domain(s) IPR001567 Peptidase M3A and M3B%2C thimet/oligopeptidase F
ch03	Solyc03g083880.2	47361452	47364301	2850	EDS073	NAC domain protein IPR003441 (AHRD V1 ***- B9GVQ8_POPTR)%3B contains Interpro domain(s) IPR003441 No apical meristem (NAM) protein
ch03	Solyc03g083890.1	47365505	47365654	150	EDS073	Unknown Protein (AHRD V1)
ch03	Solyc03g083900.2	47371423	47375428	4006	EDS073	Laccase-22 (AHRD V1 **-- LAC22_ORYSJ)%3B contains Interpro domain(s) IPR001117 Multicopper oxidase%2C type 1
ch03	Solyc03g083910.2	47397595	47401871	4277	EDS073	Acid beta-fructofuranosidase (AHRD V1 **-- Q575T1_WHEAT)%3B contains Interpro domain(s) IPR001362 Glycoside hydrolase%2C family 32
ch03	Solyc03g083920.1	47404613	47405083	471	EDS073	Protein FAR1-RELATED SEQUENCE 5 (AHRD V1 **-- FRS5_ARATH)%3B contains Interpro domain(s) IPR007527 Zinc finger%2C SWIM-type
ch03	Solyc03g083930.1	47411640	47411999	360	EDS073	Protein FAR1-RELATED SEQUENCE 3 (AHRD V1 ***- FRS3_ARATH)
ch03	Solyc03g083940.1	47412462	47412728	267	EDS073	Unknown Protein (AHRD V1)
ch03	Solyc03g083950.1	47428315	47428695	381	EDS073	Unknown Protein (AHRD V1)
ch03	Solyc03g083960.2	47442646	47445417	2772	EDS073	Trehalose 6-phosphate phosphatase (AHRD V1 **** D4QAK5_TOBAC)%3B contains Interpro domain(s) IPR003337 Trehalose-phosphatase
ch03	Solyc03g083970.2	47468935	47471771	2837	EDS073	IQ calmodulin-binding motif family protein (AHRD V1 **** B6TKK9_MAIZE)
ch03	Solyc03g083980.1	47473609	47474169	561	EDS073	Unknown Protein (AHRD V1)
ch03	Solyc03g083990.1	47478103	47478474	372	EDS073	Cortical cell-delineating protein (AHRD V1 **-- B6UGA2_MAIZE)%3B contains Interpro domain(s) IPR013770 Plant lipid transfer protein and hydrophobic protein%2C helical
ch03	Solyc03g090990.1	47549521	47549850	330	EDS073	Cortical cell-delineating protein (AHRD V1 **-- B6T026_MAIZE)%3B contains Interpro domain(s) IPR013770 Plant lipid transfer protein and hydrophobic protein%2C helical
ch03	Solyc03g091000.1	47557912	47558241	330	EDS073	Cortical cell-delineating protein (AHRD V1 **-- B6UAC7_MAIZE)%3B contains Interpro domain(s) IPR013770 Plant lipid transfer protein and hydrophobic protein%2C helical
ch03	Solyc03g091010.1	47568470	47568799	330	EDS073	Cortical cell-delineating protein (AHRD V1 **-- B6T026_MAIZE)%3B contains Interpro domain(s) IPR013770 Plant lipid transfer protein and hydrophobic protein%2C helical
ch03	Solyc03g091020.1	47592266	47592595	330	EDS073	Cortical cell-delineating protein (AHRD V1 **-- B6T026_MAIZE)%3B contains Interpro domain(s) IPR013770 Plant lipid transfer protein and hydrophobic protein%2C helical
ch03	Solyc03g091030.1	47615373	47615702	330	EDS073	Cortical cell-delineating protein (AHRD V1 **-- B6T7W8_MAIZE)%3B contains Interpro domain(s) IPR013770 Plant lipid transfer protein and hydrophobic protein%2C helical
ch03	Solyc03g091040.1	47636812	47637141	330	EDS073	Cortical cell-delineating protein (AHRD V1 **-- B6T7W8_MAIZE)%3B contains Interpro domain(s) IPR013770 Plant lipid transfer protein and hydrophobic protein%2C helical
ch03	Solyc03g093040.2	47645041	47647080	2040	EDS073	Cortical cell-delineating protein (AHRD V1 **-- B6UAC7_MAIZE)%3B contains Interpro domain(s) IPR013770 Plant lipid transfer protein and hydrophobic protein%2C helical
ch03	Solyc03g093050.1	47662400	47662729	330	EDS073	Cortical cell-delineating protein (AHRD V1 **-- B6UAC7_MAIZE)%3B contains Interpro domain(s) IPR013770 Plant lipid transfer protein and hydrophobic protein%2C helical
ch03	Solyc03g093060.1	47670675	47671004	330	EDS073	Cortical cell-delineating protein (AHRD V1 **-- B6T026_MAIZE)%3B contains Interpro domain(s) IPR013770 Plant lipid transfer protein and hydrophobic protein%2C helical
ch03	Solyc03g093070.1	47674734	47675087	354	EDS073	Cortical cell-delineating protein (AHRD V1 **-- B6UAC7_MAIZE)%3B contains Interpro domain(s) IPR013770 Plant lipid transfer protein and hydrophobic protein%2C helical
ch03	Solyc03g093080.2	47714082	47715297	1216	EDS073	Xyloglucan endotransglucosylase/hydrolase 9 (AHRD V1 **** C0IRG8_9ERIC)%3B contains Interpro domain(s) IPR016455 Xyloglucan endotransglucosylase/hydrolase
ch03	Solyc03g093090.1	47718464	47722698	4235	EDS073	Ulp1 protease family C-terminal catalytic domain containing protein (AHRD V1 *-*- Q60D46_SOLDE)
ch03	Solyc03g093100.1	47724295	47726785	2491	EDS073	Mutator-like transposase (AHRD V1 ***- Q9FH43_ARATH)%3B contains Interpro domain(s) IPR018289 MULE transposase%2C conserved domain
ch03	Solyc03g093110.2	47731255	47732516	1262	EDS073	Xyloglucan endotransglucosylase/hydrolase 9 (AHRD V1 **** C0IRG8_9ERIC)%3B contains Interpro domain(s) IPR016455 Xyloglucan endotransglucosylase/hydrolase
ch03	Solyc03g093120.2	47736430	47737672	1243	EDS073	Xyloglucan endotransglucosylase/hydrolase 9 (AHRD V1 **** C0IRG8_9ERIC)%3B contains Interpro domain(s) IPR016455 Xyloglucan endotransglucosylase/hydrolase
ch03	Solyc03g093130.2	47752186	47753434	1249	EDS073	Xyloglucan endotransglucosylase/hydrolase 9 (AHRD V1 **** C0IRG8_9ERIC)%3B contains Interpro domain(s) IPR016455 Xyloglucan endotransglucosylase/hydrolase IPR008263 Glycoside hydrolase%2C family 16%2C active site
ch03	Solyc03g093140.2	47765031	47767076	2046	EDS073	MFS family major facilitator transporter glycerol-3-phosphate cation symporter (AHRD V1 **** C9PNR4_9PAST)%3B contains Interpro domain(s) IPR016196 Major facilitator superfamily%2C general substrate transporter
ch03	Solyc03g093150.1	47798304	47801246	2943	EDS073	Pentatricopeptide repeat-containing protein (AHRD V1 ***- D7MLV6_ARALY)%3B contains Interpro domain(s) IPR002885 Pentatricopeptide repeat
ch03	Solyc03g093160.2	47808883	47814643	5761	EDS073	LUC7-like 2 (AHRD V1 *--- Q6NVN5_XENTR)%3B contains Interpro domain(s) IPR004882 LUC7 related
ch03	Solyc03g093170.1	47827998	47829731	1734	EDS073	Pentatricopeptide repeat-containing protein (AHRD V1 ***- D7L401_ARALY)%3B contains Interpro domain(s) IPR002885 Pentatricopeptide repeat
ch03	Solyc03g093180.1	47830010	47830684	675	EDS073	Peroxisomal membrane protein 11-4 (AHRD V1 ***- PX114_ORYSJ)%3B contains Interpro domain(s) IPR008733 Peroxisomal biogenesis factor 11
ch03	Solyc03g093190.1	47835143	47835511	369	EDS073	SKP1-like 2 (AHRD V1 ***- D3TVT1_PETHY)%3B contains Interpro domain(s) IPR001232 SKP1 component
ch03	Solyc03g093200.2	47837141	47842986	5846	EDS073	Os04g0461600 protein (Fragment) (AHRD V1 *-*- Q0JCM6_ORYSJ)%3B contains Interpro domain(s) IPR006461 Protein of unknown function Cys-rich
ch03	Solyc03g093210.2	47847208	47852705	5498	EDS073	Unknown Protein (AHRD V1)
ch03	Solyc03g093220.2	47854719	47857689	2971	EDS073	Unknown Protein (AHRD V1)
ch03	Solyc03g093230.2	47871665	47872979	1315	EDS073	Aquaporin (AHRD V1 ***- Q39956_HELAN)%3B contains Interpro domain(s) IPR000425 Major intrinsic protein
ch03	Solyc03g093240.2	47874481	47880681	6201	EDS073	GTP-binding protein YqeH (AHRD V1 **-- C6VPQ3_LACPJ)%3B contains Interpro domain(s) IPR002917 GTP-binding protein%2C HSR1-related
ch03	Solyc03g093250.1	47882488	47886336	3849	EDS073	Structural maintenance of chromosomes 2 (AHRD V1 **-- Q52KE9_MOUSE)%3B contains Interpro domain(s) IPR003395 RecF/RecN/SMC protein%2C N-terminal
ch03	Solyc03g093260.2	47889617	47896518	6902	EDS073	Structural maintenance of chromosomes 2 (AHRD V1 **-- Q52KE9_MOUSE)%3B contains Interpro domain(s) IPR003395 RecF/RecN/SMC protein%2C N-terminal
ch03	Solyc03g093270.2	47900052	47902030	1979	EDS073	Reductase 2 (AHRD V1 ***- Q6TY50_HYDMC)%3B contains Interpro domain(s) IPR020471 Aldo/keto reductase subgroup
ch03	Solyc03g093280.1	47906753	47908059	1307	EDS073	Reductase 1 (AHRD V1 ***- Q6TY49_HYDMC)%3B contains Interpro domain(s) IPR020471 Aldo/keto reductase subgroup
ch03	Solyc03g093290.2	47914776	47916079	1304	EDS073	Reductase 2 (AHRD V1 ***- Q6TY50_HYDMC)%3B contains Interpro domain(s) IPR020471 Aldo/keto reductase subgroup
ch03	Solyc03g093300.2	47917221	47929938	12718	EDS073	2-phosphoglycerate kinase (AHRD V1 ***- C3SAC6_BRADI)
ch03	Solyc03g093310.2	47931540	47934107	2568	EDS073	F-box family protein (AHRD V1 ***- B9H075_POPTR)%3B contains Interpro domain(s) IPR001810 Cyclin-like F-box
ch03	Solyc03g093320.1*	47953176	47954676	1501	EDS073	Ycf2 (AHRD V1 ***- D2KLP5_OLEEU)
ch03	Solyc03g093330.2*	48015122	48019577	4456	EDS073	Receptor like kinase%2C RLK
ch03	Solyc03g093340.2*	48060313	48064135	3823	EDS073	Genomic DNA chromosome 5 TAC clone K11J9 (AHRD V1 *-*- Q9FKH0_ARATH)
ch03	Solyc03g093350.2*	48068163	48070598	2436	EDS073	RNA-binding protein 39 (AHRD V1 *--- RBM39_PONAB)%3B contains Interpro domain(s) IPR012677 Nucleotide-binding%2C alpha-beta plait
ch03	Solyc03g093360.2*	48078644	48079817	1174	EDS073	Wound/stress protein (AHRD V1 **-- Q672Q3_SOLLC)%3B contains Interpro domain(s) IPR001024 Lipoxygenase%2C LH2
ch03	Solyc03g093370.1*	48086463	48090464	4002	EDS073	Protein DYAD (AHRD V1 ***- DYAD_ARATH)
ch03	Solyc03g093380.1*	48094327	48101487	7161	EDS073	Receptor like kinase%2C RLK
ch03	Solyc03g093390.2*	48101735	48103600	1866	EDS073	Expansin protein (AHRD V1 ***- Q14F61_WHEAT)%3B contains Interpro domain(s) IPR007117 Pollen allergen/expansin%2C C-terminal
ch03	Solyc03g093400.2*	48141579	48145343	3765	EDS073	Solute carrier family 2%2C facilitated glucose transporter member 5 (AHRD V1 ***- GTR5_SHEEP)%3B contains Interpro domain(s) IPR003663 Sugar/inositol transporter
ch03	Solyc03g093410.2*	48148120	48150025	1906	EDS073	High-affinity glucose transporter (AHRD V1 **** HGT1_KLULA)%3B contains Interpro domain(s) IPR003663 Sugar/inositol transporter
ch03	Solyc03g093420.1*	48156195	48156545	351	EDS073	Unknown Protein (AHRD V1)
ch03	Solyc03g093430.2*	48160685	48165589	4905	EDS073	Rho GTPase activating protein 1 (AHRD V1 *-** Q568D8_DANRE)%3B contains Interpro domain(s) IPR000198 RhoGAP
ch03	Solyc03g093440.2*	48166952	48178089	11138	EDS073	N(4)-(Beta-n-acetylglucosaminyl)-l-asparaginase (AHRD V1 **** Q16VX6_AEDAE)%3B contains Interpro domain(s) IPR000246 Peptidase T2%2C asparaginase 2
ch03	Solyc03g093450.2*	48185092	48191194	6103	EDS073	Receptor-like protein kinase (AHRD V1 **** Q9FZP2_ARATH)%3B contains Interpro domain(s) IPR002290 Serine/threonine protein kinase
ch03	Solyc03g093460.2*	48193374	48195675	2302	EDS073	Receptor-like kinase (AHRD V1 ***- C0SW26_SOYBN)%3B contains Interpro domain(s) IPR002290 Serine/threonine protein kinase
ch03	Solyc03g093470.2*	48203734	48206902	3169	EDS073	Acid phosphatase (AHRD V1 **-- Q53WT2_SOLLC)%3B contains Interpro domain(s) IPR010028 Acid phosphatase%2C plant
ch03	Solyc03g093480.2*	48226050	48252855	26806	EDS073	U3 small nucleolar RNA-associated protein 10 (AHRD V1 *--- C8VGG5_EMENI)%3B contains Interpro domain(s) IPR012954 BP28%2C C-terminal
ch03	Solyc03g093490.2*	48279419	48282209	2791	EDS073	WD-repeat protein (AHRD V1 ***- Q6V5I1_SISIR)%3B contains Interpro domain(s) IPR011044 Quinoprotein amine dehydrogenase%2C beta chain-like
ch03	Solyc03g093500.2*	48284767	48288078	3312	EDS073	WD-repeat protein (AHRD V1 ***- Q6V5F1_9BRAS)%3B contains Interpro domain(s) IPR011046 WD40 repeat-like
ch03	Solyc03g093510.2*	48303256	48310645	7390	EDS073	Serine esterase family protein (AHRD V1 **-- B6U861_MAIZE)%3B contains Interpro domain(s) IPR007751 Protein of unknown function DUF676%2C hydrolase-like
ch03	Solyc03g093520.2*	48317107	48330077	12971	EDS073	Phosphofructokinase family protein (AHRD V1 ***- D7MV38_ARALY)%3B contains Interpro domain(s) IPR012004 Pyrophosphate-dependent phosphofructokinase TP0108
ch03	Solyc03g093530.1*	48350256	48351303	1048	EDS073	Ethylene responsive transcription factor 1b (AHRD V1 ***- C0J9I8_9ROSA)%3B contains Interpro domain(s) IPR001471 Pathogenesis-related transcriptional factor and ERF%2C DNA-binding
ch03	Solyc03g093540.1*	48354043	48354729	687	EDS073	Ethylene responsive transcription factor 1a (AHRD V1 *-*- C0J9I9_9ROSA)%3B contains Interpro domain(s) IPR001471 Pathogenesis-related transcriptional factor and ERF%2C DNA-binding
ch03	Solyc03g093550.1*	48374208	48374933	726	EDS073	Ethylene responsive transcription factor 1a (AHRD V1 *-*- C0J9I9_9ROSA)%3B contains Interpro domain(s) IPR001471 Pathogenesis-related transcriptional factor and ERF%2C DNA-binding
ch03	Solyc03g093560.1*	48392056	48392790	735	EDS073	Ethylene-responsive transcription factor 2 (AHRD V1 ***- B6U860_MAIZE)%3B contains Interpro domain(s) IPR001471 Pathogenesis-related transcriptional factor and ERF%2C DNA-binding
ch03	Solyc03g093580.1*	48442617	48442832	216	EDS073	Pol polyprotein (AHRD V1 ***- Q94FM1_CITPA)
ch03	Solyc03g093590.1*	48449483	48449695	213	EDS073	Unknown Protein (AHRD V1)
ch03	Solyc03g093600.1*	48459787	48460416	630	EDS073	Unknown Protein (AHRD V1)
ch03	Solyc03g093610.1*	48476779	48477507	729	EDS073	Ethylene responsive transcription factor 1b (AHRD V1 **** C0J9I8_9ROSA)%3B contains Interpro domain(s) IPR001471 Pathogenesis-related transcriptional factor and ERF%2C DNA-binding
ch03	Solyc03g093620.1*	48598697	48599680	984	EDS073	Sulfotransferase family protein (AHRD V1 **** D7KQF7_ARALY)%3B contains Interpro domain(s) IPR000863 Sulfotransferase
ch03	Solyc03g093630.1*	48603800	48605620	1821	EDS073	Pentatricopeptide repeat-containing protein (AHRD V1 ***- D7LJ24_ARALY)%3B contains Interpro domain(s) IPR002885 Pentatricopeptide repeat
ch03	Solyc03g093640.2*	48624958	48655114	30157	EDS073	Polycomb group protein EMBRYONIC FLOWER 2 (AHRD V1 **-- EMF2_ARATH)%3B contains Interpro domain(s) IPR007087 Zinc finger%2C C2H2-type
ch03	Solyc03g093650.2	48719533	48725961	6429	EDS073	Uncharacterized ABC transporter ATP-binding protein/permease C9B6.09c (AHRD V1 *--* YNT9_SCHPO)%3B contains Interpro domain(s) IPR001140 ABC transporter%2C transmembrane region
ch03	Solyc03g093660.1	48751617	48753827	2211	EDS073	Unknown Protein (AHRD V1)
ch03	Solyc03g093670.1	48754014	48754406	393	EDS073	Unknown Protein (AHRD V1)
ch03	Solyc03g093680.2	48763706	48768132	4427	EDS073	Mago nashi-like protein 2 (AHRD V1 ***- A5H9J2_9SOLA)%3B contains Interpro domain(s) IPR004023 Mago nashi protein
ch03	Solyc03g093690.2	48771078	48774007	2930	EDS073	Peptide methionine sulfoxide reductase msrA (AHRD V1 **** D2B4D8_STRRD)%3B contains Interpro domain(s) IPR002569 Methionine sulphoxide reductase A
ch03	Solyc03g093700.1	48774527	48778274	3748	EDS073	Histone-lysine N-methyltransferase%2C H3 lysine-9 specific 5 (AHRD V1 *-** EHMT1_HUMAN)%3B contains Interpro domain(s) IPR003105 SRA-YDG
ch03	Solyc03g093710.1	48793047	48795563	2517	EDS073	Histone-lysine N-methyltransferase (AHRD V1 *-** B6K768_SCHJY)%3B contains Interpro domain(s) IPR003105 SRA-YDG
ch03	Solyc03g093720.1	48819465	48820679	1215	EDS073	Histone-lysine N-methyltransferase-like protein (AHRD V1 *-*- Q6ZJS5_ORYSJ)%3B contains Interpro domain(s) IPR003105 SRA-YDG
ch03	Solyc03g093730.1	48822841	48823341	501	EDS073	Unknown Protein (AHRD V1)
ch03	Solyc03g093740.1	48870698	48872067	1370	EDS073	Histone-lysine N-methyltransferase (AHRD V1 ***- B6K768_SCHJY)%3B contains Interpro domain(s) IPR003606 Pre-SET zinc-binding sub-group
ch03	Solyc03g093750.1	48874106	48874921	816	EDS073	Beta-galactosidase (AHRD V1 ***- Q546T5_SOLLC)
ch03	Solyc03g093760.1	48880373	48882766	2394	EDS073	Histone-lysine N-methyltransferase-like protein (AHRD V1 *-** Q6ZJS5_ORYSJ)%3B contains Interpro domain(s) IPR003105 SRA-YDG
ch03	Solyc03g093770.1	48892056	48893662	1607	EDS073	Histone-lysine N-methyltransferase H3 lysine-9 specific SUVH1 (AHRD V1 *--- B6U899_MAIZE)%3B contains Interpro domain(s) IPR003105 SRA-YDG
ch03	Solyc03g093780.1	48900633	48900917	285	EDS073	F-box family protein (AHRD V1 ***- D7L456_ARALY)
ch03	Solyc03g093790.2	48917947	48921541	3595	EDS073	Cyclin-like (AHRD V1 **** Q6H3X9_ORYSJ)%3B contains Interpro domain(s) IPR012389 Negative regulatory factor PREG
ch03	Solyc03g093800.1*	48932196	48932621	426	EDS073	Unknown Protein (AHRD V1)
ch03	Solyc03g093810.1*	48948346	48948537	192	EDS073	Unknown Protein (AHRD V1)
ch03	Solyc03g093820.1*	48953335	48953664	330	EDS073	Unknown Protein (AHRD V1)
ch03	Solyc03g093830.2*	48957437	48962293	4857	EDS073	Chaperone protein dnaJ-like (AHRD V1 **-- Q6H3Y3_ORYSJ)
ch03	Solyc03g093840.1*	48962675	48968719	6045	EDS073	UvrD helicase (AHRD V1 **-- D9IV51_HORVD)
ch03	Solyc03g093850.1*	48970475	48976133	5659	EDS073	ATP-dependent DNA helicase (AHRD V1 **** B9DMT1_STACT)%3B contains Interpro domain(s) IPR000212 DNA helicase%2C UvrD/REP type
ch03	Solyc03g093860.1*	48979300	48982008	2709	EDS073	ATP-dependent DNA helicase (AHRD V1 *-*- A4C0C0_9FLAO)%3B contains Interpro domain(s) IPR000212 DNA helicase%2C UvrD/REP type
ch03	Solyc03g093870.1*	48983889	48984413	525	EDS073	Zinc finger family protein (AHRD V1 *-*- D7LJS8_ARALY)%3B contains Interpro domain(s) IPR007087 Zinc finger%2C C2H2-type
ch03	Solyc03g093880.2*	48989314	48993935	4622	EDS073	UPF0406 protein C16orf57 homolog (AHRD V1 *-*- CP057_MOUSE)%3B contains Interpro domain(s) IPR019146 Unidentified protein family UPF0406
ch03	Solyc03g093890.2*	48994736	48996204	1469	EDS073	Myb-related transcription factor (AHRD V1 *--* A7ULI0_DATME)%3B contains Interpro domain(s) IPR015495 Myb transcription factor
ch03	Solyc03g093900.1*	49035058	49035842	785	EDS073	RNase H family protein (AHRD V1 ***- Q0KIQ6_SOLDE)%3B contains Interpro domain(s) IPR002156 Ribonuclease H
ch03	Solyc03g093920.1*	49047653	49047808	156	EDS073	Unknown Protein (AHRD V1)
ch03	Solyc03g093930.2*	49058544	49059666	1123	EDS073	Myb-related transcription factor (AHRD V1 **-* B2CZJ1_CAPAN)%3B contains Interpro domain(s) IPR015495 Myb transcription factor
ch03	Solyc03g093940.1*	49080988	49081796	809	EDS073	Myb-related transcription factor-like protein (AHRD V1 **-- Q9SPG6_ARATH)%3B contains Interpro domain(s) IPR015495 Myb transcription factor
ch03	Solyc03g095200.1*	49617776	49619908	2133	EDS074	Pentatricopeptide repeat-containing protein (AHRD V1 ***- D7KP47_ARALY)%3B contains Interpro domain(s) IPR002885 Pentatricopeptide repeat
ch03	Solyc03g095210.1*	49620743	49622751	2009	EDS074	WD repeat-containing protein 5 homolog (AHRD V1 *--- WDR5_DICDI)%3B contains Interpro domain(s) IPR017986 WD40 repeat%2C region
ch03	Solyc03g095220.2	49632071	49636679	4609	EDS074	Translocase of chloroplast 34 (AHRD V1 **-- B6TBT7_MAIZE)%3B contains Interpro domain(s) IPR006703 AIG1
ch03	Solyc03g095230.2	49656439	49662007	5569	EDS074	Tetratricopeptide repeat protein 4 homolog (AHRD V1 *--- TTC4_DICDI)%3B contains Interpro domain(s) IPR011990 Tetratricopeptide-like helical
ch03	Solyc03g095240.2	49661948	49675656	13709	EDS074	SET and MYND domain containing 3 (AHRD V1 *-*- Q4V8B9_RAT)%3B contains Interpro domain(s) IPR001214 SET
ch03	Solyc03g095250.2	49676759	49683096	6338	EDS074	cDNA clone 001-032-H02 full insert sequence (Fragment) (AHRD V1 **-- B7E5B1_ORYSJ)
ch03	Solyc03g095260.2	49686853	49693458	6606	EDS074	Conserved Plasmodium protein (AHRD V1 *-*- Q8I666_PLAF7)%3B contains Interpro domain(s) IPR011046 WD40 repeat-like
ch03	Solyc03g095270.1	49716981	49717697	717	EDS074	Unknown Protein (AHRD V1)%3B contains Interpro domain(s) IPR007087 Zinc finger%2C C2H2-type
ch03	Solyc03g095410.2	49957019	49986156	29138	EDS075	Exocyst complex component protein (AHRD V1 ***- A8NX01_COPC7)%3B contains Interpro domain(s) IPR009976 Exocyst complex component Sec10
ch03	Solyc03g095420.1	49988307	49988480	174	EDS075	Phosphoribosyltransferase (Fragment) (AHRD V1 **-- Q8LSY8_TAXDI)%3B contains Interpro domain(s) IPR013583 Phosphoribosyltransferase C-terminal%2C plant
ch03	Solyc03g095430.1	49993337	49993918	582	EDS075	Anthranilate phosphoribosyltransferase-like protein (AHRD V1 **-- Q0TV71_ARATH)
ch03	Solyc03g095440.1	50011084	50011248	165	EDS075	Unknown Protein (AHRD V1)
ch03	Solyc03g095450.2	50014714	50023523	8810	EDS075	RING finger protein 141 (AHRD V1 *--- RN141_CANFA)%3B contains Interpro domain(s) IPR018957 Zinc finger%2C C3HC4 RING-type
ch03	Solyc03g095460.1	50029079	50030372	1294	EDS075	Unknown Protein (AHRD V1)
ch03	Solyc03g095470.2	50038110	50041530	3421	EDS075	Chromosome 01 contig 1 DNA sequence (Fragment) (AHRD V1 *-*- Q01FK5_OSTTA)%3B contains Interpro domain(s) IPR013261 Mitochondrial inner membrane translocase complex%2C subunit Tim21
ch03	Solyc03g095480.1	50055118	50055447	330	EDS075	Ribosomal protein-like (AHRD V1 ***- Q8GVY1_ORYSJ)%3B contains Interpro domain(s) IPR006912 Protein of unknown function DUF635
ch03	Solyc03g095490.2	50063905	50066754	2850	EDS075	Receptor like kinase%2C RLK
ch03	Solyc03g095500.2	50068455	50069523	1069	EDS075	Thioredoxin h-like protein (AHRD V1 ***- Q8H6X3_TOBAC)%3B contains Interpro domain(s) IPR015467 Thioredoxin%2C core
ch03	Solyc03g095510.2	50069695	50073790	4096	EDS075	Protein kinase 2 (AHRD V1 ***- D3BIR2_POLPA)%3B contains Interpro domain(s) IPR002290 Serine/threonine protein kinase
ch03	Solyc03g095520.1	50103176	50104324	1149	EDS075	Unknown Protein (AHRD V1)
ch03	Solyc03g095530.1	50117147	50117341	195	EDS075	Unknown Protein (AHRD V1)
ch03	Solyc03g095540.1	50182313	50182564	252	EDS075	Unknown Protein (AHRD V1)
ch03	Solyc03g095550.1	50203950	50206144	2195	EDS075	Hydrolase alpha/beta fold family protein expressed (AHRD V1 **-- Q2QYJ1_ORYSJ)%3B contains Interpro domain(s) IPR000073 Alpha/beta hydrolase fold-1
ch03	Solyc03g095560.1	50208925	50209659	735	EDS075	Unknown Protein (AHRD V1)
ch03	Solyc03g095580.1	50211760	50212553	794	EDS075	Unknown Protein (AHRD V1)%3B contains Interpro domain(s) IPR017956 AT hook%2C DNA-binding%2C conserved site
ch03	Solyc03g095590.1	50218063	50218638	576	EDS075	Unknown Protein (AHRD V1)
ch03	Solyc03g095600.1	50224682	50226334	1653	EDS075	CENP-E like kinetochore protein (AHRD V1 *-*- B6SHI8_MAIZE)
ch03	Solyc03g095610.2	50236833	50240242	3410	EDS075	Unknown Protein (AHRD V1)
ch03	Solyc03g095620.2	50240530	50248132	7603	EDS075	ABC-1 domain protein (AHRD V1 **-- A1TWJ2_MARAV)%3B contains Interpro domain(s) IPR004147 ABC-1
ch03	Solyc03g095630.1	50257199	50257405	207	EDS075	Unknown Protein (AHRD V1)
ch03	Solyc03g095640.1	50277573	50278154	582	EDS075	Mutator-like transposase (AHRD V1 ***- Q9FW81_ORYSJ)%3B contains Interpro domain(s) IPR018289 MULE transposase%2C conserved domain
ch03	Solyc03g095650.2	50279919	50288063	8145	EDS075	MLO-like protein 17 (AHRD V1 ***- C6EWF0_VITVI)%3B contains Interpro domain(s) IPR004326 Mlo-related protein
ch03	Solyc03g095660.1	50290262	50290464	203	EDS075	Unknown Protein (AHRD V1)
ch03	Solyc03g095670.1	50295193	50295921	729	EDS075	SNF2 domain-containing protein (AHRD V1 ***- D7LFU4_ARALY)
ch03	Solyc03g095680.1	50296179	50312535	16357	EDS075	SNF2 helicase (AHRD V1 *--- D7FHS8_ECTSI)%3B contains Interpro domain(s) IPR000330 SNF2-related
ch03	Solyc03g095690.2	50329554	50335009	5456	EDS075	Chromodomain-helicase-DNA-binding protein 3 (AHRD V1 *--- CHD3_DROME)%3B contains Interpro domain(s) IPR001650 DNA/RNA helicase%2C C-terminal
ch03	Solyc03g095700.1	50336386	50336811	426	EDS075	Genomic DNA chromosome 5 TAC clone K18I23 (AHRD V1 ***- Q9FLD2_ARATH)
ch03	Solyc03g095710.2	50338173	50341110	2938	EDS075	Alpha-amylase (AHRD V1 **** Q8LP27_IPONI)%3B contains Interpro domain(s) IPR013775 Alpha-amylase%2C plant
ch03	Solyc03g095720.2	50344450	50348825	4376	EDS075	Transcription elongation factor A protein 2 (AHRD V1 **** B6TCL2_MAIZE)%3B contains Interpro domain(s) IPR006289 Transcription elongation factor%2C TFIIS
ch03	Solyc03g095730.2	50349408	50352048	2641	EDS075	Ubiquinol-cytochrome c reductase complex protein (AHRD V1 ***- B6T3C5_MAIZE)
ch03	Solyc03g095750.1	50369743	50370823	1081	EDS075	Chlorophyllide a oxygenase%2C chloroplastic (AHRD V1 *-*- CAO_ORYSJ)
ch03	Solyc03g095760.2	50400770	50406711	5942	EDS075	Rhodanese domain protein (AHRD V1 *--- A1VNM1_POLNA)%3B contains Interpro domain(s) IPR001763 Rhodanese-like
ch03	Solyc03g095770.2	50421318	50423492	2175	EDS075	WRKY transcription factor 6 (AHRD V1 **** A7UGD3_SOLTU)%3B contains Interpro domain(s) IPR003657 DNA-binding WRKY
ch03	Solyc03g095780.1	50483220	50483825	606	EDS075	Abscisic acid receptor PYL6 (AHRD V1 **-* PYL6_ARATH)%3B contains Interpro domain(s) IPR019587 Polyketide cyclase/dehydrase
ch03	Solyc03g095790.1	50570933	50571424	492	EDS075	Unknown Protein (AHRD V1)
ch03	Solyc03g095800.1	50584222	50584452	231	EDS075	Unknown Protein (AHRD V1)
ch03	Solyc03g095810.2	50895100	50899230	4131	EDS075	Os03g0291800 protein (Fragment) (AHRD V1 **-- Q0DSS4_ORYSJ)%3B contains Interpro domain(s) IPR004253 Protein of unknown function DUF231%2C plant
ch03	Solyc03g095820.2	50908871	50913134	4264	EDS075	Cell number regulator 13 (AHRD V1 **-- B6SJQ0_MAIZE)%3B contains Interpro domain(s) IPR006461 Protein of unknown function Cys-rich
ch03	Solyc03g095830.1	50955623	50957002	1380	EDS075	Unknown Protein (AHRD V1)
ch03	Solyc03g095840.2	50975441	50981714	6274	EDS075	Eukaryotic translation initiation factor 2 alpha subunit family protein expressed (AHRD V1 **** Q10MT2_ORYSJ)%3B contains Interpro domain(s) IPR011488 Eukaryotic translation initiation factor 2%2C alpha subunit
ch03	Solyc03g095850.1	50983692	50985473	1782	EDS075	Peptide-N4-(N-acetyl-beta-glucosaminyl)asparagine amidase A (AHRD V1 ***- B2W0X1_PYRTR)
ch03	Solyc03g095860.2	50985681	50987832	2152	EDS075	Ankyrin repeat domain-containing protein 50 (AHRD V1 ***- B6SWZ3_MAIZE)%3B contains Interpro domain(s) IPR002110 Ankyrin
ch03	Solyc03g095870.1	50990401	50990784	384	EDS075	Unknown Protein (AHRD V1)
ch03	Solyc03g095880.1	51006824	51006976	153	EDS075	Unknown Protein (AHRD V1)
ch03	Solyc03g095890.1	51023162	51023663	502	EDS075	NAD(P)H-quinone oxidoreductase subunit 2 chloroplastic (AHRD V1 ***- D3WBG0_9AQUA)
ch03	Solyc03g095900.2	51028612	51030467	1856	EDS075	1-aminocyclopropane-1-carboxylate oxidase-like protein (AHRD V1 **-* Q9LTH8_ARATH)%3B contains Interpro domain(s) IPR005123 Oxoglutarate and iron-dependent oxygenase
ch03	Solyc03g095910.1	51032191	51032443	253	EDS075	1-aminocyclopropane-1-carboxylate oxidase homolog (AHRD V1 ***- ACCH3_SOLLC)%3B contains Interpro domain(s) IPR005123 Oxoglutarate and iron-dependent oxygenase
ch03	Solyc03g095920.1	51038205	51039510	1306	EDS075	1-aminocyclopropane-1-carboxylate oxidase-like protein (AHRD V1 **-* Q9LTH7_ARATH)%3B contains Interpro domain(s) IPR005123 Oxoglutarate and iron-dependent oxygenase
ch03	Solyc03g095930.1	51046777	51046935	159	EDS075	Unknown Protein (AHRD V1)
ch03	Solyc03g095940.1	51109385	51109897	513	EDS075	LOB domain family protein (AHRD V1 ***- D7L9U4_ARALY)%3B contains Interpro domain(s) IPR004883 Lateral organ boundaries%2C LOB
ch03	Solyc03g095950.2	51110576	51111393	818	EDS075	Unknown Protein (AHRD V1)
ch03	Solyc03g095960.1	51114552	51115541	990	EDS075	Pentatricopeptide repeat-containing protein (AHRD V1 ***- D7LEH5_ARALY)%3B contains Interpro domain(s) IPR002885 Pentatricopeptide repeat
ch03	Solyc03g095970.2	51136945	51138116	1172	EDS075	3-beta hydroxysteroid dehydrogenase (AHRD V1 ***- Q5Q1I5_9LAMI)%3B contains Interpro domain(s) IPR002347 Glucose/ribitol dehydrogenase
ch03	Solyc03g095980.2	51228639	51229402	764	EDS075	Transcription factor bHLH51 (AHRD V1 **-* BH051_ARATH)%3B contains Interpro domain(s) IPR001092 Basic helix-loop-helix dimerisation region bHLH
ch03	Solyc03g095990.1	51231325	51231963	639	EDS075	Unknown Protein (AHRD V1)
ch03	Solyc03g096000.2*	51242345	51256561	14217	EDS075	Clathrin heavy chain (AHRD V1 ***- Q39834_SOYBN)%3B contains Interpro domain(s) IPR016341 Clathrin%2C heavy chain
ch03	Solyc03g096010.1*	51269319	51270050	732	EDS075	Unknown Protein (AHRD V1)
ch03	Solyc03g096020.1*	51273297	51276028	2732	EDS075	RNase H family protein (AHRD V1 *-*- Q0KIQ6_SOLDE)
ch03	Solyc03g096030.2*	51288017	51290350	2334	EDS075	Os03g0291800 protein (Fragment) (AHRD V1 **-- Q0DSS4_ORYSJ)%3B contains Interpro domain(s) IPR004253 Protein of unknown function DUF231%2C plant
ch03	Solyc03g096040.2*	51304230	51305908	1679	EDS075	Mitochondrial peroxiredoxin (1-Cys Prx) with thioredoxin peroxidase activity (AHRD V1 **** C4QX37_PICPG)%3B contains Interpro domain(s) IPR000866 Alkyl hydroperoxide reductase/ Thiol specific antioxidant/ Mal allergen
ch03	Solyc03g096050.2*	51317291	51320454	3164	EDS075	1-aminocyclopropane-1-carboxylate oxidase 1 (AHRD V1 **-* ACCO1_SOLLC)%3B contains Interpro domain(s) IPR005123 Oxoglutarate and iron-dependent oxygenase
ch03	Solyc03g096060.1*	51342445	51342660	216	EDS075	Unknown Protein (AHRD V1)
ch03	Solyc03g096070.2*	51366833	51373415	6583	EDS075	1-phosphatidylinositol-4 5-bisphosphate phosphodiesterase (Phosphoinositide-specific phospholipase c) (AHRD V1 *-** O49950_SOLTU)%3B contains Interpro domain(s) IPR017946 PLC-like phosphodiesterase%2C TIM beta/alpha-barrel domain
ch03	Solyc03g096080.2*	51376491	51382146	5656	EDS075	Yippee zinc-binding-like protein (AHRD V1 **** C1FDK9_9CHLO)%3B contains Interpro domain(s) IPR004910 Yippee-like protein
ch03	Solyc03g096090.2*	51386093	51392949	6857	EDS075	En/Spm-like transposon protein (AHRD V1 *--- O04210_ARATH)
ch03	Solyc03g096100.1	51411975	51414603	2629	EDS075	Yippee zinc-binding-like protein (AHRD V1 **** C1FDK9_9CHLO)%3B contains Interpro domain(s) IPR004910 Yippee-like protein
ch03	Solyc03g096110.1	51430759	51431145	387	EDS075	Yippee-like protein (AHRD V1 ***- A9QXI3_SOLTU)%3B contains Interpro domain(s) IPR004910 Yippee-like protein
ch03	Solyc03g096120.1	51431764	51432662	899	EDS075	Yippee-like protein (AHRD V1 ***- A9QXI3_SOLTU)%3B contains Interpro domain(s) IPR004910 Yippee-like protein
ch03	Solyc03g096130.1	51444254	51446496	2243	EDS075	Yippee zinc-binding-like protein (AHRD V1 **** C1FDK9_9CHLO)%3B contains Interpro domain(s) IPR004910 Yippee-like protein
ch03	Solyc03g096140.1	51467265	51468921	1657	EDS075	Yippee-like protein (AHRD V1 ***- A9QXI3_SOLTU)%3B contains Interpro domain(s) IPR004910 Yippee-like protein
ch03	Solyc03g096150.1	51490050	51491498	1449	EDS075	Yippee-like protein (AHRD V1 ***- A9QXI3_SOLTU)%3B contains Interpro domain(s) IPR004910 Yippee-like protein
ch03	Solyc03g096160.1	51500939	51502966	2028	EDS075	Yippee zinc-binding protein Moh1 (AHRD V1 **** C5JPS8_AJEDS)%3B contains Interpro domain(s) IPR004910 Yippee-like protein
ch03	Solyc03g096170.1	51508353	51508829	477	EDS075	Unknown Protein (AHRD V1)
ch03	Solyc03g096180.2*	51511703	51513982	2280	EDS075	Unknown Protein (AHRD V1)
ch03	Solyc03g096190.1*	51516314	51519526	3213	EDS075	Receptor like kinase%2C RLK
ch03	Solyc03g096200.1*	51581265	51581534	270	EDS075	Zeatin O-glucosyltransferase (AHRD V1 ***- Q8S3B8_SOYBN)
ch03	Solyc03g096210.1*	51597864	51598175	312	EDS075	Unknown Protein (AHRD V1)
ch03	Solyc03g096220.2*	51603420	51604309	890	EDS075	tRNA-splicing endonuclease subunit Sen54 (AHRD V1 ***- SEN54_MOUSE)
ch03	Solyc03g096230.1*	51607346	51608688	1343	EDS075	Unknown Protein (AHRD V1)
ch03	Solyc03g096240.1*	51673726	51674363	638	EDS075	Genomic DNA chromosome 3 P1 clone MFD22 (AHRD V1 ***- Q9LIH2_ARATH)%3B contains Interpro domain(s) IPR004728 Translocation protein Sec62
ch03	Solyc03g096250.2*	51678716	51681604	2889	EDS075	Yippee zinc-binding-like protein (AHRD V1 **** C1FDK9_9CHLO)%3B contains Interpro domain(s) IPR004910 Yippee-like protein
ch03	Solyc03g096260.1*	51688020	51692297	4278	EDS075	Yippee zinc-binding-like protein (AHRD V1 **** C1FDK9_9CHLO)%3B contains Interpro domain(s) IPR004910 Yippee-like protein
ch03	Solyc03g096270.1*	51704191	51705246	1056	EDS075	Gag-Pol polyprotein (AHRD V1 ***- B8YLY7_LOTJA)%3B contains Interpro domain(s) IPR001878 Zinc finger%2C CCHC-type
ch03	Solyc03g096280.1*	51706782	51706946	165	EDS075	Unknown Protein (AHRD V1)
ch03	Solyc03g096290.2*	51709333	51710915	1583	EDS075	Aquaporin-like protein (AHRD V1 ***- Q8W1A9_PETHY)%3B contains Interpro domain(s) IPR012269 Aquaporin
ch03	Solyc03g096300.2*	51765697	51766273	577	EDS075	WUSCHEL-related homeobox 5 (AHRD V1 ***- B6TXK2_MAIZE)%3B contains Interpro domain(s) IPR001356 Homeobox
ch03	Solyc03g096320.1*	51816660	51817049	390	EDS075	HAT family dimerisation domain containing protein expressed (AHRD V1 **-- Q337Y8_ORYSJ)%3B contains Interpro domain(s) IPR008906 HAT dimerisation
ch03	Solyc03g096330.1*	51819199	51820287	1089	EDS075	Unknown Protein (AHRD V1)
ch03	Solyc03g096340.1*	51822260	51822889	630	EDS075	Unknown Protein (AHRD V1)
ch03	Solyc03g096520.1	52104134	52104721	588	EDS076	Unknown Protein (AHRD V1)
ch03	Solyc03g096530.1	52146250	52146702	453	EDS076	Unknown Protein (AHRD V1)
ch03	Solyc03g096540.2	52147104	52148707	1604	EDS076	Wound/stress protein (AHRD V1 **-- Q672Q3_SOLLC)%3B contains Interpro domain(s) IPR001024 Lipoxygenase%2C LH2
ch03	Solyc03g096550.2	52149761	52150922	1162	EDS076	Wound/stress protein (AHRD V1 **-- Q672Q3_SOLLC)%3B contains Interpro domain(s) IPR001024 Lipoxygenase%2C LH2
ch03	Solyc03g096560.1	52160497	52162946	2450	EDS076	Ulp1 protease family C-terminal catalytic domain containing protein (AHRD V1 *-*- Q60D46_SOLDE)%3B contains Interpro domain(s) IPR003653 Peptidase C48%2C SUMO/Sentrin/Ubl1
ch03	Solyc03g096570.1	52164127	52164515	389	EDS076	Unknown Protein (AHRD V1)%3B contains Interpro domain(s) IPR010666 Zinc finger%2C GRF-type
ch03	Solyc03g096580.1	52166054	52166326	273	EDS076	Unknown Protein (AHRD V1)
ch03	Solyc03g096600.1	52191119	52191562	444	EDS076	Unknown Protein (AHRD V1)
ch03	Solyc03g096610.1	52269957	52271390	1434	EDS076	Pentatricopeptide repeat-containing protein (AHRD V1 ***- D7KIH8_ARALY)%3B contains Interpro domain(s) IPR002885 Pentatricopeptide repeat
ch03	Solyc03g096620.1	52279754	52281682	1929	EDS076	F-box family protein (AHRD V1 ***- D7LS19_ARALY)%3B contains Interpro domain(s) IPR001810 Cyclin-like F-box
ch03	Solyc03g096630.1	52293811	52295115	1305	EDS076	Ethylene insensitive-like protein (AHRD V1 ***- D3YBE3_TRIRP)%3B contains Interpro domain(s) IPR006957 Ethylene insensitive 3
ch03	Solyc03g096640.2	52336333	52339563	3231	EDS076	Dehydrogenase/reductase SDR family member 4 (AHRD V1 **-* DHRS4_RABIT)%3B contains Interpro domain(s) IPR002347 Glucose/ribitol dehydrogenase
ch03	Solyc03g096650.1	52398325	52398716	392	EDS076	Tropinone reductase II (AHRD V1 ***- Q6KF77_SOLTU)%3B contains Interpro domain(s) IPR002347 Glucose/ribitol dehydrogenase
ch03	Solyc03g096660.1	52424532	52425543	1012	EDS076	Dehydrogenase/reductase SDR family member 4 (AHRD V1 **-* DHRS4_RAT)%3B contains Interpro domain(s) IPR002347 Glucose/ribitol dehydrogenase
ch03	Solyc03g096670.2*	52436558	52438511	1954	EDS076	Integrin-linked kinase-associated serine/threonine phosphatase 2C (AHRD V1 *-** ILKAP_RAT)%3B contains Interpro domain(s) IPR015655 Protein phosphatase 2C
ch03	Solyc03g096680.1*	52439171	52440889	1719	EDS076	Eukaryotic translation initiation factor 3 subunit 4 (AHRD V1 ***- B4FBV8_MAIZE)%3B contains Interpro domain(s) IPR017334 Translation initiation factor 3%2C RNA-binding subunit
ch03	Solyc03g096690.1*	52451023	52451250	228	EDS076	Mutator-like transposase-like (AHRD V1 ***- Q9FH11_ARATH)%3B contains Interpro domain(s) IPR018289 MULE transposase%2C conserved domain
ch03	Solyc03g096700.1*	52452084	52452897	814	EDS076	Unknown Protein (AHRD V1)
ch03	Solyc03g096710.1*	52467263	52467442	180	EDS076	Unknown Protein (AHRD V1)
ch03	Solyc03g096720.1*	52503694	52504520	827	EDS076	Unknown Protein (AHRD V1)
ch03	Solyc03g096730.2*	52526975	52529237	2263	EDS076	GDP-D-mannose pyrophosphorylase 1
ch03	Solyc03g096740.2*	52535884	52537953	2070	EDS076	Unknown Protein (AHRD V1)
ch03	Solyc03g096750.1*	52543139	52546327	3189	EDS076	Os07g0102900 protein (Fragment) (AHRD V1 *-*- Q0D974_ORYSJ)%3B contains Interpro domain(s) IPR006564 Zinc finger%2C PMZ-type
ch03	Solyc03g096760.1*	52548544	52548882	339	EDS076	Unknown Protein (AHRD V1)
ch03	Solyc03g096770.1*	52562065	52562412	348	EDS076	Unknown Protein (AHRD V1)
ch03	Solyc03g096780.1*	52568046	52568387	342	EDS076	Unknown Protein (AHRD V1)
ch03	Solyc03g096790.2*	52577946	52584548	6603	EDS076	Autophagy-related protein 13 (AHRD V1 *-*- C1GRW0_PARBA)%3B contains Interpro domain(s) IPR018731 Autophagy-related protein 13
ch03	Solyc03g096800.2*	52599162	52609670	10509	EDS076	At5g24290-like protein (Fragment) (AHRD V1 *-*- Q45H28_ARALY)%3B contains Interpro domain(s) IPR008217 Protein of unknown function DUF125%2C transmembrane
ch03	Solyc03g096810.2*	52611236	52615785	4550	EDS076	Transmembrane protein 120A (AHRD V1 ***- B5XCP1_SALSA)%3B contains Interpro domain(s) IPR012926 TMPIT-like
ch03	Solyc03g096820.2*	52622191	52628259	6069	EDS076	Aluminum-activated malate transporter-like (AHRD V1 *--- Q5Z6M4_ORYSJ)%3B contains Interpro domain(s) IPR006214 Uncharacterised protein family UPF0005
ch03	Solyc03g096830.2*	52640192	52646159	5968	EDS076	Pentatricopeptide repeat-containing protein (AHRD V1 *-*- D7M7W8_ARALY)%3B contains Interpro domain(s) IPR002885 Pentatricopeptide repeat
ch03	Solyc03g096840.2*	52656957	52659784	2828	EDS076	Seed specific protein Bn15D1B (AHRD V1 ***- B6TIB8_MAIZE)
ch03	Solyc03g096850.2*	52677249	52679984	2736	EDS076	Genomic DNA chromosome 5 P1 clone MKP11 (AHRD V1 **-- Q9FFJ2_ARATH)%3B contains Interpro domain(s) IPR001478 PDZ/DHR/GLGF
ch03	Solyc03g096860.2*	52681721	52685333	3613	EDS076	Fiber protein Fb34 (AHRD V1 ***- Q6T7D3_GOSBA)%3B contains Interpro domain(s) IPR009606 Protein of unknown function DUF1218
ch03	Solyc03g096870.2*	52685884	52688473	2590	EDS076	WD repeat-containing protein 5 homolog (AHRD V1 *--- WDR5_DICDI)%3B contains Interpro domain(s) IPR017986 WD40 repeat%2C region
ch03	Solyc03g096880.2*	52689628	52695910	6283	EDS076	Unknown Protein (AHRD V1)%3B contains Interpro domain(s) IPR000313 PWWP
ch03	Solyc03g096890.1	52698958	52711178	12221	EDS076	Serine/threonine kinase (AHRD V1 *-*- C4Q278_SCHMA)%3B contains Interpro domain(s) IPR002290 Serine/threonine protein kinase
ch03	Solyc03g096900.2	52711245	52720659	9415	EDS076	GTP pyrophosphokinase (AHRD V1 *--- A4AJW6_9ACTN)%3B contains Interpro domain(s) IPR007685 RelA/SpoT
ch03	Solyc03g096910.2	52722941	52729606	6666	EDS076	ADP-ribosylation factor (AHRD V1 ***- Q5FYS3_DAUCA)%3B contains Interpro domain(s) IPR006688 ADP-ribosylation factor
ch03	Solyc03g096920.2	52731408	52746719	15312	EDS076	Exportin-1 (AHRD V1 ***- D1MAF2_SOLLC)%3B contains Interpro domain(s) IPR014877 Exportin 1%2C C-terminal
ch03	Solyc03g096930.2	52757804	52765180	7377	EDS076	RING finger protein (AHRD V1 **-- Q4WCD2_ASPFU)%3B contains Interpro domain(s) IPR018957 Zinc finger%2C C3HC4 RING-type
ch03	Solyc03g096940.2	52766913	52772068	5156	EDS076	NADH ubiquinone oxidoreductase subunit (AHRD V1 *-** D5RN95_9PROT)%3B contains Interpro domain(s) IPR007763 NADH
ch03	Solyc03g096950.2	52773866	52782491	8626	EDS076	D-xylose transporter (AHRD V1 **** D0DTW3_LACFE)%3B contains Interpro domain(s) IPR003663 Sugar/inositol transporter
ch03	Solyc03g096960.2	52783754	52785783	2030	EDS076	Pm52 protein (AHRD V1 ***- Q2Z1Y5_PRUMU)
ch03	Solyc03g096980.1	52792248	52793774	1527	EDS076	Cytochrome P450
ch03	Solyc03g097560.2*	53339881	53341894	2014	EDS077	MtN3-like protein (AHRD V1 **-- B4FBY7_MAIZE)%3B contains Interpro domain(s) IPR018179 RAG1-activating protein 1 homologue
ch03	Solyc03g097570.2*	53347015	53350566	3552	EDS077	MtN3-like protein (AHRD V1 **-- Q9LUE3_ARATH)%3B contains Interpro domain(s) IPR018179 RAG1-activating protein 1 homologue
ch03	Solyc03g097580.2*	53354925	53356689	1765	EDS077	MtN3-like protein (AHRD V1 **-- Q9LUE3_ARATH)%3B contains Interpro domain(s) IPR018179 RAG1-activating protein 1 homologue
ch03	Solyc03g097590.2*	53372336	53374204	1869	EDS077	MtN3-like protein (AHRD V1 **-- Q9LUE3_ARATH)%3B contains Interpro domain(s) IPR018179 RAG1-activating protein 1 homologue
ch03	Solyc03g097600.2*	53383335	53385093	1759	EDS077	MtN3-like protein (AHRD V1 **-- Q9LUE3_ARATH)%3B contains Interpro domain(s) IPR018179 RAG1-activating protein 1 homologue
ch03	Solyc03g097610.2*	53392341	53394477	2137	EDS077	MtN3-like protein (AHRD V1 **-- Q9LUE3_ARATH)%3B contains Interpro domain(s) IPR018179 RAG1-activating protein 1 homologue
ch03	Solyc03g097620.1*	53398642	53400615	1974	EDS077	MtN3-like protein (AHRD V1 **-- B4FBY7_MAIZE)%3B contains Interpro domain(s) IPR018179 RAG1-activating protein 1 homologue
ch03	Solyc03g097630.2*	53410692	53417468	6777	EDS077	Palmitoyltransferase-like protein (AHRD V1 *-** C6YXK4_ORYSJ)%3B contains Interpro domain(s) IPR001594 Zinc finger%2C DHHC-type
ch03	Solyc03g097640.2*	53417530	53419605	2076	EDS077	Mitochondrial import inner membrane translocase subunit Tim8 (AHRD V1 ***- B6SQH6_MAIZE)%3B contains Interpro domain(s) IPR004217 Mitochondrial inner membrane translocase complex%2C Tim8/9/10/13-zinc finger-like
ch03	Solyc03g097650.2*	53428478	53430021	1544	EDS077	NAC domain transcription factor (AHRD V1 **** Q4U0D4_WHEAT)%3B contains Interpro domain(s) IPR003441 No apical meristem (NAM) protein
ch03	Solyc03g097660.2*	53433559	53435695	2137	EDS077	Unknown Protein (AHRD V1)
ch03	Solyc03g097670.2*	53436068	53446094	10027	EDS077	ATP binding protein (AHRD V1 **-- D7LS09_ARALY)%3B contains Interpro domain(s) IPR003594 ATP-binding region%2C ATPase-like
ch03	Solyc03g104840.1*	55608465	55610146	1682	EDS078	Polyprotein (Fragment) (AHRD V1 *-*- B4YF14_ANACO)%3B contains Interpro domain(s) IPR010661 Reverse transcriptase thumb
ch03	Solyc03g110840.1*	55636673	55637161	489	EDS078	Nuclear transcription factor Y subunit C-1 (AHRD V1 **** B6SWV5_MAIZE)%3B contains Interpro domain(s) IPR003958 Transcription factor CBF/NF-Y/archaeal histone
ch03	Solyc03g110850.1*	55644059	55644550	492	EDS078	Nuclear transcription factor Y subunit C-1 (AHRD V1 *-** B6SWV5_MAIZE)%3B contains Interpro domain(s) IPR003958 Transcription factor CBF/NF-Y/archaeal histone
ch03	Solyc03g110860.2*	55647896	55652698	4803	EDS078	Nuclear transcription factor Y subunit C-1 (AHRD V1 **** B6SWV5_MAIZE)%3B contains Interpro domain(s) IPR003958 Transcription factor CBF/NF-Y/archaeal histone
ch03	Solyc03g110870.2*	55653108	55653767	660	EDS078	Unknown Protein (AHRD V1)
ch03	Solyc03g110880.2*	55658526	55675126	16601	EDS078	DNA-directed RNA polymerase (AHRD V1 ***- B9IL57_POPTR)%3B contains Interpro domain(s) IPR015712 DNA-directed RNA polymerase%2C subunit 2
ch03	Solyc03g110890.1*	55669119	55670024	906	EDS078	Expressed protein (Fragment) (AHRD V1 *-*- B3VV28_POPTN)%3B contains Interpro domain(s) IPR006514 Protein of unknown function DUF579%2C plant
ch03	Solyc03g110900.2*	55671361	55690483	19123	EDS078	Katanin p60 ATPase-containing subunit A-like 1 (AHRD V1 *--- KATL1_DANRE)%3B contains Interpro domain(s) IPR003959 ATPase%2C AAA-type%2C core
ch03	Solyc03g110910.2*	55694999	55699481	4483	EDS078	Histone acetyltransferase ELP3 family protein (AHRD V1 **-- Q22HD8_TETTH)%3B contains Interpro domain(s) IPR005910 Histone acetyltransferase ELP3
ch03	Solyc03g110920.2*	55700438	55706941	6504	EDS078	Receptor expression-enhancing protein 5 (AHRD V1 *--- C3KJ86_ANOFI)%3B contains Interpro domain(s) IPR004345 TB2/DP1 and HVA22 related protein
ch03	Solyc03g110930.2*	55709877	55712968	3092	EDS078	30S ribosomal protein S21%2C chloroplastic (Fragment) (AHRD V1 *--- RR21_SPIOL)%3B contains Interpro domain(s) IPR001911 Ribosomal protein S21
ch03	Solyc03g110940.2*	55715212	55723689	8478	EDS078	Uncharacterized aarF domain-containing protein kinase 1 (AHRD V1 **-- ADCK1_HUMAN)%3B contains Interpro domain(s) IPR004147 ABC-1
ch03	Solyc03g110950.1*	55727909	55729501	1593	EDS078	GRAS family transcription factor (AHRD V1 **-* B9IF61_POPTR)%3B contains Interpro domain(s) IPR005202 GRAS transcription factor
ch03	Solyc03g114520.2*	58550618	58554062	3445	EDS079	Kinetochore protein (AHRD V1 ***- D0FYH3_NICTO)%3B contains Interpro domain(s) IPR008685 Centromere protein Mis12
ch03	Solyc03g114530.2*	58555722	58557161	1440	EDS079	Strictosidine synthase family protein (AHRD V1 ***- D7LVM7_ARALY)%3B contains Interpro domain(s) IPR004141 Strictosidine synthase
ch03	Solyc03g114540.1*	58560110	58561347	1238	EDS079	Strictosidine synthase family protein (AHRD V1 ***- D7LVM7_ARALY)%3B contains Interpro domain(s) IPR004141 Strictosidine synthase
ch03	Solyc03g114550.1*	58563534	58564759	1226	EDS079	Strictosidine synthase family protein (AHRD V1 ***- D7LVM7_ARALY)%3B contains Interpro domain(s) IPR004141 Strictosidine synthase
ch03	Solyc03g114560.2*	58565684	58567032	1349	EDS079	Strictosidine synthase family protein (AHRD V1 ***- D7LVM7_ARALY)%3B contains Interpro domain(s) IPR004141 Strictosidine synthase
ch03	Solyc03g114570.1*	58570859	58571182	324	EDS079	Unknown Protein (AHRD V1)
ch03	Solyc03g114580.2*	58573165	58583411	10247	EDS079	Uridine kinase (AHRD V1 *-*- C3SA58_BRADI)%3B contains Interpro domain(s) IPR000764 Uridine kinase
ch03	Solyc03g114590.2*	58588643	58592578	3936	EDS079	Serine/threonine protein kinase (AHRD V1 **** Q8L9Q3_ARATH)%3B contains Interpro domain(s) IPR002290 Serine/threonine protein kinase
ch03	Solyc03g114600.2*	58592692	58594435	1744	EDS079	LAG1 longevity assurance homolog 2 (AHRD V1 **-- C1BLI2_OSMMO)%3B contains Interpro domain(s) IPR006634 TRAM%2C LAG1 and CLN8 homology
ch03	Solyc03g114610.1*	58597743	58598039	297	EDS079	Unknown Protein (AHRD V1)
ch03	Solyc03g114620.1*	58599779	58600084	306	EDS079	Unknown Protein (AHRD V1)
ch03	Solyc03g114630.1*	58601675	58601836	162	EDS079	Unknown Protein (AHRD V1)
ch03	Solyc03g114640.2*	58611730	58624215	12486	EDS079	Signal peptide peptidase SppA type (AHRD V1 ***- Q01NK5_SOLUE)%3B contains Interpro domain(s) IPR004635 Peptidase S49%2C SppA
ch03	Solyc03g114650.1*	58626801	58627349	549	EDS079	Unknown Protein (AHRD V1)
ch03	Solyc03g114660.1*	58628427	58631087	2661	EDS079	Pentatricopeptide repeat-containing protein (AHRD V1 ***- D7KGE6_ARALY)%3B contains Interpro domain(s) IPR002885 Pentatricopeptide repeat
ch03	Solyc03g114670.2*	58632193	58636537	4345	EDS079	Unknown Protein (AHRD V1)
ch03	Solyc03g114680.2*	58636757	58640560	3804	EDS079	RING finger protein 13 (AHRD V1 *-*- RNF13_BOVIN)%3B contains Interpro domain(s) IPR018957 Zinc finger%2C C3HC4 RING-type
ch03	Solyc03g114690.2*	58641516	58647305	5790	EDS079	Wd-40 repeat-containing protein (AHRD V1 *--- B8C836_THAPS)%3B contains Interpro domain(s) IPR017986 WD40 repeat%2C region
ch03	Solyc03g121410.2	63565537	63573588	8052	EDS080	Serine/threonine protein phosphatase 2A 55 kDa regulatory subunit B beta isoform (AHRD V1 ***- 2ABB_ARATH)%3B contains Interpro domain(s) IPR000009 Protein phosphatase 2A%2C regulatory subunit PR55
ch03	Solyc03g121420.2	63588511	63589972	1462	EDS080	Phosphatase (AHRD V1 ***- D2V497_NAEGR)%3B contains Interpro domain(s) IPR016965 Pyridoxal phosphate phosphatase%2C PHOSPHO2
ch03	Solyc03g121430.1	63592965	63594001	1037	EDS080	Phosphatase (AHRD V1 ***- D2V497_NAEGR)%3B contains Interpro domain(s) IPR006384 Pyridoxal phosphate phosphatase-related
ch03	Solyc03g121440.2	63606458	63610114	3657	EDS080	Receptor-like protein kinase At3g21340 (AHRD V1 *-*- RLK6_ARATH)%3B contains Interpro domain(s) IPR002290 Serine/threonine protein kinase
ch03	Solyc03g121450.2	63610599	63615516	4918	EDS080	RNA binding protein (AHRD V1 *--- Q7ZUL7_DANRE)%3B contains Interpro domain(s) IPR012677 Nucleotide-binding%2C alpha-beta plait
ch03	Solyc03g121460.1	63616739	63617287	549	EDS080	Prenylated rab acceptor PRA1 (AHRD V1 ***- A2Q469_MEDTR)%3B contains Interpro domain(s) IPR004895 Prenylated rab acceptor PRA1
ch03	Solyc03g121470.2	63622011	63622907	897	EDS080	Unknown Protein (AHRD V1)
ch03	Solyc03g121480.2	63624799	63627641	2843	EDS080	Thioredoxin family protein (AHRD V1 ***- D7MCJ1_ARALY)%3B contains Interpro domain(s) IPR015467 Thioredoxin%2C core
ch03	Solyc03g121490.2	63628546	63632159	3614	EDS080	Unknown Protein (AHRD V1)
ch03	Solyc03g121500.2	63633189	63640143	6955	EDS080	Myosin-like protein (AHRD V1 ***- Q9C717_ARATH)
ch03	Solyc03g121510.2	63651958	63655007	3050	EDS080	Cytochrome P450
ch03	Solyc03g121520.2	63658315	63662290	3976	EDS080	Unknown Protein (AHRD V1)
ch03	Solyc03g121530.2	63663788	63669237	5450	EDS080	Ribonuclease III (AHRD V1 ***- A2Q464_MEDTR)%3B contains Interpro domain(s) IPR000999 Ribonuclease III
ch03	Solyc03g121540.2	63687281	63693179	5899	EDS080	Beta-galactosidase (AHRD V1 ***- Q9ZP11_SOLLC)%3B contains Interpro domain(s) IPR019801 Glycoside hydrolase%2C family 35%2C conserved site IPR001944 Glycoside hydrolase%2C family 35 IPR000922 D-galactoside/L-rhamnose binding SUEL lectin
ch03	Solyc03g121550.2	63694647	63695323	677	EDS080	Unknown Protein (AHRD V1)
ch03	Solyc03g121560.2	63698342	63703254	4913	EDS080	CA-responsive protein (AHRD V1 *-*- A6M8U7_BRAOL)
ch03	Solyc03g121570.2	63703871	63708320	4450	EDS080	Transmembrane 9 superfamily protein member 4 (AHRD V1 **** B6SXZ2_MAIZE)%3B contains Interpro domain(s) IPR004240 Nonaspanin (TM9SF)
ch03	Solyc03g121580.2	63709230	63720426	11197	EDS080	Histone-binding protein RBBP7 (AHRD V1 **-* B5X3G4_SALSA)%3B contains Interpro domain(s) IPR017986 WD40 repeat%2C region
ch03	Solyc03g121590.2	63727316	63737352	10037	EDS080	Protein SEY1 (AHRD V1 ***- B6U4D9_MAIZE)%3B contains Interpro domain(s) IPR008803 Root hair defective 3 GTP-binding
ch03	Solyc03g121600.2	63750470	63753346	2877	EDS080	Choline dehydrogenase (AHRD V1 ***- B0WJG6_CULQU)%3B contains Interpro domain(s) IPR012132 Glucose-methanol-choline oxidoreductase
ch03	Solyc03g121610.2	63753788	63759520	5733	EDS080	Receptor-like kinase (AHRD V1 **** A7VM33_MARPO)%3B contains Interpro domain(s) IPR002290 Serine/threonine protein kinase
ch03	Solyc03g121620.1	63766550	63767353	804	EDS080	Harpin-induced protein-like (Fragment) (AHRD V1 **-- D2CFH8_COFAR)%3B contains Interpro domain(s) IPR010847 Harpin-induced 1
ch03	Solyc03g121630.2	63770576	63782916	12341	EDS080	Protein FAR1-RELATED SEQUENCE 4 (AHRD V1 ***- FRS4_ARATH)%3B contains Interpro domain(s) IPR004330 Transcription factor%2C FAR1-related
ch03	Solyc03g121640.2	63788759	63796170	7412	EDS080	chaperonin (AHRD V1 ***- D3NRF5_AZOS1)%3B contains Interpro domain(s) IPR001844 Chaperonin Cpn60
ch03	Solyc03g121650.2	63798045	63806803	8759	EDS080	Agenet domain-containing protein (Fragment) (AHRD V1 *-*- D7LSV9_ARALY)%3B contains Interpro domain(s) IPR007930 Protein of unknown function DUF724
ch03	Solyc03g121660.2*	63812805	63815522	2718	EDS080	Zinc finger protein (AHRD V1 *-*- Q9LVQ7_ARATH)%3B contains Interpro domain(s) IPR007087 Zinc finger%2C C2H2-type
ch03	Solyc03g121670.2*	63823121	63827134	4014	EDS080	Beta-lactamase domain protein (AHRD V1 **-- D5SNK2_PLAL2)%3B contains Interpro domain(s) IPR001279 Beta-lactamase-like
ch03	Solyc03g121680.1*	63829454	63831980	2527	EDS080	Beta-fructofuranosidase (AHRD V1 **-* Q7XA49_SOYBN)%3B contains Interpro domain(s) IPR001362 Glycoside hydrolase%2C family 32
ch03	Solyc03g121690.1*	63832553	63833215	663	EDS080	RING finger protein 13 (AHRD V1 *--- RNF13_MOUSE)%3B contains Interpro domain(s) IPR018957 Zinc finger%2C C3HC4 RING-type
ch03	Solyc03g121700.2*	63834502	63838592	4091	EDS080	Nucleosome assembly protein 1-like protein 4 (AHRD V1 ***- Q70Z16_TOBAC)%3B contains Interpro domain(s) IPR002164 Nucleosome assembly protein (NAP)
ch03	Solyc03g121710.2*	63844015	63848152	4138	EDS080	RNA-binding motif%2C single-stranded-interacting protein 1 (AHRD V1 *--* RBMS1_HUMAN)%3B contains Interpro domain(s) IPR000504 RNA recognition motif%2C RNP-1
ch03	Solyc03g121720.2*	63848472	63854092	5621	EDS080	2-hydroxy-3-oxopropionate reductase (AHRD V1 **-* B6T4X5_MAIZE)%3B contains Interpro domain(s) IPR015815 3-hydroxyacid dehydrogenase/reductase
ch03	Solyc03g121730.2*	63857885	63862728	4844	EDS080	5%26apos-nucleotidase surE (AHRD V1 *-*- Q1JYK3_DESAC)%3B contains Interpro domain(s) IPR002828 Survival protein SurE-like phosphatase/nucleotidase
ch03	Solyc03g121740.1*	63864556	63866340	1785	EDS080	MYB transcription factor (AHRD V1 *--* Q9LVL0_ARATH)%3B contains Interpro domain(s) IPR015495 Myb transcription factor
ch03	Solyc03g121750.1*	63875979	63876152	174	EDS080	Unknown Protein (AHRD V1)
ch03	Solyc03g121760.2*	63883128	63885625	2498	EDS080	Calmodulin binding protein (AHRD V1 **-* B6T951_MAIZE)%3B contains Interpro domain(s) IPR000048 IQ calmodulin-binding region
ch03	Solyc03g121770.1*	63887488	63891298	3811	EDS080	Calmodulin-binding protein (AHRD V1 **** A2I5F3_BETVU)
ch03	Solyc03g121780.1*	63894220	63896278	2059	EDS080	Kinase like protein (AHRD V1 **** O23334_ARATH)%3B contains Interpro domain(s) IPR015783 ATMRK serine/threonine protein kinase-like
ch03	Solyc03g121790.2*	63898644	63899251	608	EDS080	EPIDERMAL PATTERNING FACTOR-like protein 3 (AHRD V1 ***- EPFL3_ARATH)
ch03	Solyc03g121800.2*	63900340	63903757	3418	EDS080	Coatomer subunit zeta-1 (AHRD V1 ***- B6UH71_MAIZE)%3B contains Interpro domain(s) IPR011012 Longin-like
ch03	Solyc03g121810.2*	63905200	63910005	4806	EDS080	Phospholipid-transporting ATPase 1 (AHRD V1 **** C5FPS3_NANOT)%3B contains Interpro domain(s) IPR006539 ATPase%2C P-type%2C phospholipid-translocating%2C flippase
ch03	Solyc03g121820.2*	63912455	63918775	6321	EDS080	Serine/threonine kinase (AHRD V1 **** D8UCQ6_VOLCA)%3B contains Interpro domain(s) IPR002290 Serine/threonine protein kinase
ch03	Solyc03g121830.1*	63926516	63927811	1296	EDS080	Glycylpeptide N-tetradecanoyltransferase (AHRD V1 **** B9N5F3_POPTR)%3B contains Interpro domain(s) IPR000903 Myristoyl-CoA
ch03	Solyc03g121840.2*	63928744	63935288	6545	EDS080	Histone H1-like protein (AHRD V1 *-*- Q8W119_MAIZE)%3B contains Interpro domain(s) IPR005818 Histone H1/H5
ch03	Solyc03g121850.2	63938734	63953260	14527	EDS080	Aleurone layer morphogenesis protein (AHRD V1 *-*- Q7XZV4_ORYSJ)
ch03	Solyc03g121860.1	63956258	63956830	573	EDS080	Mitochondrial import inner membrane translocase subunit tim23 (AHRD V1 ***- B6T238_MAIZE)%3B contains Interpro domain(s) IPR003397 Mitochondrial inner membrane translocase complex%2C subunit Tim17/22
ch03	Solyc03g121870.2	63958575	63961893	3319	EDS080	Methyltransferase-like protein (AHRD V1 ***- B6K6V3_SCHJY)%3B contains Interpro domain(s) IPR013217 Methyltransferase type 12
ch03	Solyc03g121880.2	63965205	63970550	5346	EDS080	Protein phosphatase 2C (AHRD V1 ***- A5A6P8_WHEAT)%3B contains Interpro domain(s) IPR015655 Protein phosphatase 2C
ch03	Solyc03g121890.1	63973074	63974825	1752	EDS080	Os01g0584100 protein (Fragment) (AHRD V1 *-*- Q0JLP7_ORYSJ)
ch03	Solyc03g121900.1	63976596	63976916	321	EDS080	PVR3-like protein (AHRD V1 ***- B6TYX6_MAIZE)%3B contains Interpro domain(s) IPR003612 Plant lipid transfer protein/seed storage/trypsin-alpha amylase inhibitor
ch03	Solyc03g121910.1	63979551	63981110	1560	EDS080	Threonine synthase (AHRD V1 **** Q2Q021_SOYBN)%3B contains Interpro domain(s) IPR004450 Threonine synthase
ch03	Solyc03g121920.2	63981706	63985166	3461	EDS080	Mitochondrial carrier-like protein (AHRD V1 ***- Q8L9F8_ARATH)%3B contains Interpro domain(s) IPR002067 Mitochondrial carrier protein
ch03	Solyc03g121930.2	63985793	63990620	4828	EDS080	PHD finger family protein (AHRD V1 **-- D7M017_ARALY)%3B contains Interpro domain(s) IPR019787 Zinc finger%2C PHD-finger
ch03	Solyc03g121940.2	63991444	63996098	4655	EDS080	Nuclear transcription factor Y subunit A-3 (AHRD V1 *-*- B6TQI5_MAIZE)%3B contains Interpro domain(s) IPR001289 CCAAT-binding transcription factor%2C subunit B
ch03	Solyc03g121950.2	63997165	64006343	9179	EDS080	Ataxin-2 (AHRD V1 *--- D3BPE8_POLPA)%3B contains Interpro domain(s) IPR009604 LsmAD domain
ch03	Solyc03g121960.2	64008721	64015716	6996	EDS080	Phospholipid diacylglycerol acyltransferase (AHRD V1 **** C5ME98_CANTT)%3B contains Interpro domain(s) IPR003386 Lecithin
ch03	Solyc03g121970.1	64025487	64026713	1227	EDS080	Unknown Protein (AHRD V1)
ch03	Solyc03g121980.2	64042135	64049964	7830	EDS080	Developmentally-regulated GTP-binding protein 2 (AHRD V1 **-* B6TJC5_MAIZE)%3B contains Interpro domain(s) IPR004095 TGS
ch03	Solyc03g123430.2	64336005	64339974	3970	EDS081	AP2-like ethylene-responsive transcription factor At1g16060 (AHRD V1 *-*- AP2L1_ARATH)%3B contains Interpro domain(s) IPR001471 Pathogenesis-related transcriptional factor and ERF%2C DNA-binding
ch03	Solyc03g123440.2	64341847	64352070	10224	EDS081	HhH-GPD family protein (AHRD V1 *--- D1CFH3_THET1)%3B contains Interpro domain(s) IPR003265 HhH-GPD domain
ch03	Solyc03g123450.1	64356758	64356910	153	EDS081	Ethylene receptor (AHRD V1 ***- D7RIC8_COFCA)
ch03	Solyc03g123460.2	64358120	64359366	1247	EDS081	Os10g0422600 protein (Fragment) (AHRD V1 *--- Q0IXM0_ORYSJ)%3B contains Interpro domain(s) IPR007650 Protein of unknown function DUF581
ch03	Solyc03g123470.1	64363761	64364216	456	EDS081	Zinc finger protein-like protein (AHRD V1 ***- Q1PEQ5_ARATH)%3B contains Interpro domain(s) IPR001841 Zinc finger%2C RING-type
ch03	Solyc03g123480.1	64364309	64364883	575	EDS081	Unknown Protein (AHRD V1)
ch03	Solyc03g123490.1	64371869	64374217	2349	EDS081	Subtilisin-like protease (AHRD V1 **-- A9XG40_TOBAC)%3B contains Interpro domain(s) IPR015500 Peptidase S8%2C subtilisin-related
ch03	Solyc03g123500.2	64386170	64388613	2444	EDS081	Ethylene responsive transcription factor 2a (AHRD V1 ***- C0J9I7_9ROSA)%3B contains Interpro domain(s) IPR001471 Pathogenesis-related transcriptional factor and ERF%2C DNA-binding
ch03	Solyc03g123510.1	64390438	64393324	2887	EDS081	Harpin-induced protein (AHRD V1 *--- B4FP99_MAIZE)%3B contains Interpro domain(s) IPR010847 Harpin-induced 1
ch03	Solyc03g123520.2	64397000	64404700	7701	EDS081	Polyphosphoinositide phosphatase (AHRD V1 ***- C1H752_PARBA)%3B contains Interpro domain(s) IPR002013 Synaptojanin%2C N-terminal
ch03	Solyc03g123530.2	64408487	64419085	10599	EDS081	CCAAT-box-binding transcription factor-like protein (AHRD V1 **** Q6YU01_ORYSJ)%3B contains Interpro domain(s) IPR005612 CCAAT-binding factor
ch03	Solyc03g123540.2	64419768	64420397	630	EDS081	class II heat shock protein (AHRD V1 ***- B6U175_MAIZE)%3B contains Interpro domain(s) IPR002068 Heat shock protein Hsp20
ch03	Solyc03g123550.1	64421594	64421938	345	EDS081	Auxin-responsive family protein (AHRD V1 *--- D7KNW5_ARALY)%3B contains Interpro domain(s) IPR003676 Auxin responsive SAUR protein
ch03	Solyc03g123560.2	64425770	64428377	2608	EDS081	Chaperone protein dnaJ (AHRD V1 *-*- B4FBY1_MAIZE)%3B contains Interpro domain(s) IPR015609 Molecular chaperone%2C heat shock protein%2C Hsp40%2C DnaJ
ch03	Solyc03g123990.2*	64729997	64734589	4593	EDS082	Mitochondrial carrier protein (AHRD V1 ***- C5P8G6_COCP7)%3B contains Interpro domain(s) IPR002067 Mitochondrial carrier protein
ch03	Solyc03g124000.1*	64748459	64758766	10308	EDS082	Unknown Protein (AHRD V1)
ch03	Solyc03g124010.2*	64763157	64776914	13758	EDS082	Helicase sen1 (AHRD V1 *--- B6K1Y0_SCHJY)
ch03	Solyc03g124020.1*	64779168	64779734	567	EDS082	SAUR family protein (AHRD V1 ***- B9HK23_POPTR)%3B contains Interpro domain(s) IPR003676 Auxin responsive SAUR protein
ch03	Solyc03g124030.2*	64780565	64800802	20238	EDS082	TPR repeat protein (AHRD V1 *--- A0ZBH5_NODSP)%3B contains Interpro domain(s) IPR011990 Tetratricopeptide-like helical
ch03	Solyc03g124040.2*	64802905	64811982	9078	EDS082	Mitochondrial transcription termination factor (Fragment) (AHRD V1 *--- C6FB10_PSEMZ)%3B contains Interpro domain(s) IPR003690 Mitochodrial transcription termination factor-related
ch03	Solyc03g124050.2*	64817768	64820373	2606	EDS082	Receptor like kinase%2C RLK
ch03	Solyc03g124060.2*	64826113	64832080	5968	EDS082	Membrane related protein-like (AHRD V1 ***- B4FW40_MAIZE)%3B contains Interpro domain(s) IPR002913 Lipid-binding START
ch04	Solyc04g008050.2	1707771	1714100	6330	EDS083	Response regulator 8 (AHRD V1 ***- Q9AV93_MAIZE)%3B contains Interpro domain(s) IPR017053 Response regulator%2C plant B-type
ch04	Solyc04g008060.2	1717764	1721092	3329	EDS083	Vacuolar iron transporter Ccc1 (AHRD V1 **-* C5GIS5_AJEDR)%3B contains Interpro domain(s) IPR008217 Protein of unknown function DUF125%2C transmembrane
ch04	Solyc04g008070.1	1731222	1734904	3683	EDS083	Cyclin A (AHRD V1 *-*- P90681_ASTPE)%3B contains Interpro domain(s) IPR013763 Cyclin-related
ch04	Solyc04g008080.1	1738325	1738882	558	EDS083	Dirigent-like protein expressed (AHRD V1 ***- Q6ATP8_ORYSJ)
ch04	Solyc04g008090.2	1744812	1747910	3099	EDS083	Zinc-binding protein (AHRD V1 **-* Q948W7_PEA)%3B contains Interpro domain(s) IPR006734 Protein of unknown function DUF597
ch04	Solyc04g008100.1	1757824	1759152	1329	EDS083	U-box domain-containing protein (AHRD V1 ***- D7MID4_ARALY)%3B contains Interpro domain(s) IPR003613 U box domain
ch04	Solyc04g008110.2	1762165	1770080	7916	EDS083	Histidine kinase 2 (AHRD V1 **** A3QVR9_LOTJA)%3B contains Interpro domain(s) IPR006189 CHASE
ch04	Solyc04g008120.1	1795425	1799656	4232	EDS083	Cc-nbs-lrr%2C resistance protein
ch04	Solyc04g008130.1	1811153	1814408	3256	EDS083	Cc-nbs-lrr%2C resistance protein
ch04	Solyc04g008140.1	1818191	1822298	4108	EDS083	Cc-nbs-lrr%2C resistance protein
ch04	Solyc04g008150.1	1830125	1830454	330	EDS083	NBS-LRR type resistance protein (AHRD V1 ***- A0FD16_BETVU)
ch04	Solyc04g008160.1	1839540	1841462	1923	EDS083	Cc-nbs%2C resistance protein fragment
ch04	Solyc04g008170.1	1849355	1850809	1455	EDS083	Nbs-lrr%2C resistance protein
ch04	Solyc04g008840.2*	2458319	2461577	3259	EDS084	ABI3-interacting protein 2 (Fragment) (AHRD V1 *-*- A7Y4K9_PINSY)%3B contains Interpro domain(s) IPR012474 Frigida-like
ch04	Solyc04g008850.1*	2469802	2471241	1440	EDS084	Aspartic proteinase nepenthesin-1 (AHRD V1 **-- C0JA97_9ORYZ)%3B contains Interpro domain(s) IPR001461 Peptidase A1
ch04	Solyc04g008860.2*	2475731	2485874	10144	EDS084	Arginine N-methyltransferase family protein (AHRD V1 **** D7LAV3_ARALY)%3B contains Interpro domain(s) IPR013216 Methyltransferase type 11
ch04	Solyc04g008870.2*	2492193	2494187	1995	EDS084	MYB transcription factor (AHRD V1 **** Q9FNN6_ARATH)%3B contains Interpro domain(s) IPR006447 Myb-like DNA-binding region%2C SHAQKYF class
ch04	Solyc04g008880.2*	2495076	2498241	3166	EDS084	UDP-N-acetylmuramoyl-tripeptide--D-alanyl-D-alanine ligase (AHRD V1 **** A3DE30_CLOTH)%3B contains Interpro domain(s) IPR005863 UDP-N-acetylmuramoyl-tripeptide-D-alanyl-D-alanine ligase
ch04	Solyc04g008890.2*	2499276	2502372	3097	EDS084	Splicing factor 3B subunit 5 (AHRD V1 ***- B0XFY1_CULQU)%3B contains Interpro domain(s) IPR017089 Splicing factor 3B%2C subunit 5
ch04	Solyc04g008900.2*	2511229	2514610	3382	EDS084	Fgenesh protein 60 (AHRD V1 **-- Q1ZY19_BETVU)%3B contains Interpro domain(s) IPR004158 Protein of unknown function DUF247%2C plant
ch04	Solyc04g008910.1*	2519306	2528011	8706	EDS084	Fgenesh protein 60 (AHRD V1 *--- Q1ZY19_BETVU)%3B contains Interpro domain(s) IPR004158 Protein of unknown function DUF247%2C plant
ch04	Solyc04g008920.1*	2537116	2537840	725	EDS084	Fgenesh protein 60 (AHRD V1 *-*- Q1ZY19_BETVU)%3B contains Interpro domain(s) IPR004158 Protein of unknown function DUF247%2C plant
ch04	Solyc04g008930.1*	2547739	2548800	1062	EDS084	FIP1 (AHRD V1 **-- B6U778_MAIZE)%3B contains Interpro domain(s) IPR004182 GRAM
ch04	Solyc04g016580.1*	7433311	7434054	744	EDS085	F-box family protein (AHRD V1 ***- B9H1M6_POPTR)%3B contains Interpro domain(s) IPR001810 Cyclin-like F-box
ch04	Solyc04g016590.2*	7438209	7447119	8911	EDS085	Unknown Protein (AHRD V1)
ch04	Solyc04g017590.1*	7491247	7491739	493	EDS085	Unknown Protein (AHRD V1)
ch04	Solyc04g017600.1*	7514709	7516517	1809	EDS085	Unknown Protein (AHRD V1)
ch04	Solyc04g017610.2*	7569647	7585025	15379	EDS085	F-box domain containing protein expressed (AHRD V1 ***- Q2R211_ORYSJ)%3B contains Interpro domain(s) IPR001810 Cyclin-like F-box
ch04	Solyc04g025970.1	23385716	23386069	354	EDS088	MADS-box transcription factor 31 (AHRD V1 ***- B6TW19_MAIZE)%3B contains Interpro domain(s) IPR002100 Transcription factor%2C MADS-box
ch04	Solyc04g025990.2*	23432889	23439874	6986	EDS088	Potassium transporter family protein (AHRD V1 **** D7KXB7_ARALY)%3B contains Interpro domain(s) IPR003855 K+ potassium transporter
ch04	Solyc04g026000.1*	23523816	23525948	2133	EDS088	Unknown Protein (AHRD V1)
ch04	Solyc04g026010.1*	23598665	23598931	267	EDS088	Unknown Protein (AHRD V1)
ch04	Solyc04g054940.1*	52628987	52629337	351	EDS091	Unknown Protein (AHRD V1)
ch04	Solyc04g054950.2*	52630751	52632145	1395	EDS091	Tropinone reductase I (AHRD V1 **-- Q8VXN5_CALSE)%3B contains Interpro domain(s) IPR002347 Glucose/ribitol dehydrogenase
ch04	Solyc04g054960.1*	52645525	52646292	768	EDS091	Harpin-induced protein 1 containing protein expressed (AHRD V1 ***- Q2QY99_ORYSJ)
ch04	Solyc04g054970.1*	52650209	52650475	267	EDS091	Unknown Protein (AHRD V1)
ch04	Solyc04g054980.2*	52664826	52665968	1143	EDS091	Lipoxygenase homology domain-containing protein 1 (AHRD V1 *--- LOXH1_MOUSE)%3B contains Interpro domain(s) IPR001024 Lipoxygenase%2C LH2
ch04	Solyc04g054990.2*	52670217	52672301	2085	EDS091	Lipoxygenase homology domain-containing protein 1 (AHRD V1 *--- LOXH1_HUMAN)%3B contains Interpro domain(s) IPR001024 Lipoxygenase%2C LH2
ch04	Solyc04g055000.2*	52677997	52681378	3382	EDS091	Tetratricopeptide repeat protein 4 homolog (AHRD V1 *--- TTC4_DICDI)%3B contains Interpro domain(s) IPR015609 Molecular chaperone%2C heat shock protein%2C Hsp40%2C DnaJ
ch04	Solyc04g055010.2*	52686505	52690885	4381	EDS091	Copper chaperone SCO1 (AHRD V1 *--* D3NSK1_AZOS1)%3B contains Interpro domain(s) IPR003782 Copper chaperone SCO1/SenC
ch04	Solyc04g055020.1*	52691322	52693892	2571	EDS091	Iron sulfur subunit of succinate dehydrogenase (AHRD V1 **** Q9XGC8_MAIZE)%3B contains Interpro domain(s) IPR004489 Succinate dehydrogenase/fumarate reductase iron-sulphur protein
ch04	Solyc04g055030.1*	52694540	52695983	1444	EDS091	Iron sulfur subunit of succinate dehydrogenase (AHRD V1 **** Q9XGC8_MAIZE)%3B contains Interpro domain(s) IPR004489 Succinate dehydrogenase/fumarate reductase iron-sulphur protein
ch04	Solyc04g077240.2*	59781849	59784469	2621	EDS092	Branched-chain-amino-acid aminotransferase (AHRD V1 **** Q94CF8_CAPAN)%3B contains Interpro domain(s) IPR005786 Branched-chain amino acid aminotransferase II
ch04	Solyc04g077250.2*	59818425	59819250	826	EDS092	Unknown Protein (AHRD V1)
ch04	Solyc04g077260.2*	59829131	59830896	1766	EDS092	MYB transcription factor (AHRD V1 *-** Q9T066_ARATH)%3B contains Interpro domain(s) IPR015495 Myb transcription factor
ch04	Solyc04g077270.2*	59836299	59839484	3186	EDS092	Serine/threonine kinase receptor (AHRD V1 **** Q7DMS5_BRANA)%3B contains Interpro domain(s) IPR002290 Serine/threonine protein kinase
ch04	Solyc04g077280.2*	59845110	59848068	2959	EDS092	Serine/threonine-protein kinase receptor (AHRD V1 *-** B6U2B7_MAIZE)%3B contains Interpro domain(s) IPR002290 Serine/threonine protein kinase
ch04	Solyc04g077290.1*	59848664	59849488	825	EDS092	YEATS domain-containing protein (AHRD V1 **-- C1EEG0_9CHLO)%3B contains Interpro domain(s) IPR005033 YEATS
ch04	Solyc04g077300.2*	59858838	59861008	2171	EDS092	Serine/threonine-protein kinase receptor (AHRD V1 **** B6U2B7_MAIZE)%3B contains Interpro domain(s) IPR000858 S-locus glycoprotein
ch04	Solyc04g077310.2*	59860637	59865172	4536	EDS092	Serine/threonine-protein kinase receptor (AHRD V1 *-** B6U2B7_MAIZE)%3B contains Interpro domain(s) IPR002290 Serine/threonine protein kinase
ch04	Solyc04g077320.1*	59868921	59869880	960	EDS092	S-locus glycoprotein (Fragment) (AHRD V1 ***- D7RJY4_OLEEU)%3B contains Interpro domain(s) IPR000858 S-locus glycoprotein
ch04	Solyc04g077980.1*	60443326	60444108	783	EDS093	Zinc-finger protein (AHRD V1 ***- Q40899_PETHY)%3B contains Interpro domain(s) IPR007087 Zinc finger%2C C2H2-type
ch04	Solyc04g077990.2*	60452312	60453322	1011	EDS093	LOB domain protein 38 (AHRD V1 *-*- D7LT02_ARALY)%3B contains Interpro domain(s) IPR004883 Lateral organ boundaries%2C LOB
ch04	Solyc04g078000.2*	60456888	60465519	8632	EDS093	Os02g0794300 protein (Fragment) (AHRD V1 *-*- Q0DWU9_ORYSJ)%3B contains Interpro domain(s) IPR007573 Protein of unknown function DUF566
ch04	Solyc04g078010.2*	60475075	60476297	1223	EDS093	Unknown Protein (AHRD V1)%3B contains Interpro domain(s) IPR001944 Glycoside hydrolase%2C family 35
ch04	Solyc04g078020.1*	60477694	60477874	181	EDS093	Unknown Protein (AHRD V1)
ch04	Solyc04g078030.2*	60480081	60481202	1122	EDS093	Unknown Protein (AHRD V1)
ch04	Solyc04g078040.2*	60482286	60485636	3351	EDS093	Mpv17 protein (AHRD V1 **-- Q178F4_AEDAE)%3B contains Interpro domain(s) IPR007248 Mpv17/PMP22
ch04	Solyc04g078050.2*	60491106	60503545	12440	EDS093	Transcription initiation factor (AHRD V1 ***- D3YBD2_TRIRP)%3B contains Interpro domain(s) IPR007900 Transcription initiation factor TFIID component TAF4
ch04	Solyc04g078060.1*	60505619	60505969	351	EDS093	Small hydrophobic protein (AHRD V1 *-*- Q9ZQY8_ARATH)
ch04	Solyc04g078070.2*	60508246	60511703	3458	EDS093	Expressed protein having alternate splicing products (AHRD V1 *--- Q75KB8_ORYSJ)%3B contains Interpro domain(s) IPR015023 Protein of unknown function DUF1909
ch04	Solyc04g078080.1*	60518280	60519064	785	EDS093	Unknown Protein (AHRD V1)
ch04	Solyc04g078090.2*	60529683	60534340	4658	EDS093	Acyl-CoA-binding domain-containing protein 6 (AHRD V1 *-*- B6SHQ7_MAIZE)%3B contains Interpro domain(s) IPR000582 Acyl-CoA-binding protein%2C ACBP
ch04	Solyc04g078100.1*	60534301	60534831	531	EDS093	Unknown Protein (AHRD V1)
ch04	Solyc04g078110.1*	60540247	60542547	2301	EDS093	Subtilisin-like protease (AHRD V1 **-- A9XG40_TOBAC)%3B contains Interpro domain(s) IPR015500 Peptidase S8%2C subtilisin-related
ch04	Solyc04g078120.2*	60543716	60546994	3279	EDS093	Arginine N-methyltransferase 2 (AHRD V1 **** B6UHM3_MAIZE)%3B contains Interpro domain(s) IPR002110 Ankyrin
ch04	Solyc04g080160.2	62012763	62021439	8677	EDS094	COP9 signalosome complex subunit 4 (AHRD V1 ***- B4FCA4_MAIZE)%3B contains Interpro domain(s) IPR000717 Proteasome component region PCI
ch04	Solyc04g080170.2	62021907	62032697	10791	EDS094	Protein serine/threonine kinase (AHRD V1 *-** D3BAM4_POLPA)%3B contains Interpro domain(s) IPR002290 Serine/threonine protein kinase
ch04	Solyc04g080180.1	62036685	62038604	1920	EDS094	Uncharacterized membrane protein At1g75140 (AHRD V1 ***- Y1514_ARATH)%3B contains Interpro domain(s) IPR011044 Quinoprotein amine dehydrogenase%2C beta chain-like
ch04	Solyc04g080190.2	62042172	62045855	3684	EDS094	Pore protein of (OEP24) (AHRD V1 **-- O49929_PEA)
ch04	Solyc04g080200.2	62050965	62054788	3824	EDS094	Unknown Protein (AHRD V1)
ch04	Solyc04g080210.1	62055156	62055956	801	EDS094	Plant-specific domain TIGR01568 family protein (AHRD V1 *--- B6SHS0_MAIZE)%3B contains Interpro domain(s) IPR006458 Protein of unknown function DUF623%2C plant
ch04	Solyc04g080220.2	62060268	62063180	2913	EDS094	Os12g0581300 protein (Fragment) (AHRD V1 *-*- Q0IMB2_ORYSJ)%3B contains Interpro domain(s) IPR006873 Protein of unknown function DUF620
ch04	Solyc04g080230.2	62069119	62072066	2948	EDS094	BAC19.4 (AHRD V1 ***- Q9FYX2_SOLLC)%3B contains Interpro domain(s) IPR010608 Protein of unknown function DUF1195
ch04	Solyc04g080240.2	62073311	62083188	9878	EDS094	PERQ amino acid-rich with GYF domain-containing protein 2 (AHRD V1 *-*- PERQ2_MOUSE)%3B contains Interpro domain(s) IPR003169 GYF
ch04	Solyc04g080250.2	62085315	62087408	2094	EDS094	Deoxyuridine 5%26apos-triphosphate nucleotidohydrolase (AHRD V1 ***- C1E7B9_9CHLO)%3B contains Interpro domain(s) IPR008181 DeoxyUTP pyrophosphatase subfamily 1
ch04	Solyc04g080260.2*	62091008	62094221	3214	EDS094	Glucan endo-1 3-beta-glucosidase 7 (AHRD V1 ***- B6T289_MAIZE)%3B contains Interpro domain(s) IPR013781 Glycoside hydrolase%2C subgroup%2C catalytic core
ch04	Solyc04g080270.2*	62098225	62103204	4980	EDS094	Genomic DNA chromosome 5 P1 clone MJB21 (AHRD V1 *-*- Q9FMZ3_ARATH)
ch04	Solyc04g080280.2*	62108191	62110645	2455	EDS094	Unknown Protein (AHRD V1)
ch04	Solyc04g080640.1*	62343699	62344502	804	EDS095	Genomic DNA chromosome 5 TAC clone K1F13 (AHRD V1 ***- Q9FJZ5_ARATH)
ch04	Solyc04g080650.2*	62354246	62358818	4573	EDS095	Cytochrome P450
ch04	Solyc04g080660.2*	62360960	62365239	4280	EDS095	Carboxyl methyltransferase 4 (AHRD V1 **** B0ZB58_HUMLU)%3B contains Interpro domain(s) IPR005299 SAM dependent carboxyl methyltransferase
ch04	Solyc04g080670.2*	62374139	62376875	2737	EDS095	Inositol pentakisphosphate 2-kinase (AHRD V1 **** A7X641_SOYBN)%3B contains Interpro domain(s) IPR018009 Inositol-pentakisphosphate 2-kinase%2C metazoa
ch04	Solyc04g080680.2*	62378374	62380386	2013	EDS095	26S protease regulatory subunit 8 homolog (AHRD V1 **-- PRS8_YEAST)%3B contains Interpro domain(s) IPR003959 ATPase%2C AAA-type%2C core
ch04	Solyc04g080690.1*	62380831	62382926	2096	EDS095	SEC14-like protein (AHRD V1 **-- Q9T027_ARATH)%3B contains Interpro domain(s) IPR001251 Cellular retinaldehyde-binding/triple function%2C C-terminal
ch04	Solyc04g080700.2*	62383826	62386863	3038	EDS095	Wound responsive protein (Fragment) (AHRD V1 **-- A6N0L4_ORYSI)%3B contains Interpro domain(s) IPR003729 Protein of unknown function DUF151
ch04	Solyc04g080710.2*	62391119	62395685	4567	EDS095	BHLH transcription factor-like protein (AHRD V1 *-*- Q5ZAK6_ORYSJ)%3B contains Interpro domain(s) IPR011598 Helix-loop-helix DNA-binding
ch04	Solyc04g080720.2*	62412447	62415204	2758	EDS095	Transferase family protein (AHRD V1 **-* D7KBT0_ARALY)%3B contains Interpro domain(s) IPR003480 Transferase
ch04	Solyc04g080730.2*	62421080	62429518	8439	EDS095	Mitogen-activated protein kinase 9 (AHRD V1 **** D9J1Y9_SOLLC)%3B contains Interpro domain(s) IPR002290 Serine/threonine protein kinase
ch04	Solyc04g080740.1*	62438744	62439187	444	EDS095	BZIP transcription factor family protein (AHRD V1 **-- D7KSN7_ARALY)%3B contains Interpro domain(s) IPR011700 Basic leucine zipper
ch04	Solyc04g080750.2*	62445224	62447040	1817	EDS095	Transmembrane protein 136 (AHRD V1 ***- B9EI42_MOUSE)%3B contains Interpro domain(s) IPR006634 TRAM%2C LAG1 and CLN8 homology
ch04	Solyc04g080760.2*	62450375	62452609	2235	EDS095	Peroxidase (AHRD V1 ***- Q94IQ0_TOBAC)%3B contains Interpro domain(s) IPR002016 Haem peroxidase%2C plant/fungal/bacterial
ch04	Solyc04g080770.2*	62453995	62459810	5816	EDS095	GTP-binding protein hflX (AHRD V1 **** B6SXP6_MAIZE)%3B contains Interpro domain(s) IPR016496 GTP-binding protein%2C HflX
ch04	Solyc04g080780.2*	62460512	62462135	1624	EDS095	BEL1-like homeodomain protein 11 (AHRD V1 **-- BLH11_ARATH)%3B contains Interpro domain(s) IPR006563 POX
ch04	Solyc04g080790.2*	62464436	62467801	3366	EDS095	BEL1-like homeodomain protein 3 (AHRD V1 *--- BLH3_ARATH)%3B contains Interpro domain(s) IPR006563 POX
ch04	Solyc04g080800.2*	62473043	62478543	5501	EDS095	Ribosomal RNA small subunit methyltransferase I (AHRD V1 ***- RSMI_SYNY3)%3B contains Interpro domain(s) IPR008189 Uncharacterised protein family UPF0011
ch04	Solyc04g080810.2*	62479013	62483424	4412	EDS095	Ubiquitin-conjugating enzyme E2 W (AHRD V1 **** B6SI81_MAIZE)%3B contains Interpro domain(s) IPR000608 Ubiquitin-conjugating enzyme%2C E2
ch04	Solyc04g080820.2	62485178	62490693	5516	EDS095	Cytokinin oxidase/dehydrogenase (AHRD V1 **** C3VPM7_SOLTU)%3B contains Interpro domain(s) IPR015345 Cytokinin dehydrogenase 1%2C FAD and cytokinin binding
ch04	Solyc04g080830.2	62501648	62505187	3540	EDS095	Pentatricopeptide repeat-containing protein (AHRD V1 ***- D7KGE6_ARALY)%3B contains Interpro domain(s) IPR002885 Pentatricopeptide repeat
ch04	Solyc04g080840.1	62509584	62513770	4187	EDS095	Beta-galactosidase (AHRD V1 ***- B9H4G6_POPTR)%3B contains Interpro domain(s) IPR001944 Glycoside hydrolase%2C family 35
ch04	Solyc04g080850.2	62514114	62516376	2263	EDS095	Thioredoxin (AHRD V1 ***- Q201Z4_9SOLN)%3B contains Interpro domain(s) IPR015467 Thioredoxin%2C core
ch04	Solyc04g080860.1	62519156	62519341	186	EDS095	Unknown Protein (AHRD V1)
ch04	Solyc04g080870.1	62519519	62519779	261	EDS095	Peptidase S16 lon domain protein (AHRD V1 ***- D7E103_NOSA0)
ch04	Solyc04g080880.2	62521368	62529607	8240	EDS095	Cathepsin B-like cysteine proteinase (AHRD V1 *--- CYSP_SCHMA)%3B contains Interpro domain(s) IPR013128 Peptidase C1A%2C papain
ch04	Solyc04g080890.2	62530560	62533682	3123	EDS095	2-oxoglutarate and iron-dependent oxygenase domain-containing protein 2 (AHRD V1 **-- OGFD2_HUMAN)%3B contains Interpro domain(s) IPR006620 Prolyl 4-hydroxylase%2C alpha subunit
ch04	Solyc04g080900.2	62536299	62548561	12263	EDS095	GTPase obg (AHRD V1 *-*- D1C1Q0_SPHTD)%3B contains Interpro domain(s) IPR014100 GTP-binding protein Obg/CgtA
ch04	Solyc04g080910.1	62552994	62553740	747	EDS095	Ethylene-responsive transcription factor 13 (AHRD V1 *-*- ERF99_ARATH)%3B contains Interpro domain(s) IPR001471 Pathogenesis-related transcriptional factor and ERF%2C DNA-binding
ch04	Solyc04g080920.1	62566945	62569455	2511	EDS095	Purple acid phosphatase (AHRD V1 **** Q84KZ1_TOBAC)%3B contains Interpro domain(s) IPR015914 Purple acid phosphatase%2C N-terminal
ch04	Solyc04g080930.2	62570449	62575544	5096	EDS095	Peroxisome biogenesis factor 10 (AHRD V1 **-- B9U2H6_TOBAC)%3B contains Interpro domain(s) IPR006845 Pex%2C N-terminal
ch04	Solyc04g080940.2	62579308	62582332	3025	EDS095	Nodulin-like protein (AHRD V1 ***- Q94AP3_ARATH)%3B contains Interpro domain(s) IPR000620 Protein of unknown function DUF6%2C transmembrane
ch04	Solyc04g080950.2	62601559	62605364	3806	EDS095	Genomic DNA chromosome 5 P1 clone MQD19 (AHRD V1 ***- Q9FG95_ARATH)
ch04	Solyc04g080960.2	62610006	62612431	2426	EDS095	Cysteine proteinase cathepsin F (AHRD V1 **-* D3TN89_GLOMM)%3B contains Interpro domain(s) IPR013128 Peptidase C1A%2C papain
ch04	Solyc04g080970.2	62620623	62622236	1614	EDS095	Short internode related sequence 5 (AHRD V1 **-- D2KC76_BRARP)%3B contains Interpro domain(s) IPR007818 Protein of unknown function DUF702
ch04	Solyc04g080980.2*	62635525	62641108	5584	EDS095	Coatomer alpha subunit-like protein (AHRD V1 **-- Q70I39_LOTJA)%3B contains Interpro domain(s) IPR016391 Coatomer%2C alpha subunit
ch04	Solyc04g080990.1*	62645844	62647955	2112	EDS095	C4-dicarboxylate transporter/malic acid transport family protein (AHRD V1 ***- D7KUS7_ARALY)%3B contains Interpro domain(s) IPR004695 C4-dicarboxylate transporter/malic acid transport protein
ch04	Solyc04g081000.2*	62653318	62656888	3571	EDS095	MADS box transcription factor (AHRD V1 ***- Q8L5F5_DAUCA)%3B contains Interpro domain(s) IPR002100 Transcription factor%2C MADS-box IPR002487 Transcription factor%2C K-box
ch04	Solyc04g081010.1*	62661359	62662944	1586	EDS095	LIPOPROTEIN VSAF (Fragment) (AHRD V1 *-*- Q98Q45_MYCPU)
ch04	Solyc04g081020.2*	62677396	62678694	1299	EDS095	Zinc finger protein CONSTANS-LIKE 3 (AHRD V1 *--- COL3_ARATH)%3B contains Interpro domain(s) IPR000315 Zinc finger%2C B-box
ch04	Solyc04g081030.2*	62685343	62690654	5312	EDS095	Protein LTV1 homolog (AHRD V1 ***- LTV1_MOUSE)%3B contains Interpro domain(s) IPR007307 Low temperature viability protein
ch04	Solyc04g081040.1*	62690791	62691060	270	EDS095	Unknown Protein (AHRD V1)
ch04	Solyc04g081050.1*	62693140	62695548	2409	EDS095	TPR repeat-containing protein (AHRD V1 *-*- B2J9B9_NOSP7)%3B contains Interpro domain(s) IPR011990 Tetratricopeptide-like helical
ch04	Solyc04g081060.2*	62704486	62709603	5118	EDS095	Kinesin like protein (AHRD V1 *-*- Q0WLK7_ARATH)%3B contains Interpro domain(s) IPR001752 Kinesin%2C motor region
ch04	Solyc04g081070.2*	62709760	62714561	4802	EDS095	Heat shock protein DnaJ domain protein (AHRD V1 *--- B2J6V8_NOSP7)%3B contains Interpro domain(s) IPR001623 Heat shock protein DnaJ%2C N-terminal
ch04	Solyc04g081080.1*	62720792	62724202	3411	EDS095	Receptor like kinase%2C RLK
ch04	Solyc04g081090.2*	62728330	62730536	2207	EDS095	V-type proton ATPase 16 kDa proteolipid subunit c2 (AHRD V1 **** VATL2_ARATH)%3B contains Interpro domain(s) IPR011555 ATPase%2C V0 complex%2C proteolipid subunit C%2C eukaryotic
ch04	Solyc04g081100.2*	62733558	62743254	9697	EDS095	Amine oxidase (AHRD V1 *-*- A4RUP0_OSTLU)%3B contains Interpro domain(s) IPR002937 Amine oxidase
ch04	Solyc04g081110.1*	62746785	62748422	1638	EDS095	Glyoxal oxidase (AHRD V1 ***- B6TJK4_MAIZE)%3B contains Interpro domain(s) IPR009880 Glyoxal oxidase%2C N-terminal
ch04	Solyc04g081120.1*	62754327	62756000	1674	EDS095	Glyoxal oxidase (AHRD V1 ***- B6TJK4_MAIZE)%3B contains Interpro domain(s) IPR009880 Glyoxal oxidase%2C N-terminal
ch04	Solyc04g081130.1*	62759275	62760918	1644	EDS095	Glyoxal oxidase (AHRD V1 ***- B6TJK4_MAIZE)%3B contains Interpro domain(s) IPR009880 Glyoxal oxidase%2C N-terminal
ch04	Solyc04g081140.1*	62764221	62765882	1662	EDS095	Glyoxal oxidase (AHRD V1 ***- B6TJK4_MAIZE)%3B contains Interpro domain(s) IPR009880 Glyoxal oxidase%2C N-terminal
ch04	Solyc04g081150.2*	62766596	62768699	2104	EDS095	Histone H3 (AHRD V1 ***- A8MRL0_ARATH)%3B contains Interpro domain(s) IPR000164 Histone H3
ch04	Solyc04g081160.2*	62769488	62772286	2799	EDS095	Cell growth defect factor 2 (AHRD V1 ***- B6T7D5_MAIZE)
ch04	Solyc04g081170.2*	62777470	62778961	1492	EDS095	GAGA-binding transcriptional activator (AHRD V1 ***- A1E2T9_MEDTR)%3B contains Interpro domain(s) IPR010409 GAGA binding-like
ch04	Solyc04g081180.1*	62780227	62780466	240	EDS095	Unknown Protein (AHRD V1)
ch04	Solyc04g081190.2*	62784623	62788098	3476	EDS095	BZIP transcription factor family protein expressed (AHRD V1 ***- Q8LN44_ORYSJ)%3B contains Interpro domain(s) IPR011616 bZIP transcription factor%2C bZIP-1
ch04	Solyc04g081200.2*	62789119	62797662	8544	EDS095	Regulator of chromosome condensation (RCC1)-like protein (AHRD V1 **-- D0NEM9_PHYIN)%3B contains Interpro domain(s) IPR009091 Regulator of chromosome condensation/beta-lactamase-inhibitor protein II
ch04	Solyc04g081210.2*	62803374	62809165	5792	EDS095	Calmodulin binding protein IQ (AHRD V1 *--* A8CF59_BRACM)%3B contains Interpro domain(s) IPR000048 IQ calmodulin-binding region
ch04	Solyc04g081220.2*	62809677	62812674	2998	EDS095	Genomic DNA chromosome 5 P1 clone MIJ24 (AHRD V1 ***- Q9FKA2_ARATH)%3B contains Interpro domain(s) IPR019716 Ribosomal protein L53%2C mitochondrial
ch04	Solyc04g081230.2*	62812864	62818051	5188	EDS095	L(3)82Fd isoform G (AHRD V1 *--- Q8MSQ5_DROME)%3B contains Interpro domain(s) IPR006571 TLDc
ch04	Solyc04g081240.2*	62818343	62823877	5535	EDS095	Auxin response factor 5 (AHRD V1 ***- D9IVB5_SOLLC)%3B contains Interpro domain(s) IPR010525 Auxin response factor
ch04	Solyc04g081250.1	62854012	62854461	450	EDS095	Auxin-induced SAUR-like protein (AHRD V1 *-*- Q8S349_CAPAN)%3B contains Interpro domain(s) IPR003676 Auxin responsive SAUR protein
ch04	Solyc04g081260.2	62875381	62880736	5356	EDS095	Filament-like plant protein (Fragment) (AHRD V1 *-*- FPP_SOLLC)%3B contains Interpro domain(s) IPR008587 Protein of unknown function DUF869%2C plant
ch04	Solyc04g081270.1	62890273	62890599	327	EDS095	Auxin-induced SAUR-like protein (AHRD V1 **-- Q8S349_CAPAN)%3B contains Interpro domain(s) IPR003676 Auxin responsive SAUR protein
ch04	Solyc04g081280.2	62902246	62914223	11978	EDS095	5%26apos-3%26apos exoribonuclease 2 (AHRD V1 **** A5WVY7_DANRE)%3B contains Interpro domain(s) IPR017151 5'-3' exoribonuclease 2
ch04	Solyc04g081290.2	62925052	62928360	3309	EDS095	Lysine decarboxylase-like protein (AHRD V1 **-- B6T4M5_MAIZE)%3B contains Interpro domain(s) IPR005269 Conserved hypothetical protein CHP00730
ch04	Solyc04g081300.2	62929694	62935196	5503	EDS095	Endoglucanase 1 (AHRD V1 ***- B6U0J0_MAIZE)%3B contains Interpro domain(s) IPR001701 Glycoside hydrolase%2C family 9
ch04	Solyc04g081310.2	62937111	62940932	3822	EDS095	Diphthine synthase (AHRD V1 **** B8APT0_ORYSI)%3B contains Interpro domain(s) IPR004551 Diphthine synthase
ch04	Solyc04g081320.2	62941333	62944465	3133	EDS095	Unknown Protein (AHRD V1)%3B contains Interpro domain(s) IPR001305 Heat shock protein DnaJ%2C cysteine-rich region
ch04	Solyc04g081330.2	62945005	62948114	3110	EDS095	Chromosome 11 contig 1 DNA sequence. (Fragment) (AHRD V1 *-*- Q00Z75_OSTTA)
ch04	Solyc04g081340.2*	62952319	62954648	2330	EDS095	Receptor expression-enhancing protein 3 (AHRD V1 *--- B6TB01_MAIZE)%3B contains Interpro domain(s) IPR004345 TB2/DP1 and HVA22 related protein
ch04	Solyc04g081350.2*	62955513	62961934	6422	EDS095	Transcription factor E2F (AHRD V1 **** B9GQW1_POPTR)%3B contains Interpro domain(s) IPR015633 E2F Family
ch04	Solyc04g081360.2*	62963579	62969484	5906	EDS095	tRNA (Adenine-N(1)-)-methyltransferase non-catalytic subunit trm6 (AHRD V1 *-** C5JJB9_AJEDS)%3B contains Interpro domain(s) IPR007316 Eukaryotic initiation factor 3%2C gamma subunit
ch04	Solyc04g081370.2*	62972909	62976305	3397	EDS095	Transcription factor (Fragment) (AHRD V1 *-** D6MKQ1_9ASPA)%3B contains Interpro domain(s) IPR007087 Zinc finger%2C C2H2-type
ch04	Solyc04g081380.1*	62981367	62981780	414	EDS095	Unknown Protein (AHRD V1)
ch04	Solyc04g081390.2*	62982388	62984072	1685	EDS095	Unknown Protein (AHRD V1)%3B contains Interpro domain(s) IPR008545 Protein of unknown function DUF827%2C plant
ch04	Solyc04g081400.2*	62985915	62990125	4211	EDS095	Hexokinase 1 (AHRD V1 ***- B6V3C0_CUCME)%3B contains Interpro domain(s) IPR001312 Hexokinase
ch04	Solyc04g081410.2*	62993458	62996523	3066	EDS095	AP-2 complex subunit sigma-1 (AHRD V1 ***- B5X5Q9_SALSA)%3B contains Interpro domain(s) IPR016635 Adaptor protein complex%2C sigma subunit
ch04	Solyc04g081420.2*	62997146	63001994	4849	EDS095	Unknown Protein (AHRD V1)
ch04	Solyc04g081430.2*	63005415	63007770	2356	EDS095	Mediator of RNA polymerase II transcription subunit 7 (AHRD V1 **** C1C4Y2_RANCA)%3B contains Interpro domain(s) IPR009244 Mediator complex%2C subunit Med7
ch04	Solyc04g081440.2*	63008173	63012837	4665	EDS095	Neutral invertase like protein (AHRD V1 ***- Q67XD9_ARATH)%3B contains Interpro domain(s) IPR006937 Plant neutral invertase
ch04	Solyc04g081450.2*	63015725	63019060	3336	EDS095	Unknown Protein (AHRD V1)
ch04	Solyc04g081460.2*	63019842	63020627	786	EDS095	Unknown Protein (AHRD V1)
ch04	Solyc04g081470.2*	63024057	63026983	2927	EDS095	Os05g0596200 protein (Fragment) (AHRD V1 *-*- Q0DFE0_ORYSJ)
ch04	Solyc04g081480.1*	63032063	63035236	3174	EDS095	Unknown Protein (AHRD V1)
ch04	Solyc04g081490.2*	63035466	63038329	2864	EDS095	Tubulin beta-1 chain (AHRD V1 ***- D7KT68_ARALY)%3B contains Interpro domain(s) IPR002453 Beta tubulin
ch04	Solyc04g081500.2*	63039981	63045663	5683	EDS095	BRCA1-A complex subunit BRE (AHRD V1 ***- BRE_XENTR)%3B contains Interpro domain(s) IPR010358 Brain and reproductive organ-expressed
ch04	Solyc04g081510.2*	63055757	63062387	6631	EDS095	Os01g0873900 protein (Fragment) (AHRD V1 *-*- Q0JHA9_ORYSJ)%3B contains Interpro domain(s) IPR007700 Protein of unknown function DUF668
ch04	Solyc04g081520.1*	63063078	63066033	2956	EDS095	Laccase-16 (AHRD V1 **-- LAC16_ARATH)%3B contains Interpro domain(s) IPR008972 Cupredoxin
ch04	Solyc04g081530.1*	63070273	63070740	468	EDS095	Chaperone protein dnaJ 11 (AHRD V1 *-*- B6SUM8_MAIZE)%3B contains Interpro domain(s) IPR001623 Heat shock protein DnaJ%2C N-terminal
ch04	Solyc04g081540.2*	63073475	63077797	4323	EDS095	Kinesin heavy chain isolog (AHRD V1 ***- B6TA17_MAIZE)%3B contains Interpro domain(s) IPR006839 Uncharacterised protein family UPF0307
ch04	Solyc04g081550.2*	63087808	63090225	2418	EDS095	Thaumatin-like protein (AHRD V1 **-- Q9ZQY9_ARATH)%3B contains Interpro domain(s) IPR001938 Thaumatin%2C pathogenesis-related
ch04	Solyc04g081560.2*	63105875	63108460	2586	EDS095	Thaumatin-like protein (AHRD V1 **-- Q9STX6_ARATH)%3B contains Interpro domain(s) IPR001938 Thaumatin%2C pathogenesis-related
ch04	Solyc04g081570.2*	63110553	63116088	5536	EDS095	Chaperone protein htpG (AHRD V1 **-- HTPG_MYCA1)%3B contains Interpro domain(s) IPR015566 Molecular chaperone%2C heat shock protein%2C endoplasmin
ch04	Solyc04g081580.2*	63118443	63124879	6437	EDS095	ATP dependent RNA helicase (AHRD V1 **** B3LTF9_YEAS1)%3B contains Interpro domain(s) IPR011545 DNA/RNA helicase%2C DEAD/DEAH box type%2C N-terminal
ch04	Solyc04g081590.2*	63126375	63130644	4270	EDS095	Receptor like kinase%2C RLK
ch04	Solyc04g081600.1*	63139728	63140314	587	EDS095	Unknown Protein (AHRD V1)
ch04	Solyc04g081610.1*	63145624	63145892	269	EDS095	Unknown Protein (AHRD V1)
ch04	Solyc04g081620.1*	63183618	63183830	213	EDS095	Unknown Protein (AHRD V1)
ch04	Solyc04g081630.1*	63189193	63191338	2146	EDS095	Heat shock protein 90 (AHRD V1 ***- Q9MB32_ORYSA)%3B contains Interpro domain(s) IPR015566 Molecular chaperone%2C heat shock protein%2C endoplasmin
ch04	Solyc04g081640.1*	63197889	63199610	1722	EDS095	Endoplasmin homolog (AHRD V1 *-*- ENPL_HORVU)%3B contains Interpro domain(s) IPR015566 Molecular chaperone%2C heat shock protein%2C endoplasmin
ch04	Solyc04g081650.2*	63200981	63201732	752	EDS095	Cyclin B (AHRD V1 ***- B6V744_POPTO)%3B contains Interpro domain(s) IPR004367 Cyclin%2C C-terminal
ch04	Solyc04g081660.1*	63202222	63203318	1097	EDS095	Cyclin B (AHRD V1 ***- B6V744_POPTO)
ch04	Solyc04g081670.2*	63205424	63206392	969	EDS095	Vacuolar processing enzyme-3 (AHRD V1 **-- Q852T0_TOBAC)%3B contains Interpro domain(s) IPR001096 Peptidase C13%2C legumain
ch04	Solyc04g081680.2*	63210793	63212215	1423	EDS095	Unknown Protein (AHRD V1)
ch04	Solyc04g081690.1*	63213912	63214379	468	EDS095	Unknown Protein (AHRD V1)
ch04	Solyc04g081700.2*	63225452	63229317	3866	EDS095	Unknown Protein (AHRD V1)
ch04	Solyc04g081710.1*	63237489	63238024	536	EDS095	Unknown Protein (AHRD V1)
ch04	Solyc04g081720.1*	63245269	63245537	269	EDS095	Unknown Protein (AHRD V1)
ch04	Solyc04g081730.2*	63257232	63260000	2769	EDS095	Unknown Protein (AHRD V1)
ch04	Solyc04g081740.2*	63261363	63265459	4097	EDS095	Prostaglandin E synthase 2-like (AHRD V1 ***- B0S751_DANRE)%3B contains Interpro domain(s) IPR012335 Thioredoxin fold
ch04	Solyc04g081750.2*	63266616	63275332	8717	EDS095	FYVE%2C RhoGEF and PH domain-containing protein 6 (AHRD V1 *--- FGD6_HUMAN)%3B contains Interpro domain(s) IPR000306 Zinc finger%2C FYVE-type
ch04	Solyc04g081760.2*	63277345	63281272	3928	EDS095	GDSL esterase/lipase At3g43570 (AHRD V1 ***- GDL56_ARATH)%3B contains Interpro domain(s) IPR001087 Lipase%2C GDSL
ch04	Solyc04g081770.2*	63283322	63285545	2224	EDS095	GDSL esterase/lipase At5g42170 (AHRD V1 ***- GDL90_ARATH)%3B contains Interpro domain(s) IPR001087 Lipase%2C GDSL
ch04	Solyc04g081780.2*	63287088	63289104	2017	EDS095	GDSL esterase/lipase At1g20120 (AHRD V1 ***- GDL4_ARATH)%3B contains Interpro domain(s) IPR001087 Lipase%2C GDSL
ch04	Solyc04g081790.2*	63291172	63293327	2156	EDS095	GDSL esterase/lipase At5g42170 (AHRD V1 ***- GDL90_ARATH)%3B contains Interpro domain(s) IPR001087 Lipase%2C GDSL
ch04	Solyc04g081800.1*	63294471	63295880	1410	EDS095	GDSL esterase/lipase At5g42170 (AHRD V1 ***- GDL90_ARATH)%3B contains Interpro domain(s) IPR001087 Lipase%2C GDSL
ch04	Solyc04g081810.2*	63295981	63300139	4159	EDS095	Subtilisin-like protease (AHRD V1 **-- Q9ZSP5_ARATH)%3B contains Interpro domain(s) IPR015500 Peptidase S8%2C subtilisin-related
ch04	Solyc04g081820.2*	63303699	63308948	5250	EDS095	La domain containing protein expressed (AHRD V1 *--- Q8LMP9_ORYSJ)%3B contains Interpro domain(s) IPR006630 RNA-binding protein Lupus La
ch04	Solyc04g081830.1*	63313830	63315194	1365	EDS095	UDP-glucosyltransferase (AHRD V1 ***- Q8LKG3_STERE)%3B contains Interpro domain(s) IPR002213 UDP-glucuronosyl/UDP-glucosyltransferase
ch04	Solyc04g081840.2*	63315552	63319148	3597	EDS095	Unknown Protein (AHRD V1)%3B contains Interpro domain(s) IPR007749 Protein of unknown function DUF677
ch04	Solyc04g081850.2*	63319244	63321839	2596	EDS095	UPF0436 protein C9orf6 homolog (AHRD V1 ***- CI006_XENLA)%3B contains Interpro domain(s) IPR011053 Single hybrid motif
ch04	Solyc04g081860.2*	63322473	63325011	2539	EDS095	Peroxidase (AHRD V1 **** Q1PGA3_STRAF)%3B contains Interpro domain(s) IPR002016 Haem peroxidase%2C plant/fungal/bacterial
ch04	Solyc04g081870.2*	63328271	63330920	2650	EDS095	Expansin (AHRD V1 ***- Q9FVH0_SOLLC)%3B contains Interpro domain(s) IPR002963 Expansin
ch04	Solyc04g081880.2*	63335224	63339615	4392	EDS095	Ribonuclease P protein subunit p25 (AHRD V1 *--- RPP25_RAT)%3B contains Interpro domain(s) IPR002775 Alba%2C DNA/RNA-binding protein
ch04	Solyc04g081890.1*	63347131	63347535	405	EDS095	Ring H2 finger protein (AHRD V1 *-*- D9ZHD8_HYPPE)%3B contains Interpro domain(s) IPR018957 Zinc finger%2C C3HC4 RING-type
ch04	Solyc04g081900.2*	63357264	63360186	2923	EDS095	Nucleoredoxin 1 (AHRD V1 **-- A8I9L1_CHLRE)%3B contains Interpro domain(s) IPR017936 Thioredoxin-like
ch05	Solyc05g005020.2	32534	50826	18293	EDS096	R1 protein alpha-glucan water dikinase (AHRD V1 **** A8I6T5_CHLRE)%3B contains Interpro domain(s) IPR002192 Pyruvate phosphate dikinase%2C PEP/pyruvate-binding
ch05	Solyc05g005030.2	51599	52893	1295	EDS096	Unknown Protein (AHRD V1)
ch05	Solyc05g005040.2	58049	62049	4001	EDS096	Polygalacturonase (AHRD V1 ***- Q38958_ARATH)%3B contains Interpro domain(s) IPR012334 Pectin lyase fold
ch05	Solyc05g005050.2	65854	67815	1962	EDS096	Cysteine-rich receptor-like protein kinase (AHRD V1 ***- C6ZRS1_SOYBN)%3B contains Interpro domain(s) IPR002902 Protein of unknown function DUF26
ch05	Solyc05g005060.2	67970	69503	1534	EDS096	S-receptor kinase (AHRD V1 **** Q43393_BRANA)%3B contains Interpro domain(s) IPR002290 Serine/threonine protein kinase
ch05	Solyc05g005070.2	74921	78722	3802	EDS096	RLK%2C Receptor like protein%2C putative resistance protein with an antifungal domain
ch05	Solyc05g005080.2	81292	84268	2977	EDS096	Endo-1 4-beta-glucanase (AHRD V1 ***- O04890_SOLLC)%3B contains Interpro domain(s) IPR001701 Glycoside hydrolase%2C family 9
ch05	Solyc05g005090.2	87082	93883	6802	EDS096	Knotted-1-like homeobox protein H1 (AHRD V1 ***- Q8GUS6_TOBAC)%3B contains Interpro domain(s) IPR005541 KNOX2
ch05	Solyc05g005100.2	107757	110824	3068	EDS096	Os06g0207500 protein (Fragment) (AHRD V1 ***- Q0DDQ9_ORYSJ)%3B contains Interpro domain(s) IPR004253 Protein of unknown function DUF231%2C plant
ch05	Solyc05g005110.1	115571	116788	1218	EDS096	F-box family protein (AHRD V1 ***- B9HCS6_POPTR)%3B contains Interpro domain(s) IPR017451 F-box associated type 1
ch05	Solyc05g005120.2	117668	118287	620	EDS096	Unknown Protein (AHRD V1)
ch05	Solyc05g005130.1	118314	124329	6016	EDS096	Cc-nbs-lrr%2C resistance protein with an R1 specific domain
ch05	Solyc05g005140.2	126214	131792	5579	EDS096	Receptor like kinase%2C RLK
ch05	Solyc05g005150.1	135882	136994	1113	EDS096	F-box/Kelch repeat-containing F-box family protein (AHRD V1 ***- C4PVT9_ARATH)%3B contains Interpro domain(s) IPR015915 Kelch-type beta propeller
ch05	Solyc05g005160.2	141208	145022	3815	EDS096	ATP-citrate lyase A-2 (AHRD V1 **** D7KWP3_ARALY)%3B contains Interpro domain(s) IPR016102 Succinyl-CoA synthetase-like
ch05	Solyc05g005170.2	159155	162491	3337	EDS096	Polygalacturonase 2 (AHRD V1 ***- A8D0T9_ONCHC)%3B contains Interpro domain(s) IPR012334 Pectin lyase fold
ch05	Solyc05g005180.2	164806	168556	3751	EDS096	Naphthoate synthase (AHRD V1 ***- A8I2W2_CHLRE)%3B contains Interpro domain(s) IPR010198 Naphthoate synthase
ch05	Solyc05g005190.2	170330	172998	2669	EDS096	ADP-ribosylation factor (AHRD V1 ***- Q76ME3_WHEAT)%3B contains Interpro domain(s) IPR006688 ADP-ribosylation factor
ch05	Solyc05g005200.2	173412	177352	3941	EDS096	Pyrrolidone-carboxylate peptidase (AHRD V1 **** B6SP89_MAIZE)%3B contains Interpro domain(s) IPR000816 Peptidase C15%2C pyroglutamyl peptidase I
ch05	Solyc05g005210.2	179199	183983	4785	EDS096	Baculoviral IAP repeat-containing 2 (AHRD V1 *--- Q8UWD2_DANRE)%3B contains Interpro domain(s) IPR017066 S-ribonuclease binding protein%2C SBP1%2C pollen
ch05	Solyc05g005220.1	187568	188344	777	EDS096	Unknown Protein (AHRD V1)
ch05	Solyc05g005230.2	189311	190275	965	EDS096	Uncharacterized plant-specific domain TIGR01589 family protein (AHRD V1 *-*- Q60CZ4_SOLDE)%3B contains Interpro domain(s) IPR006476 Conserved hypothetical protein CHP01589%2C plant
ch05	Solyc05g005240.1	191257	193043	1787	EDS096	YABBY-like transcription factor CRABS CLAW-like protein (AHRD V1 **-* Q6SRZ7_ANTMA)%3B contains Interpro domain(s) IPR006780 YABBY protein
ch05	Solyc05g005250.2	195242	204180	8939	EDS096	Pantothenate kinase (AHRD V1 **** C1MLQ0_MICPS)%3B contains Interpro domain(s) IPR004567 Eukaryotic pantothenate kinase IPR011602 Fumble
ch05	Solyc05g005260.1	208914	209765	852	EDS096	Unknown Protein (AHRD V1)%3B contains Interpro domain(s) IPR012442 Protein of unknown function DUF1645
ch05	Solyc05g005270.1	224086	224319	234	EDS096	Unknown Protein (AHRD V1)
ch05	Solyc05g005280.2	227383	230131	2749	EDS096	Poly polymerase catalytic domain containing protein expressed (AHRD V1 **-- Q84T80_ORYSJ)%3B contains Interpro domain(s) IPR012317 Poly(ADP-ribose) polymerase%2C catalytic region
ch05	Solyc05g005290.2	232495	233667	1173	EDS096	Poly polymerase catalytic domain containing protein expressed (AHRD V1 **-- Q84T80_ORYSJ)%3B contains Interpro domain(s) IPR012317 Poly(ADP-ribose) polymerase%2C catalytic region
ch05	Solyc05g005300.2	240253	242750	2498	EDS096	BHLH transcription factor (AHRD V1 ***- Q84WX1_BRANA)%3B contains Interpro domain(s) IPR011598 Helix-loop-helix DNA-binding
ch05	Solyc05g005310.1	245719	246174	456	EDS096	NEDD8-specific protease 2 (AHRD V1 *-** B2VZK5_PYRTR)%3B contains Interpro domain(s) IPR003653 Peptidase C48%2C SUMO/Sentrin/Ubl1
ch05	Solyc05g005320.1	250443	250922	480	EDS096	Unknown Protein (AHRD V1)
ch05	Solyc05g005330.2	262592	266801	4210	EDS096	Cc-nbs-lrr%2C resistance protein with an R1 specific domain
ch05	Solyc05g005340.2	277988	279746	1759	EDS096	Leafy cotyledon 1-like protein (AHRD V1 *-*- Q5TIQ8_HELAN)
ch05	Solyc05g005350.1	281751	283619	1869	EDS096	Nuclear transcription factor Y subunit B-6 (AHRD V1 *-** B6UH02_MAIZE)%3B contains Interpro domain(s) IPR003957 Transcription factor%2C CBFA/NFYB%2C DNA topoisomerase
ch05	Solyc05g005360.1	286747	288650	1904	EDS096	Nuclear transcription factor Y subunit B-6 (AHRD V1 *-** B6UH02_MAIZE)%3B contains Interpro domain(s) IPR003957 Transcription factor%2C CBFA/NFYB%2C DNA topoisomerase
ch05	Solyc05g005370.1	291616	294183	2568	EDS096	Nuclear transcription factor Y subunit B-6 (AHRD V1 *-** B6UH02_MAIZE)%3B contains Interpro domain(s) IPR003957 Transcription factor%2C CBFA/NFYB%2C DNA topoisomerase
ch05	Solyc05g005380.1	296965	302672	5708	EDS096	Nuclear transcription factor Y subunit B-6 (AHRD V1 *-*- B6UH02_MAIZE)%3B contains Interpro domain(s) IPR003957 Transcription factor%2C CBFA/NFYB%2C DNA topoisomerase
ch05	Solyc05g005390.1	311353	313456	2104	EDS096	Nuclear transcription factor Y subunit B-6 (AHRD V1 *-*- B6UH02_MAIZE)%3B contains Interpro domain(s) IPR003957 Transcription factor%2C CBFA/NFYB%2C DNA topoisomerase
ch05	Solyc05g005400.1	314348	315762	1415	EDS096	F-box family protein (AHRD V1 ***- D7KQH0_ARALY)%3B contains Interpro domain(s) IPR001810 Cyclin-like F-box
ch05	Solyc05g005410.1	322907	324334	1428	EDS096	F-box/LRR-repeat protein 25 (AHRD V1 *-*- FBL25_ARATH)%3B contains Interpro domain(s) IPR001810 Cyclin-like F-box
ch05	Solyc05g005420.1	325845	328108	2264	EDS096	F-box family protein (AHRD V1 ***- D7KQH0_ARALY)%3B contains Interpro domain(s) IPR001810 Cyclin-like F-box
ch05	Solyc05g005430.1	329211	330762	1552	EDS096	F-box family protein (AHRD V1 *-*- D7KQH0_ARALY)%3B contains Interpro domain(s) IPR001810 Cyclin-like F-box
ch05	Solyc05g005440.1	331734	333675	1942	EDS096	Nuclear transcription factor Y subunit B-6 (AHRD V1 *-** B6UH02_MAIZE)%3B contains Interpro domain(s) IPR003957 Transcription factor%2C CBFA/NFYB%2C DNA topoisomerase
ch05	Solyc05g005450.1	334564	335705	1142	EDS096	Protein SUPPRESSOR OF GENE SILENCING 3 homolog (AHRD V1 ***- SGS3_MAIZE)
ch05	Solyc05g005460.2	341827	347358	5532	EDS096	Nucleoredoxin 2 (AHRD V1 *--- A8I9J4_CHLRE)%3B contains Interpro domain(s) IPR000866 Alkyl hydroperoxide reductase/ Thiol specific antioxidant/ Mal allergen
ch05	Solyc05g005470.2	349019	351148	2130	EDS096	Nucleoredoxin 1 (AHRD V1 *--- A8I9L1_CHLRE)%3B contains Interpro domain(s) IPR000866 Alkyl hydroperoxide reductase/ Thiol specific antioxidant/ Mal allergen
ch05	Solyc05g005480.2	352211	355615	3405	EDS096	Oxidoreductase zinc-binding dehydrogenase (AHRD V1 **** C2RQQ3_BACCE)%3B contains Interpro domain(s) IPR002085 Alcohol dehydrogenase superfamily%2C zinc-containing
ch05	Solyc05g005490.2	355897	361496	5600	EDS096	Carbonic anhydrase (AHRD V1 ***- Q5NE21_SOLLC)%3B contains Interpro domain(s) IPR015892 Carbonic anhydrase%2C prokaryotic-like%2C conserved site
ch05	Solyc05g005500.1	366645	366812	168	EDS096	Unknown Protein (AHRD V1)
ch05	Solyc05g005510.2	368271	370985	2715	EDS096	DNA-binding related protein (Fragment) (AHRD V1 ***- A9XNX9_9MYRT)%3B contains Interpro domain(s) IPR012340 Nucleic acid-binding%2C OB-fold
ch05	Solyc05g005520.1	371721	372179	459	EDS096	Peptidyl-prolyl cis-trans isomerase (Fragment) (AHRD V1 ***- A9Y0F6_9MYRT)%3B contains Interpro domain(s) IPR007062 Protein phosphatase inhibitor 2 (IPP-2)
ch05	Solyc05g005530.2	372633	374501	1869	EDS096	Senescence-associated protein 5 (AHRD V1 *-*- O81655_HEMSP)
ch05	Solyc05g005540.2	380139	383035	2897	EDS096	BURP domain-containing protein (Fragment) (AHRD V1 *--- C1PI44_ARATH)%3B contains Interpro domain(s) IPR004873 BURP
ch05	Solyc05g005550.2	384722	387432	2711	EDS096	BURP domain-containing protein (Fragment) (AHRD V1 *--- C1PI44_ARATH)%3B contains Interpro domain(s) IPR004873 BURP
ch05	Solyc05g005560.2	402750	405238	2489	EDS096	BURP domain-containing protein (Fragment) (AHRD V1 *--- C1PI44_ARATH)%3B contains Interpro domain(s) IPR004873 BURP
ch05	Solyc05g005570.2	407905	410949	3045	EDS096	BURP domain-containing protein (Fragment) (AHRD V1 *--- Q94IC5_9ROSI)%3B contains Interpro domain(s) IPR004873 BURP
ch05	Solyc05g005580.2	415971	418540	2570	EDS096	Expressed protein (Fragment) (AHRD V1 *-*- C1PIB6_ARATH)%3B contains Interpro domain(s) IPR010341 Protein of unknown function DUF936%2C plant
ch05	Solyc05g005590.2	419694	425339	5646	EDS096	Ribosomal RNA large subunit methyltransferase N (AHRD V1 ***- C6E0H5_GEOSM)%3B contains Interpro domain(s) IPR004383 Conserved hypothetical protein CHP00048
ch05	Solyc05g005600.1	426812	431103	4292	EDS096	Metal-dependent phosphohydrolase HD domain-containing protein (AHRD V1 **-- D7MJA0_ARALY)%3B contains Interpro domain(s) IPR006674 Metal-dependent phosphohydrolase%2C HD region%2C subdomain
ch05	Solyc05g005610.2	431509	433313	1805	EDS096	SAM domain and HD domain-containing protein 1 (AHRD V1 ***- SAMH1_BOVIN)
ch05	Solyc05g005620.2	433869	439585	5717	EDS096	RNA-binding protein 25 (AHRD V1 *--- RBM25_HUMAN)%3B contains Interpro domain(s) IPR002483 Splicing factor PWI
ch05	Solyc05g005630.2	440809	452678	11870	EDS096	Sentrin/SUMO-specific protease 15 (AHRD V1 *-** Q6IE03_MOUSE)%3B contains Interpro domain(s) IPR003653 Peptidase C48%2C SUMO/Sentrin/Ubl1
ch05	Solyc05g005640.2	467377	478907	11531	EDS096	PHD finger family protein / methyl-CpG binding domain-containing protein (ISS) (AHRD V1 *--* Q01B57_OSTTA)%3B contains Interpro domain(s) IPR019787 Zinc finger%2C PHD-finger
ch05	Solyc05g005650.1	488527	489039	513	EDS096	Unknown Protein (AHRD V1)
ch05	Solyc05g005660.1	495191	497520	2330	EDS096	Receptor-like kinase (AHRD V1 *-*- A7VM37_MARPO)%3B contains Interpro domain(s) IPR002290 Serine/threonine protein kinase
ch05	Solyc05g005670.1	498016	500073	2058	EDS096	U-box domain-containing protein (AHRD V1 *--- D7LSY5_ARALY)%3B contains Interpro domain(s) IPR011989 Armadillo-like helical
ch05	Solyc05g005680.2	506438	508385	1948	EDS096	Xyloglucan endotransglucosylase/hydrolase 2 (AHRD V1 **** D5HP44_9ROSA)%3B contains Interpro domain(s) IPR016455 Xyloglucan endotransglucosylase/hydrolase
ch05	Solyc05g005690.1	510033	510476	444	EDS096	30S ribosomal protein S9 (AHRD V1 ***- C5JX04_AJEDS)%3B contains Interpro domain(s) IPR000754 Ribosomal protein S9
ch05	Solyc05g005700.2	514498	518886	4389	EDS096	Aldehyde dehydrogenase 1 (AHRD V1 **** Q84V96_LOTCO)%3B contains Interpro domain(s) IPR015590 Aldehyde dehydrogenase
ch05	Solyc05g005710.2	526630	530399	3770	EDS096	Spermidine synthase (AHRD V1 **** Q93X16_SOLTU)%3B contains Interpro domain(s) IPR001045 Spermine synthase
ch05	Solyc05g005720.2	532284	536640	4357	EDS096	Potassium transporter family protein (AHRD V1 **** D7KXB7_ARALY)%3B contains Interpro domain(s) IPR003855 K+ potassium transporter
ch05	Solyc05g005730.2	537018	540764	3747	EDS096	RRP15-like protein (AHRD V1 *-*- C1C024_9MAXI)%3B contains Interpro domain(s) IPR012459 Protein of unknown function DUF1665
ch05	Solyc05g005740.2	553397	558860	5464	EDS096	Potassium transporter (AHRD V1 **** D2JYH2_GOSHI)%3B contains Interpro domain(s) IPR018519 Potassium uptake protein%2C kup IPR003855 K+ potassium transporter
ch05	Solyc05g005750.2	574848	578018	3171	EDS096	Alpha alpha-trehalose-phosphate synthase (UDP-forming) (AHRD V1 **** A3CXN9_METMJ)%3B contains Interpro domain(s) IPR001830 Glycosyl transferase%2C family 20
ch05	Solyc05g005760.2	582377	585803	3427	EDS096	NHL repeat-containing protein (AHRD V1 ***- D7KY00_ARALY)%3B contains Interpro domain(s) IPR011042 Six-bladed beta-propeller%2C TolB-like
ch05	Solyc05g005770.2	586976	590980	4005	EDS096	NHL repeat-containing protein (AHRD V1 ***- D7KNK1_ARALY)%3B contains Interpro domain(s) IPR001258 NHL repeat
ch05	Solyc05g005780.2	593461	608931	15471	EDS096	AP-1 complex subunit gamma-1 (AHRD V1 ***- B6SV75_MAIZE)%3B contains Interpro domain(s) IPR017107 Adaptor protein complex AP-1%2C gamma subunit
ch05	Solyc05g005790.2	611266	613735	2470	EDS096	RING finger protein (AHRD V1 ***- C6EUD3_SOYBN)%3B contains Interpro domain(s) IPR018957 Zinc finger%2C C3HC4 RING-type
ch05	Solyc05g005800.2	614255	624929	10675	EDS096	Threonyl-tRNA synthetase (AHRD V1 ***- Q17LW8_AEDAE)%3B contains Interpro domain(s) IPR002320 Threonyl-tRNA synthetase%2C class IIa
ch05	Solyc05g005810.2	626359	628719	2361	EDS096	Uncharacterized basic helix-loop-helix protein At1g06150 (AHRD V1 *-*- Y1615_ARATH)
ch05	Solyc05g005820.2	648534	651277	2744	EDS096	Glyceraldehyde-3-phosphate dehydrogenase (AHRD V1 **** Q9XG67_TOBAC)%3B contains Interpro domain(s) IPR000173 Glyceraldehyde 3-phosphate dehydrogenase
ch05	Solyc05g005830.2	653711	656736	3026	EDS096	Nodulin-like protein (AHRD V1 ***- Q9FL09_ARATH)
ch05	Solyc05g005840.2	657718	661216	3499	EDS096	Nodulin MtN21 family protein (AHRD V1 ***- D7LPP0_ARALY)%3B contains Interpro domain(s) IPR000620 Protein of unknown function DUF6%2C transmembrane
ch05	Solyc05g005850.2	661764	665175	3412	EDS096	Nodulin-like protein (AHRD V1 ***- Q9FL09_ARATH)
ch05	Solyc05g005860.1	665864	671925	6062	EDS096	Nodulin-like protein (AHRD V1 ***- Q9FL09_ARATH)%3B contains Interpro domain(s) IPR000620 Protein of unknown function DUF6%2C transmembrane
ch05	Solyc05g005870.2	675439	679688	4250	EDS096	Nodulin MtN21 family protein (AHRD V1 ***- D7KXZ8_ARALY)%3B contains Interpro domain(s) IPR000620 Protein of unknown function DUF6%2C transmembrane
ch05	Solyc05g005880.2	683410	685491	2082	EDS096	30S ribosomal protein S13 (AHRD V1 ***- B6TG65_MAIZE)%3B contains Interpro domain(s) IPR019980 Ribosomal protein S13%2C bacterial-type
ch05	Solyc05g005890.2	687215	691376	4162	EDS096	Unknown Protein (AHRD V1)
ch05	Solyc05g005900.2	690085	691952	1868	EDS096	GCN5-related protein (AHRD V1 **-- B2D2G9_BRAOL)%3B contains Interpro domain(s) IPR000182 GCN5-related N-acetyltransferase
ch05	Solyc05g005910.2	697948	703061	5114	EDS096	Peptide transporter (AHRD V1 **-* A6YJX4_9MAGN)%3B contains Interpro domain(s) IPR000109 TGF-beta receptor%2C type I/II extracellular region
ch05	Solyc05g005920.2	708292	710460	2169	EDS096	Peptide transporter (AHRD V1 **-* A6YJX4_9MAGN)%3B contains Interpro domain(s) IPR000109 TGF-beta receptor%2C type I/II extracellular region
ch05	Solyc05g005930.1	711348	712688	1341	EDS096	UDP-glucosyltransferase (AHRD V1 **-- B3VI56_STERE)%3B contains Interpro domain(s) IPR002213 UDP-glucuronosyl/UDP-glucosyltransferase
ch05	Solyc05g005940.2	714135	717511	3377	EDS096	Solute carrier family 15 member 4 (AHRD V1 **-- S15A4_XENLA)%3B contains Interpro domain(s) IPR000109 TGF-beta receptor%2C type I/II extracellular region
ch05	Solyc05g005950.2	717668	720026	2359	EDS096	Solute carrier family 15 member 4 (AHRD V1 **-- S15A4_XENLA)%3B contains Interpro domain(s) IPR000109 TGF-beta receptor%2C type I/II extracellular region
ch05	Solyc05g005960.2	721713	723812	2100	EDS096	Peptide transporter 1 (AHRD V1 **-* Q7XAC3_VICFA)%3B contains Interpro domain(s) IPR000109 TGF-beta receptor%2C type I/II extracellular region
ch05	Solyc05g005970.2	726161	728235	2075	EDS096	Peptide transporter (AHRD V1 **-* A6YJX4_9MAGN)%3B contains Interpro domain(s) IPR000109 TGF-beta receptor%2C type I/II extracellular region
ch05	Solyc05g005980.2	729342	731896	2555	EDS096	Solute carrier family 15 member 4 (AHRD V1 **-- S15A4_XENLA)%3B contains Interpro domain(s) IPR000109 TGF-beta receptor%2C type I/II extracellular region
ch05	Solyc05g005990.2	734225	736907	2683	EDS096	Solute carrier family 15 member 2 (AHRD V1 *--- S15A2_HUMAN)%3B contains Interpro domain(s) IPR000109 TGF-beta receptor%2C type I/II extracellular region
ch05	Solyc05g006000.2	742219	744379	2161	EDS096	Solute carrier family 15 member 4 (AHRD V1 **-- S15A4_BOVIN)%3B contains Interpro domain(s) IPR000109 TGF-beta receptor%2C type I/II extracellular region
ch05	Solyc05g006010.2	745424	747537	2114	EDS096	Peptide transporter (AHRD V1 **-* A6YJX4_9MAGN)%3B contains Interpro domain(s) IPR000109 TGF-beta receptor%2C type I/II extracellular region
ch05	Solyc05g006020.2	754456	759784	5329	EDS096	Nucleobase ascorbate transporter (AHRD V1 **-* B9HJR9_POPTR)%3B contains Interpro domain(s) IPR006043 Xanthine/uracil/vitamin C permease
ch05	Solyc05g006030.2	773056	774112	1057	EDS096	Genomic DNA chromosome 5 P1 clone MQB2 (AHRD V1 **-- Q9FM06_ARATH)
ch05	Solyc05g006040.2	773976	777349	3374	EDS096	Unknown Protein (AHRD V1)
ch05	Solyc05g006050.2	786643	789497	2855	EDS096	Cyclin D1 (AHRD V1 **** Q8GVE0_HELTU)%3B contains Interpro domain(s) IPR015451 Cyclin D
ch05	Solyc05g006060.1	806683	806856	174	EDS096	Unknown Protein (AHRD V1)
ch05	Solyc05g006070.2	809964	812438	2475	EDS096	RNA recognition motif (RRM)-containing protein-like (AHRD V1 *-*- Q6Z867_ORYSJ)%3B contains Interpro domain(s) IPR000504 RNA recognition motif%2C RNP-1
ch05	Solyc05g006080.1	814853	815389	537	EDS096	Oligosaccharyltransferase complex subunit ostc-B (AHRD V1 **-- OSTCB_XENLA)%3B contains Interpro domain(s) IPR019353 Oligosaccharyltransferase complex%2C subunit DC2%2C eukaryote
ch05	Solyc05g006090.2	818986	824063	5078	EDS096	Phosphoglycerate mutase (AHRD V1 *--- A4TBN9_MYCGI)%3B contains Interpro domain(s) IPR002156 Ribonuclease H
ch05	Solyc05g006100.2	824706	827085	2380	EDS096	YuxK (AHRD V1 *--- A3U9R9_CROAH)%3B contains Interpro domain(s) IPR007263 Putative thiol-disulphide oxidoreductase DCC
ch05	Solyc05g006110.2	826982	828940	1959	EDS096	Unknown Protein (AHRD V1)
ch05	Solyc05g006120.2	829783	837498	7716	EDS096	Polymerase (DNA directed) mu (AHRD V1 **** Q66HH0_RAT)%3B contains Interpro domain(s) IPR002054 DNA-directed DNA polymerase%2C family X
ch05	Solyc05g006130.2	839061	843802	4742	EDS096	ATP-dependent RNA helicase (AHRD V1 *-** D3BPQ9_POLPA)%3B contains Interpro domain(s) IPR001650 DNA/RNA helicase%2C C-terminal
ch05	Solyc05g006140.1	844631	845308	678	EDS096	UDP-glucosyltransferase family 1 protein (AHRD V1 **** C6KI44_CITSI)%3B contains Interpro domain(s) IPR002213 UDP-glucuronosyl/UDP-glucosyltransferase
ch05	Solyc05g006150.1	845998	846549	552	EDS096	UDP-glucose glucosyltransferase (AHRD V1 **** B6EWY3_LYCBA)%3B contains Interpro domain(s) IPR002213 UDP-glucuronosyl/UDP-glucosyltransferase
ch05	Solyc05g006160.2	846758	847742	985	EDS096	Gibberellin-regulated protein 2 (AHRD V1 **-- B6TLZ8_MAIZE)%3B contains Interpro domain(s) IPR003854 Gibberellin regulated protein
ch05	Solyc05g006170.2	850717	856839	6123	EDS096	NACHT%2C LRR and PYD domains-containing protein 5 (AHRD V1 *--- NALP5_BOVIN)%3B contains Interpro domain(s) IPR003590 Leucine-rich repeat%2C ribonuclease inhibitor subtype
ch05	Solyc05g006180.2	859531	861747	2217	EDS096	Histone acetyltransferase 5 (AHRD V1 ***- D7L0M4_ARALY)%3B contains Interpro domain(s) IPR009255 Transcriptional coactivation
ch05	Solyc05g006190.1	866714	866932	219	EDS096	Unknown Protein (AHRD V1)
ch05	Solyc05g006200.2	868417	875988	7572	EDS096	tRNA (Guanine-N(1)-)-methyltransferase (AHRD V1 *-** A8N339_COPC7)%3B contains Interpro domain(s) IPR003402 Protein of unknown function Met10
ch05	Solyc05g006210.2	876367	878630	2264	EDS096	Glucan endo-1 3-beta-glucosidase 6 (AHRD V1 ***- B6TW83_MAIZE)%3B contains Interpro domain(s) IPR013781 Glycoside hydrolase%2C subgroup%2C catalytic core
ch05	Solyc05g006220.2	883041	887278	4238	EDS096	IAA-amino acid hydrolase (AHRD V1 **** D5FTH2_POPTO)%3B contains Interpro domain(s) IPR017439 Peptidase M20D%2C mername-AA028/carboxypeptidase Ss1
ch05	Solyc05g006230.1	896569	897576	1008	EDS096	Peroxidase (AHRD V1 **** B2D2H2_BRAOL)%3B contains Interpro domain(s) IPR002016 Haem peroxidase%2C plant/fungal/bacterial
ch05	Solyc05g006240.2	898981	903747	4767	EDS096	Chaperone protein dnaJ 16 (AHRD V1 ***- B6THE8_MAIZE)%3B contains Interpro domain(s) IPR003095 Heat shock protein DnaJ
ch05	Solyc05g006250.1	917884	918352	469	EDS096	Lysine-specific histone demethylase 1 homolog 2 (AHRD V1 ***- LDL2_ARATH)
ch05	Solyc05g006260.1	924742	924924	183	EDS096	Unknown Protein (AHRD V1)
ch05	Solyc05g006270.1	930059	930512	454	EDS096	Unknown Protein (AHRD V1)
ch05	Solyc05g006280.1	933143	933817	675	EDS096	Unknown Protein (AHRD V1)
ch05	Solyc05g006290.1	942026	943885	1860	EDS096	F-box family protein (AHRD V1 ***- B9I3S8_POPTR)%3B contains Interpro domain(s) IPR001810 Cyclin-like F-box
ch05	Solyc05g006300.1	949435	953502	4068	EDS096	Unknown Protein (AHRD V1)
ch05	Solyc05g006310.1	960800	961552	753	EDS096	Zinc finger protein 6 (AHRD V1 *-*- B6T066_MAIZE)%3B contains Interpro domain(s) IPR007087 Zinc finger%2C C2H2-type
ch05	Solyc05g006320.2	967042	972249	5208	EDS096	SAM domain family protein (AHRD V1 *--- B6TW56_MAIZE)%3B contains Interpro domain(s) IPR001660 Sterile alpha motif SAM
ch05	Solyc05g006330.1	979855	980109	255	EDS096	Unknown Protein (AHRD V1)
ch05	Solyc05g006340.2	990212	992535	2324	EDS096	WD-40 repeat family protein (AHRD V1 **-- Q1EPE0_MUSAC)%3B contains Interpro domain(s) IPR020472 G-protein beta WD-40 repeat%2C region
ch05	Solyc05g006350.1	1004682	1004865	184	EDS096	Unknown Protein (AHRD V1)
ch05	Solyc05g006360.1	1017336	1018409	1074	EDS096	Matrix metalloproteinase (AHRD V1 **-- B7TVN4_PINTA)%3B contains Interpro domain(s) IPR001818 Peptidase M10A and M12B%2C matrixin and adamalysin
ch05	Solyc05g006370.1	1020050	1020463	414	EDS096	Unknown Protein (AHRD V1)
ch05	Solyc05g006380.1	1024803	1027087	2285	EDS096	Unknown Protein (AHRD V1)%3B contains Interpro domain(s) IPR001810 Cyclin-like F-box
ch05	Solyc05g006390.1	1028793	1029047	255	EDS096	Unknown Protein (AHRD V1)
ch05	Solyc05g006400.2	1038916	1043766	4851	EDS096	Genomic DNA chromosome 5 P1 clone MBG8 (AHRD V1 ***- Q9FFU3_ARATH)
ch05	Solyc05g006410.2	1044582	1047873	3292	EDS096	Zinc finger MYND-type containing 15 (AHRD V1 ***- A2A642_MOUSE)%3B contains Interpro domain(s) IPR002893 Zinc finger%2C MYND-type
ch05	Solyc05g006420.2	1055803	1059192	3390	EDS096	Two-component response regulator ARR3 (AHRD V1 *-** B6TSM4_MAIZE)%3B contains Interpro domain(s) IPR001789 Signal transduction response regulator%2C receiver region
ch05	Solyc05g006430.1	1066262	1068706	2445	EDS096	Formin 3 (AHRD V1 *-*- D0QAN4_ARATH)%3B contains Interpro domain(s) IPR015425 Actin-binding FH2
ch05	Solyc05g006440.2	1069478	1072256	2779	EDS096	Homology to unknown gene (AHRD V1 *--- Q00X05_OSTTA)
ch05	Solyc05g006450.1	1076824	1078179	1356	EDS096	Serine carboxypeptidase (AHRD V1 ***- A8HP98_CHLRE)%3B contains Interpro domain(s) IPR001563 Peptidase S10%2C serine carboxypeptidase
ch05	Solyc05g006460.1	1079053	1081504	2452	EDS096	Pentatricopeptide repeat-containing protein (AHRD V1 ***- D7M3D7_ARALY)%3B contains Interpro domain(s) IPR002885 Pentatricopeptide repeat
ch05	Solyc05g006470.2	1097268	1107650	10383	EDS096	Actin-related protein 2/3 complex subunit 1B (AHRD V1 **** B6TA39_MAIZE)%3B contains Interpro domain(s) IPR017383 Actin-related protein 2/3 complex%2C subunit 1
ch05	Solyc05g006490.2	1112454	1117445	4992	EDS096	F3I6.9 protein (AHRD V1 *-*- O48683_ARATH)
ch05	Solyc05g006500.2	1121409	1122870	1462	EDS096	Germin-like protein 5 (AHRD V1 ***- C7S8B9_SOYBN)%3B contains Interpro domain(s) IPR014710 RmlC-like jelly roll fold
ch05	Solyc05g006510.1	1127274	1128431	1158	EDS096	Glycosyltransferase family GT8 protein (AHRD V1 ***- D0ECQ6_POPDE)%3B contains Interpro domain(s) IPR002495 Glycosyl transferase%2C family 8
ch05	Solyc05g006520.2	1134244	1140938	6695	EDS096	Pyruvate dehydrogenase E1 component alpha subunit (AHRD V1 ***- B6TMS5_MAIZE)%3B contains Interpro domain(s) IPR017597 Pyruvate dehydrogenase (acetyl-transferring) E1 component%2C alpha subunit%2C subgroup y
ch05	Solyc05g006530.2	1145002	1155737	10736	EDS096	ATP-dependent RNA helicase (AHRD V1 *-** D9UDE3_9ACTO)%3B contains Interpro domain(s) IPR011545 DNA/RNA helicase%2C DEAD/DEAH box type%2C N-terminal
ch05	Solyc05g006540.2	1156675	1164853	8179	EDS096	Paired amphipathic helix protein SIN3 (AHRD V1 *--- B3LJ52_YEAS1)%3B contains Interpro domain(s) IPR013194 Histone deacetylase interacting
ch05	Solyc05g006550.2	1184571	1188615	4045	EDS096	Microtubule-associated protein TORTIFOLIA1 (AHRD V1 *--- B6SS76_MAIZE)%3B contains Interpro domain(s) IPR011989 Armadillo-like helical
ch05	Solyc05g006560.1	1195251	1197053	1803	EDS096	Ring zinc finger protein (Fragment) (AHRD V1 *--- A6MH00_LILLO)%3B contains Interpro domain(s) IPR008166 Protein of unknown function DUF23
ch05	Solyc05g006570.1	1207083	1208915	1833	EDS096	Receptor like kinase%2C RLK
ch05	Solyc05g006580.2	1210946	1213877	2932	EDS096	Unknown Protein (AHRD V1)
ch05	Solyc05g006590.2	1214286	1219211	4926	EDS096	Serine/threonine-protein phosphatase (AHRD V1 **** Q6VUQ6_SOLLC)%3B contains Interpro domain(s) IPR006186 Serine/threonine-specific protein phosphatase and bis(5-nucleosyl)-tetraphosphatase
ch05	Solyc05g006600.1	1232104	1232256	153	EDS096	Unknown Protein (AHRD V1)
ch05	Solyc05g006610.2	1261047	1263904	2858	EDS096	Unknown Protein (AHRD V1)
ch05	Solyc05g006620.2	1267542	1277499	9958	EDS096	Tir-nbs-lrr%2C resistance protein
ch05	Solyc05g006630.2	1281455	1291211	9757	EDS096	Tir-nbs-lrr%2C resistance protein
ch05	Solyc05g006640.2	1293312	1308931	15620	EDS096	Phospholipid-transporting ATPase (AHRD V1 **** C1GDL1_PARBD)%3B contains Interpro domain(s) IPR006539 ATPase%2C P-type%2C phospholipid-translocating%2C flippase
ch05	Solyc05g006650.2	1311134	1316254	5121	EDS096	Transcription factor (AHRD V1 **** D6MKM4_9ASPA)%3B contains Interpro domain(s) IPR011598 Helix-loop-helix DNA-binding
ch05	Solyc05g006660.2	1331164	1338948	7785	EDS096	cDNA clone J075153F01 full insert sequence (AHRD V1 **-- B7F9A7_ORYSJ)%3B contains Interpro domain(s) IPR009769 Protein of unknown function DUF1336
ch05	Solyc05g006670.1	1339459	1341369	1911	EDS096	LRR receptor-like serine/threonine-protein kinase%2C RLP
ch05	Solyc05g006680.2	1357171	1361457	4287	EDS096	Beta-1 3-galactosyltransferase-like protein (AHRD V1 ***- D8RWA4_SELML)%3B contains Interpro domain(s) IPR002659 Glycosyl transferase%2C family 31
ch05	Solyc05g006690.2	1362203	1363925	1723	EDS096	Os06g0524700 protein (Fragment) (AHRD V1 *-*- Q0DBU9_ORYSJ)%3B contains Interpro domain(s) IPR004158 Protein of unknown function DUF247%2C plant
ch05	Solyc05g006700.2	1366839	1367894	1056	EDS096	Wall-associated receptor kinase-like 20 (AHRD V1 *--- WAKLQ_ARATH)
ch05	Solyc05g006710.2	1370852	1373977	3126	EDS096	Unknown Protein (AHRD V1)
ch05	Solyc05g006720.1	1375313	1376215	903	EDS096	Glucose/sorbosone dehydrogenase-like protein (AHRD V1 *--- C6W4K1_DYAFD)%3B contains Interpro domain(s) IPR011042 Six-bladed beta-propeller%2C TolB-like
ch05	Solyc05g006730.2	1377080	1379013	1934	EDS096	Glutathione S-transferase 3 (AHRD V1 **** Q9SEK1_PAPSO)%3B contains Interpro domain(s) IPR004046 Glutathione S-transferase%2C C-terminal
ch05	Solyc05g006740.2	1379095	1381005	1911	EDS096	Glutathione S-transferase (AHRD V1 **** A3FF38_9CARY)%3B contains Interpro domain(s) IPR004046 Glutathione S-transferase%2C C-terminal
ch05	Solyc05g006750.2	1381588	1382811	1224	EDS096	Glutathione S-transferase 1 (AHRD V1 **** C8KH57_DIOKA)%3B contains Interpro domain(s) IPR004046 Glutathione S-transferase%2C C-terminal
ch05	Solyc05g006760.2	1385245	1391269	6025	EDS096	Tetratricopeptide repeat protein 38 (AHRD V1 ***- TTC38_XENTR)%3B contains Interpro domain(s) IPR011990 Tetratricopeptide-like helical
ch05	Solyc05g006770.2	1391932	1394125	2194	EDS096	Kinase family protein (AHRD V1 *-*- D7MVR5_ARALY)
ch05	Solyc05g006780.2	1400482	1407165	6684	EDS096	NPH3 domain containing protein-like (AHRD V1 *-*- Q8GVF8_ORYSJ)%3B contains Interpro domain(s) IPR007679 Protein of unknown function DUF569
ch05	Solyc05g006790.1	1411394	1414339	2946	EDS096	cDNA clone J023121M11 full insert sequence (AHRD V1 *--- B7F743_ORYSJ)%3B contains Interpro domain(s) IPR007679 Protein of unknown function DUF569
ch05	Solyc05g006800.1	1416310	1418118	1809	EDS096	Pentatricopeptide repeat-containing protein (AHRD V1 ***- D7LQC4_ARALY)%3B contains Interpro domain(s) IPR002885 Pentatricopeptide repeat
ch05	Solyc05g006810.2	1420716	1427230	6515	EDS096	FAD-binding monooxygenase PheA/TfdB family (AHRD V1 ***- A9GSW2_SORC5)%3B contains Interpro domain(s) IPR002938 Monooxygenase%2C FAD-binding
ch05	Solyc05g006820.2	1449551	1452844	3294	EDS096	Chaperone protein dnaJ 2 (AHRD V1 ***- DNAJ2_THET8)%3B contains Interpro domain(s) IPR003095 Heat shock protein DnaJ
ch05	Solyc05g006830.2	1453126	1454232	1107	EDS096	Thioredoxin H (AHRD V1 ***- Q4U0W0_NICAL)%3B contains Interpro domain(s) IPR015467 Thioredoxin%2C core
ch05	Solyc05g006840.1	1473504	1473668	165	EDS096	Unknown Protein (AHRD V1)
ch05	Solyc05g006850.2	1477194	1478448	1255	EDS096	Thioredoxin H (AHRD V1 ***- Q4U0W0_NICAL)%3B contains Interpro domain(s) IPR015467 Thioredoxin%2C core
ch05	Solyc05g006860.2	1482510	1483521	1012	EDS096	Thioredoxin H (AHRD V1 ***- Q4U0W0_NICAL)%3B contains Interpro domain(s) IPR015467 Thioredoxin%2C core
ch05	Solyc05g006870.2	1484874	1486270	1397	EDS096	Thioredoxin H (AHRD V1 ***- Q4U0W0_NICAL)%3B contains Interpro domain(s) IPR015467 Thioredoxin%2C core
ch05	Solyc05g006880.1	1493277	1493666	390	EDS096	Unknown Protein (AHRD V1)
ch05	Solyc05g006890.1	1496349	1496828	480	EDS096	Eukaryotic translation initiation factor 5A (AHRD V1 **** D6N3G5_GOSHI)%3B contains Interpro domain(s) IPR001884 Translation elongation factor%2C IF5A
ch05	Solyc05g006900.1	1498699	1500117	1419	EDS096	Unknown Protein (AHRD V1)
ch05	Solyc05g006910.2	1501303	1512471	11169	EDS096	AMP deaminase (AHRD V1 **** D3BRS6_POLPA)%3B contains Interpro domain(s) IPR006329 AMP deaminase
ch05	Solyc05g006920.2	1519772	1523618	3847	EDS096	Peptide transporter (AHRD V1 **-* A6YJX4_9MAGN)%3B contains Interpro domain(s) IPR000109 TGF-beta receptor%2C type I/II extracellular region
ch05	Solyc05g007190.2	1804154	1810447	6294	EDS097	Sucrose transporter-like protein (AHRD V1 **** Q9FVL6_SOLLC)%3B contains Interpro domain(s) IPR005989 Sucrose/H+ symporter%2C plant
ch05	Solyc05g007200.2	1811040	1816032	4993	EDS097	RNA recognition motif containing protein (AHRD V1 **-- B6T581_MAIZE)%3B contains Interpro domain(s) IPR001395 Aldo/keto reductase
ch05	Solyc05g007210.2	1820613	1822267	1655	EDS097	DNA-binding protein-like (AHRD V1 ***- Q9FLE9_ARATH)%3B contains Interpro domain(s) IPR001092 Basic helix-loop-helix dimerisation region bHLH
ch05	Solyc05g007220.2	1860323	1862631	2309	EDS097	Kelch repeat-containing F-box family protein (AHRD V1 *-*- D7LQA8_ARALY)%3B contains Interpro domain(s) IPR015915 Kelch-type beta propeller
ch05	Solyc05g007230.2	1866501	1870352	3852	EDS097	Receptor like kinase%2C RLK
ch05	Solyc05g007240.1	1896460	1896984	525	EDS097	TO109-12 (Fragment) (AHRD V1 *-*- Q3LVG1_TAROF)
ch05	Solyc05g007250.2	1920398	1922917	2520	EDS097	Ribosomal protein (AHRD V1 ***- B3TM27_ELAGV)%3B contains Interpro domain(s) IPR001912 Ribosomal protein S4
ch05	Solyc05g007260.2	1925294	1928969	3676	EDS097	Ribulose-phosphate 3-epimerase (AHRD V1 **** C1E4B2_9CHLO)%3B contains Interpro domain(s) IPR000056 Ribulose-phosphate 3-epimerase
ch05	Solyc05g007270.2	1930337	1935562	5226	EDS097	Uncharacterized plant-specific domain TIGR01589 family protein (AHRD V1 ***- Q60CZ4_SOLDE)%3B contains Interpro domain(s) IPR006476 Conserved hypothetical protein CHP01589%2C plant
ch05	Solyc05g007280.2	1942757	1944753	1997	EDS097	Protein Brevis radix-like 1 (AHRD V1 ***- BRXL1_ORYSJ)%3B contains Interpro domain(s) IPR013591 Disease resistance/zinc finger/chromosome condensation-like region
ch05	Solyc05g007290.1	1944633	1951051	6419	EDS097	Regulator of chromosome condensation domain-containing protein (AHRD V1 *--- D3BDN0_POLPA)%3B contains Interpro domain(s) IPR009091 Regulator of chromosome condensation/beta-lactamase-inhibitor protein II
ch05	Solyc05g007300.2	1952953	1954907	1955	EDS097	Receptor expression-enhancing protein 5 (AHRD V1 *--* C3KJ86_ANOFI)%3B contains Interpro domain(s) IPR004345 TB2/DP1 and HVA22 related protein
ch05	Solyc05g007310.1	1956170	1957313	1144	EDS097	Aromatic amino acid decarboxylase 1B (AHRD V1 *-*- Q1KSC5_SOLLC)%3B contains Interpro domain(s) IPR002129 Pyridoxal phosphate-dependent decarboxylase
ch05	Solyc05g007330.1	1965545	1965968	424	EDS097	Histidine decarboxylase (AHRD V1 ***- Q9MA74_ARATH)%3B contains Interpro domain(s) IPR002129 Pyridoxal phosphate-dependent decarboxylase
ch05	Solyc05g007340.1	1968493	1968657	165	EDS097	Unknown Protein (AHRD V1)
ch05	Solyc05g007350.1	1970981	1974797	3817	EDS097	Cc-nbs-lrr%2C resistance protein with an R1 specific domain
ch05	Solyc05g007360.1	1979365	1980742	1378	EDS097	F-box family protein (AHRD V1 ***- B9HCS6_POPTR)%3B contains Interpro domain(s) IPR006527 F-box associated
ch05	Solyc05g007370.1	1985630	1986799	1170	EDS097	F-box family protein (AHRD V1 ***- B9HCS6_POPTR)%3B contains Interpro domain(s) IPR006527 F-box associated
ch05	Solyc05g007380.1	1989134	1990348	1215	EDS097	F-box family protein (AHRD V1 ***- B9HCS6_POPTR)%3B contains Interpro domain(s) IPR006527 F-box associated
ch05	Solyc05g007390.1	1991440	1992294	855	EDS097	FAM65A protein related (AHRD V1 ***- Q6L3W5_SOLDE)
ch05	Solyc05g007400.1	1992647	1993789	1143	EDS097	F-box family protein (AHRD V1 ***- B9HCS6_POPTR)%3B contains Interpro domain(s) IPR006527 F-box associated
ch05	Solyc05g007410.1	1996743	1996979	237	EDS097	FAM65A protein related (AHRD V1 ***- Q6L3W5_SOLDE)
ch05	Solyc05g007420.1	1999465	2000616	1152	EDS097	TCP family transcription factor (AHRD V1 *-*- A6MCZ2_9ORYZ)%3B contains Interpro domain(s) IPR005333 Transcription factor%2C TCP
ch05	Solyc05g007430.2	2009889	2015144	5256	EDS097	Os11g0198100 protein (Fragment) (AHRD V1 *-*- Q0IU20_ORYSJ)%3B contains Interpro domain(s) IPR006852 Protein of unknown function DUF616
ch05	Solyc05g007440.2	2017073	2024094	7022	EDS097	DNA-binding protein HGH1 (AHRD V1 **-* C1GSM5_PARBA)%3B contains Interpro domain(s) IPR007205 Uncharacterised protein family UPF0507
ch05	Solyc05g007450.2	2024697	2027697	3001	EDS097	Origin recognition complex subunit 6 (AHRD V1 ***- B6TX59_MAIZE)%3B contains Interpro domain(s) IPR008721 Origin recognition complex subunit 6
ch05	Solyc05g009480.1	3655150	3655524	375	EDS098	Unknown Protein (AHRD V1)
ch05	Solyc05g009490.2	3661821	3663363	1543	EDS098	Unknown Protein (AHRD V1)
ch05	Solyc05g009500.2	3668010	3672604	4595	EDS098	Peptide transporter (AHRD V1 **-* A6YJX4_9MAGN)%3B contains Interpro domain(s) IPR000109 TGF-beta receptor%2C type I/II extracellular region
ch05	Solyc05g009510.1	3681976	3682203	228	EDS098	Unknown Protein (AHRD V1)
ch05	Solyc05g009520.1	3719747	3720274	528	EDS098	Genomic DNA chromosome 3 P1 clone MPE11 (AHRD V1 ***- Q9LUA5_ARATH)
ch05	Solyc05g009530.2	3737122	3743261	6140	EDS098	Dihydrolipoyllysine-residue acetyltransferase component of pyruvate dehydrogenase complex (AHRD V1 **** A5GUY8_SYNR3)%3B contains Interpro domain(s) IPR001078 2-oxoacid dehydrogenase acyltransferase%2C catalytic domain
ch05	Solyc05g009540.2	3747313	3754027	6715	EDS098	Protein kinase-like protein (AHRD V1 *-*- Q8RWN3_ARATH)%3B contains Interpro domain(s) IPR002290 Serine/threonine protein kinase
ch05	Solyc05g010400.2*	4633321	4637619	4299	EDS099	Receptor like kinase%2C RLK
ch05	Solyc05g010410.1*	4651676	4651831	156	EDS099	Unknown Protein (AHRD V1)
ch05	Solyc05g010420.1*	4654381	4655463	1083	EDS099	S-adenosylmethionine decarboxylase proenzyme (AHRD V1 **** Q7XZQ9_VITVI)%3B contains Interpro domain(s) IPR018167 S-adenosylmethionine decarboxylase subgroup IPR001985 S-adenosylmethionine decarboxylase
ch05	Solyc05g010430.2*	4671647	4672881	1235	EDS099	Aminoalcoholphosphotransferase (AHRD V1 ***- Q8W1E9_BRARP)
ch05	Solyc05g010440.1*	4683101	4684618	1518	EDS099	CDP-alcohol phosphatidyltransferase (AHRD V1 **-- D3BS60_POLPA)
ch05	Solyc05g016640.1	17720436	17720912	477	EDS100	Unknown Protein (AHRD V1)
ch05	Solyc05g016650.1	17731211	17731690	480	EDS100	Unknown Protein (AHRD V1)
ch05	Solyc05g023610.1*	28301079	28301279	201	EDS101	Unknown Protein (AHRD V1)
ch05	Solyc05g023620.1*	28308741	28308947	207	EDS101	Unknown Protein (AHRD V1)
ch05	Solyc05g053490.2	62715754	62721624	5871	EDS104	Beta-1%2C3-galactosyl-O-glycosyl-glycoprotein beta-1%2C6-N-acetylglucosaminyltransferase 7 (AHRD V1 *--* GCNT7_HUMAN)%3B contains Interpro domain(s) IPR003406 Glycosyl transferase%2C family 14
ch05	Solyc05g053500.2	62725404	62728002	2599	EDS104	GATA transcription factor 1 (AHRD V1 *-*- Q0WTQ5_ARATH)%3B contains Interpro domain(s) IPR000679 Zinc finger%2C GATA-type
ch05	Solyc05g053510.1	62728292	62730178	1887	EDS104	DNA-directed RNA polymerase subunit H (AHRD V1 *-*- RPOH_METBU)%3B contains Interpro domain(s) IPR014381 DNA-directed RNA polymerase%2C RPB5 subunit
ch05	Solyc05g053520.2	62745217	62746978	1762	EDS104	DNA polymerase delta subunit 4 family (AHRD V1 **** D7KJU8_ARALY)%3B contains Interpro domain(s) IPR007218 DNA polymerase delta%2C subunit 4
ch05	Solyc05g053530.1	62757011	62758762	1752	EDS104	9-cis-epoxycarotenoid dioxygenase 6
ch05	Solyc05g053540.2	62764865	62771800	6936	EDS104	Dihydroxy-acid dehydratase (AHRD V1 **** A6C1E8_9PLAN)%3B contains Interpro domain(s) IPR004404 Dihydroxy-acid dehydratase
ch05	Solyc05g053550.2	62779402	62781543	2142	EDS104	Chalcone synthase (AHRD V1 ***- C5IWS6_NICAL)%3B contains Interpro domain(s) IPR011141 Polyketide synthase%2C type III
ch05	Solyc05g053560.2	62789377	62793324	3948	EDS104	Cellulose synthase-like protein (AHRD V1 **** B9IPJ4_POPTR)%3B contains Interpro domain(s) IPR005150 Cellulose synthase
ch05	Solyc05g053570.2	62794607	62802491	7885	EDS104	ATP-binding cassette transporter (AHRD V1 ***- D8RL93_SELML)%3B contains Interpro domain(s) IPR013525 ABC-2 type transporter
ch05	Solyc05g053580.1	62803145	62803384	240	EDS104	Unknown Protein (AHRD V1)
ch05	Solyc05g053590.2	62804021	62811502	7482	EDS104	ATP-binding cassette transporter (AHRD V1 ***- D8RL93_SELML)%3B contains Interpro domain(s) IPR013525 ABC-2 type transporter
ch05	Solyc05g053600.2	62814874	62821773	6900	EDS104	ATP-binding cassette transporter (AHRD V1 ***- D8RL93_SELML)%3B contains Interpro domain(s) IPR013525 ABC-2 type transporter
ch05	Solyc05g053610.2	62822197	62829504	7308	EDS104	ATP-binding cassette transporter (AHRD V1 ***- D8RL93_SELML)%3B contains Interpro domain(s) IPR013525 ABC-2 type transporter
ch05	Solyc05g053620.2	62839788	62841148	1361	EDS104	F-box protein PP2-B1 (AHRD V1 **-- PP2B1_ARATH)
ch05	Solyc05g053630.1	62847185	62847454	270	EDS104	Unknown Protein (AHRD V1)
ch05	Solyc05g053640.1	62849507	62849755	249	EDS104	Unknown Protein (AHRD V1)
ch05	Solyc05g053650.2	62857774	62865743	7970	EDS104	26S proteasome regulatory subunit (AHRD V1 ***- O48844_ARATH)%3B contains Interpro domain(s) IPR016642 26S proteasome regulatory complex%2C non-ATPase subcomplex%2C Rpn2/Psmd1 subunit
ch05	Solyc05g053660.1	62867871	62870213	2343	EDS104	BHLH transcription factor (AHRD V1 *-** Q401N4_9LILI)%3B contains Interpro domain(s) IPR011598 Helix-loop-helix DNA-binding
ch05	Solyc05g053670.2	62873908	62876249	2342	EDS104	60S ribosomal protein L13a-like protein (AHRD V1 ***- Q3HRW1_SOLTU)%3B contains Interpro domain(s) IPR005755 Ribosomal protein L13%2C eukaryotic/archaeal
ch05	Solyc05g053680.1	62878570	62882485	3916	EDS104	Pectinesterase (AHRD V1 **** B9RWI7_RICCO)%3B contains Interpro domain(s) IPR000070 Pectinesterase%2C catalytic
ch05	Solyc05g053690.1	62884728	62888637	3910	EDS104	Ubiquitin carboxyl-terminal hydrolase (AHRD V1 **** B9GFW8_POPTR)%3B contains Interpro domain(s) IPR001394 Peptidase C19%2C ubiquitin carboxyl-terminal hydrolase 2
ch05	Solyc05g053700.1	62890386	62893341	2956	EDS104	Xyloglucan endotransglucosylase/hydrolase 1 (AHRD V1 **** D5HRN0_FRAAN)%3B contains Interpro domain(s) IPR016455 Xyloglucan endotransglucosylase/hydrolase
ch05	Solyc05g053710.2	62894088	62900846	6759	EDS104	TBC1 domain family member 13 (AHRD V1 ***- D3BTH5_POLPA)%3B contains Interpro domain(s) IPR000195 RabGAP/TBC
ch05	Solyc05g053720.2	62901420	62908425	7006	EDS104	Os12g0425600 protein (Fragment) (AHRD V1 **-- Q0INN2_ORYSJ)%3B contains Interpro domain(s) IPR004348 Protein of unknown function DUF246%2C plant
ch05	Solyc05g053730.2	62909468	62913284	3817	EDS104	Genomic DNA chromosome 5 TAC clone K21P3 (AHRD V1 *-*- Q9FJ19_ARATH)
ch05	Solyc05g053740.2	62913758	62915753	1996	EDS104	Alkaline ceramidase (AHRD V1 ***- Q17KM2_AEDAE)%3B contains Interpro domain(s) IPR008901 Alkaline phytoceramidase
ch05	Solyc05g053750.1	62920546	62926504	5959	EDS104	Lipase (AHRD V1 **** Q1XBG1_RICCO)%3B contains Interpro domain(s) IPR006693 AB-hydrolase associated lipase region
ch05	Solyc05g053760.2	62934657	62937298	2642	EDS104	Chaperone protein dnaJ 20 (AHRD V1 ***- B6U349_MAIZE)%3B contains Interpro domain(s) IPR001623 Heat shock protein DnaJ%2C N-terminal
ch05	Solyc05g053770.2	62942781	62950268	7488	EDS104	At5g48610-like protein (Fragment) (AHRD V1 *-*- Q6XWA2_ARATH)
ch05	Solyc05g056110.2	64647274	64657456	10183	EDS105	mRNA-decapping enzyme 2 (AHRD V1 ***- D3BA13_POLPA)%3B contains Interpro domain(s) IPR007722 Dcp2%2C box A
ch05	Solyc05g056120.2	64658159	64662581	4423	EDS105	GATA transcription factor 1 (AHRD V1 *-*- Q0WTQ5_ARATH)%3B contains Interpro domain(s) IPR016679 Transcription factor%2C GATA%2C plant
ch05	Solyc05g056130.2	64671484	64678342	6859	EDS105	Dolichyl-diphosphooligosaccharide--protein glycosyltransferase subunit 1 (AHRD V1 ***- C0HAM9_SALSA)%3B contains Interpro domain(s) IPR007676 Ribophorin I
ch05	Solyc05g056140.2	64680558	64685370	4813	EDS105	Inter-alpha-trypsin inhibitor heavy chain H3 (AHRD V1 *--- ITIH3_MESAU)%3B contains Interpro domain(s) IPR002035 von Willebrand factor%2C type A
ch05	Solyc05g056150.2	64692116	64697473	5358	EDS105	1-(5-phosphoribosyl)-5-((5-phosphoribosylamino)methylideneamino)imidazole-4-carboxamide isomerase (AHRD V1 **** D7G369_ECTSI)%3B contains Interpro domain(s) IPR011858 Phosphoribosylformimino-5-aminoimidazole carboxamide ribotide isomerase%2C eukaryotic
ch05	Solyc05g056160.2	64697997	64702312	4316	EDS105	Proteasome subunit beta type (AHRD V1 ***- C6TLJ9_SOYBN)%3B contains Interpro domain(s) IPR000243 Peptidase T1A%2C proteasome beta-subunit
ch05	Solyc05g056170.2	64706396	64710169	3774	EDS105	Phenylalanine ammonia-lyase (AHRD V1 **** Q50EX7_PETHY)%3B contains Interpro domain(s) IPR005922 Phenylalanine ammonia-lyase
ch05	Solyc05g056180.1	64710925	64711137	213	EDS105	Unknown Protein (AHRD V1)
ch05	Solyc05g056190.2	64711984	64714146	2163	EDS105	Unknown Protein (AHRD V1)
ch05	Solyc05g056200.1	64713968	64715290	1323	EDS105	Receptor-like kinase (AHRD V1 ***- A7VM30_MARPO)%3B contains Interpro domain(s) IPR002290 Serine/threonine protein kinase
ch05	Solyc05g056210.2	64715534	64721779	6246	EDS105	Methyltransferase like 3 (AHRD V1 *-** Q28H22_XENTR)%3B contains Interpro domain(s) IPR007757 MT-A70
ch05	Solyc05g056220.2	64723434	64730469	7036	EDS105	Methyltransferase like 3 (AHRD V1 *-** Q28H22_XENTR)%3B contains Interpro domain(s) IPR007757 MT-A70
ch06	Solyc06g005290.2*	295547	304925	9379	EDS106	UDP-galactose transporter 5 (AHRD V1 **** D7LMW4_ARALY)%3B contains Interpro domain(s) IPR013657 UAA transporter
ch06	Solyc06g005300.2*	307747	309578	1832	EDS106	UPA23 (AHRD V1 ***- C8YZB5_CAPAN)%3B contains Interpro domain(s) IPR012862 Protein of unknown function DUF1635
ch06	Solyc06g005310.2*	331015	332382	1368	EDS106	MYB transcription factor (AHRD V1 *-** Q9C9G7_ARATH)%3B contains Interpro domain(s) IPR015495 Myb transcription factor
ch06	Solyc06g005320.1*	332201	332467	267	EDS106	MYB transcription factor (AHRD V1 *-*- Q56UT4_ORYSJ)%3B contains Interpro domain(s) IPR015495 Myb transcription factor
ch06	Solyc06g005330.2*	351706	352825	1120	EDS106	MYB transcription factor (AHRD V1 *-** Q56UT4_ORYSJ)%3B contains Interpro domain(s) IPR015495 Myb transcription factor
ch06	Solyc06g005340.2*	361379	362457	1079	EDS106	Unknown Protein (AHRD V1)
ch06	Solyc06g005350.2*	362156	370204	8049	EDS106	Ras-related protein Rab-8A (AHRD V1 ***- C1BPQ4_9MAXI)%3B contains Interpro domain(s) IPR003579 Ras small GTPase%2C Rab type
ch06	Solyc06g005360.2*	372206	374775	2570	EDS106	Actin depolymerizing factor 3 (AHRD V1 **** A1XJ46_GOSHI)%3B contains Interpro domain(s) IPR002108 Actin-binding%2C cofilin/tropomyosin type
ch06	Solyc06g005370.2*	381039	384707	3669	EDS106	Predicted 2 3-bisphosphoglycerate-independent phosphoglycerate mutase (AHRD V1 ***- D9PU88_METTM)%3B contains Interpro domain(s) IPR019304 2%2C3-bisphosphoglycerate-independent phosphoglycerate mutase
ch06	Solyc06g005380.2*	387259	395066	7808	EDS106	F-box/LRR-repeat protein 2 (AHRD V1 ***- B4G0B1_MAIZE)%3B contains Interpro domain(s) IPR006553 Leucine-rich repeat%2C cysteine-containing subtype
ch06	Solyc06g005890.2*	889825	891348	1524	EDS107	Unknown Protein (AHRD V1)%3B contains Interpro domain(s) IPR007750 Protein of unknown function DUF674
ch06	Solyc06g005900.2*	892513	896727	4215	EDS107	Unknown Protein (AHRD V1)%3B contains Interpro domain(s) IPR007750 Protein of unknown function DUF674
ch06	Solyc06g005910.2*	898125	901266	3142	EDS107	Tubulin beta chain (AHRD V1 ***- B9GWG9_POPTR)%3B contains Interpro domain(s) IPR002453 Beta tubulin
ch06	Solyc06g005920.1*	903896	904892	997	EDS107	Photoassimilate-responsive protein PAR-like protein (AHRD V1 ***- Q9FHC1_ARATH)%3B contains Interpro domain(s) IPR009489 PAR1
ch06	Solyc06g005930.1*	916968	919569	2602	EDS107	Sensitivity to red light reduced protein 1 (AHRD V1 *--- D7MSG2_ARALY)%3B contains Interpro domain(s) IPR012942 SRR1
ch06	Solyc06g005940.2*	921114	925482	4369	EDS107	Protein disulfide isomerase (AHRD V1 **** Q6IV17_IPOBA)%3B contains Interpro domain(s) IPR005792 Protein disulphide isomerase
ch06	Solyc06g005950.2*	929120	938493	9374	EDS107	Cell division protease FtsH homolog (AHRD V1 *-*- C6RIJ8_9PROT)%3B contains Interpro domain(s) IPR005936 Peptidase M41%2C FtsH
ch06	Solyc06g005960.2*	942001	944304	2304	EDS107	Unknown Protein (AHRD V1)
ch06	Solyc06g005970.2*	948619	955995	7377	EDS107	Beta-D-glucosidase (AHRD V1 ***- Q7XAS3_GOSHI)%3B contains Interpro domain(s) IPR001764 Glycoside hydrolase%2C family 3%2C N-terminal
ch06	Solyc06g005980.2*	964946	972193	7248	EDS107	Anthranilate synthase component I-1 (AHRD V1 **** B4F8P4_MAIZE)%3B contains Interpro domain(s) IPR019999 Anthranilate synthase component I%2C C-terminal
ch06	Solyc06g005990.2*	983484	1006865	23382	EDS107	ATP-dependent RNA helicase DOB1 (AHRD V1 **** B3LQ61_YEAS1)%3B contains Interpro domain(s) IPR016438 RNA helicase%2C ATP-dependent%2C SK12/DOB1
ch06	Solyc06g006000.2*	1007187	1010255	3069	EDS107	Unknown Protein (AHRD V1)
ch06	Solyc06g006010.1*	1012540	1015805	3266	EDS107	Receptor like kinase%2C RLK
ch06	Solyc06g010160.1	5252583	5253633	1051	EDS108	Unknown Protein (AHRD V1)
ch06	Solyc06g010170.2*	5289009	5295897	6889	EDS108	Lysine ketoglutarate reductase trans-splicing related 1 (AHRD V1 ***- B6TPP1_MAIZE)%3B contains Interpro domain(s) IPR007877 Protein of unknown function DUF707
ch06	Solyc06g010180.1*	5300221	5300684	464	EDS108	CNGC5-like protein (Fragment) (AHRD V1 ***- A5X8C0_9FABA)%3B contains Interpro domain(s) IPR018490 Cyclic nucleotide-binding-like
ch06	Solyc06g010190.1*	5305190	5308138	2949	EDS108	Cyclic nucleotide-gated ion channel 18 (AHRD V1 **** D7M6N7_ARALY)
ch06	Solyc06g010200.2*	5385221	5398335	13115	EDS108	Chromodomain helicase DNA-binding protein 4 (AHRD V1 *-*- D5LXF2_SCHMD)
ch06	Solyc06g010210.2*	5404862	5406467	1606	EDS108	Chromodomain helicase DNA binding protein (AHRD V1 *-*- Q17C31_AEDAE)
ch06	Solyc06g010220.1*	5420779	5427793	7015	EDS108	Chromodomain helicase DNA binding protein 3 (Fragment) (AHRD V1 *--- B1AR16_MOUSE)%3B contains Interpro domain(s) IPR019787 Zinc finger%2C PHD-finger
ch06	Solyc06g010230.2*	5429385	5430465	1081	EDS108	Unknown Protein (AHRD V1)
ch06	Solyc06g010240.1*	5433391	5433628	238	EDS108	Unknown Protein (AHRD V1)
ch06	Solyc06g010250.2*	5518796	5521038	2243	EDS108	Nitrate transporter (AHRD V1 **** A5JUX2_9ROSI)%3B contains Interpro domain(s) IPR016196 Major facilitator superfamily%2C general substrate transporter
ch06	Solyc06g011280.2*	6257892	6260968	3077	EDS109	Elongation factor 1-gamma (AHRD V1 ***- B7SDI2_ORYSJ)%3B contains Interpro domain(s) IPR001662 Translation elongation factor EF1B%2C gamma chain%2C conserved
ch06	Solyc06g011290.1*	6465700	6468638	2939	EDS109	Amidohydrolase family (AHRD V1 ***- B4VKN3_9CYAN)%3B contains Interpro domain(s) IPR006992 Amidohydrolase 2
ch06	Solyc06g011300.1*	6469723	6470076	354	EDS109	Pol polyprotein (AHRD V1 ***- Q94FM1_CITPA)
ch06	Solyc06g011310.1*	6472012	6472590	579	EDS109	Gag-Pol polyprotein (AHRD V1 ***- B8YLY7_LOTJA)%3B contains Interpro domain(s) IPR018061 Peptidase A2A%2C retrovirus RVP subgroup
ch06	Solyc06g011320.1*	6477626	6478261	636	EDS109	Nodulin / glutamate-ammonia ligase-like protein (AHRD V1 *-*- Q8W4B7_ARATH)
ch06	Solyc06g011330.1*	6484513	6488474	3962	EDS109	Glutamine synthetase I (AHRD V1 ***- Q9SC91_MEDTR)%3B contains Interpro domain(s) IPR008146 Glutamine synthetase%2C catalytic region
ch06	Solyc06g011340.1*	6496452	6496607	156	EDS109	Unknown Protein (AHRD V1)
ch06	Solyc06g016660.2	8644392	8644596	205	EDS110	Unknown Protein (AHRD V1)
ch06	Solyc06g016670.1	8661166	8661407	242	EDS110	Unknown Protein (AHRD V1)
ch06	Solyc06g016680.1*	8885682	8886119	438	EDS110	Unknown Protein (AHRD V1)
ch06	Solyc06g016690.1*	9043131	9043529	399	EDS110	Unknown Protein (AHRD V1)
ch06	Solyc06g016700.1*	9170642	9172367	1726	EDS110	Unknown Protein (AHRD V1)
ch06	Solyc06g016710.1*	9232678	9232989	312	EDS110	Unknown Protein (AHRD V1)
ch06	Solyc06g016720.1*	9281593	9282613	1021	EDS110	Unknown Protein (AHRD V1)
ch06	Solyc06g016730.1*	9389305	9389610	306	EDS110	Unknown Protein (AHRD V1)
ch06	Solyc06g016740.1*	9441839	9442923	1085	EDS110	HAT dimerisation domain-containing protein-like (AHRD V1 ***- Q5VNQ7_ORYSJ)%3B contains Interpro domain(s) IPR007021 Protein of unknown function DUF659
ch06	Solyc06g016750.2*	9456304	9470235	13932	EDS110	Transcription factor (Fragment) (AHRD V1 *-*- D6MK76_9ASPA)%3B contains Interpro domain(s) IPR003958 Transcription factor CBF/NF-Y/archaeal histone
ch06	Solyc06g016760.1*	9564694	9565038	345	EDS110	Gamma-secretase subunit PEN2-like (AHRD V1 *-*- Q5JN39_ORYSJ)%3B contains Interpro domain(s) IPR019379 Gamma-secretase aspartyl protease complex%2C presenilin enhancer-2 subunit
ch06	Solyc06g017880.1*	10876748	10876969	222	EDS111	Unknown Protein (AHRD V1)
ch06	Solyc06g017890.1*	10913115	10913323	209	EDS111	Unknown Protein (AHRD V1)
ch06	Solyc06g017920.1*	11926225	11926575	351	EDS112	Unknown Protein (AHRD V1)
ch06	Solyc06g017930.1*	11939069	11939551	483	EDS112	Ycf2 (AHRD V1 *-*- A6YA16_9MAGN)%3B contains Interpro domain(s) IPR008543 Chloroplast Ycf2
ch06	Solyc06g017940.1*	11949088	11949659	572	EDS112	Homeobox-leucine zipper protein HDG7 (AHRD V1 ***- HDG7_ARATH)
ch06	Solyc06g017950.1*	12004908	12005441	534	EDS112	Unknown Protein (AHRD V1)
ch06	Solyc06g017970.2*	12037948	12055556	17609	EDS112	Ubiquitin carboxyl-terminal hydrolase (Fragment) (AHRD V1 *--- D8UG84_VOLCA)%3B contains Interpro domain(s) IPR002083 MATH
ch06	Solyc06g017980.1*	12131768	12132097	330	EDS112	Unknown Protein (AHRD V1)
ch06	Solyc06g018000.1*	12184986	12186099	1114	EDS112	Ycf2 (AHRD V1 ***- A6Y9V5_CERJA)
ch06	Solyc06g018060.1*	12981537	12984665	3129	EDS114	Far-red impaired response protein (Fragment) (AHRD V1 **-- B4UW69_ARAHY)%3B contains Interpro domain(s) IPR018289 MULE transposase%2C conserved domain
ch06	Solyc06g018070.1*	13169214	13169654	441	EDS114	Polyprotein (AHRD V1 ***- Q5J1S1_9VIRU)
ch06	Solyc06g018090.1*	13247162	13247536	375	EDS114	FMRFamide-related peptides type HF-4 (AHRD V1 ***- FAR1_HELAS)
ch06	Solyc06g018100.2*	13419008	13422267	3260	EDS114	Nucellin-like aspartic protease (Fragment) (AHRD V1 **-- Q8L886_MAIZE)%3B contains Interpro domain(s) IPR001461 Peptidase A1
ch06	Solyc06g018110.2*	13436393	13441892	5500	EDS114	RNA binding protein (AHRD V1 *--* B6TYA4_MAIZE)%3B contains Interpro domain(s) IPR000504 RNA recognition motif%2C RNP-1
ch06	Solyc06g019110.1*	13860309	13863447	3139	EDS115	Unknown Protein (AHRD V1)
ch06	Solyc06g019120.1*	13871881	13873192	1312	EDS115	Unknown Protein (AHRD V1)
ch06	Solyc06g019130.1*	13914808	13925198	10391	EDS115	Unknown Protein (AHRD V1)
ch06	Solyc06g019140.1*	13940640	13949411	8772	EDS115	Unknown Protein (AHRD V1)
ch06	Solyc06g019150.1*	13968488	13969903	1416	EDS115	Unknown Protein (AHRD V1)
ch06	Solyc06g019160.1*	13990769	13992856	2088	EDS115	Unknown Protein (AHRD V1)
ch06	Solyc06g019170.2*	14304192	14313233	9042	EDS115	Gamma-glutamyl phosphate reductase (AHRD V1 ***- D3TQ43_GLOMM)%3B contains Interpro domain(s) IPR005766 Delta l-pyrroline-5-carboxylate synthetase
ch06	Solyc06g024200.1*	14700685	14700891	207	EDS116	Unknown Protein (AHRD V1)
ch06	Solyc06g024210.1*	14701266	14701628	363	EDS116	TO54-2 (Fragment) (AHRD V1 *-*- Q3LVL5_TAROF)
ch06	Solyc06g024220.1*	14733404	14733574	171	EDS116	Unknown Protein (AHRD V1)
ch06	Solyc06g024230.1*	14738885	14739082	198	EDS116	TO54-2 (Fragment) (AHRD V1 *-*- Q3LVL5_TAROF)
ch06	Solyc06g024240.1*	14739594	14739794	201	EDS116	Unknown Protein (AHRD V1)
ch06	Solyc06g024250.1*	14739988	14740374	387	EDS116	Unknown Protein (AHRD V1)
ch06	Solyc06g024260.1*	14742579	14742785	207	EDS116	Unknown Protein (AHRD V1)
ch06	Solyc06g024270.1*	14744329	14744469	141	EDS116	Unknown Protein (AHRD V1)
ch06	Solyc06g024280.1*	14751543	14751701	159	EDS116	Unknown Protein (AHRD V1)
ch06	Solyc06g024290.1*	14760307	14760642	336	EDS116	Unknown Protein (AHRD V1)
ch06	Solyc06g024300.1*	14766107	14766259	153	EDS116	Unknown Protein (AHRD V1)
ch06	Solyc06g024310.1	14916671	14917626	956	EDS116	Abscisic acid insensitive 8 homologue (AHRD V1 **-- A5A6Q2_WHEAT)
ch06	Solyc06g024320.1*	14966794	14967361	568	EDS116	Unknown Protein (AHRD V1)
ch06	Solyc06g024330.1*	15040189	15040384	196	EDS116	Unknown Protein (AHRD V1)
ch06	Solyc06g024340.1*	15066705	15068822	2118	EDS116	Unknown Protein (AHRD V1)
ch06	Solyc06g024350.1*	15074662	15074838	177	EDS116	Unknown Protein (AHRD V1)
ch06	Solyc06g024360.1*	15089071	15089220	150	EDS116	Unknown Protein (AHRD V1)
ch06	Solyc06g024370.1*	15093606	15093758	153	EDS116	Unknown Protein (AHRD V1)
ch06	Solyc06g024380.1*	15105265	15105783	519	EDS116	Unknown Protein (AHRD V1)
ch06	Solyc06g024390.1*	15149981	15150091	111	EDS116	Unknown Protein (AHRD V1)
ch06	Solyc06g024400.1*	15153925	15154077	153	EDS116	Unknown Protein (AHRD V1)
ch06	Solyc06g024410.1*	15174742	15175071	330	EDS116	Unknown Protein (AHRD V1)
ch06	Solyc06g025410.1*	15256549	15256724	176	EDS116	Unknown Protein (AHRD V1)
ch06	Solyc06g025420.1*	15266932	15267084	153	EDS116	Unknown Protein (AHRD V1)
ch06	Solyc06g030440.1*	15407761	15409178	1418	EDS116	N-6 Adenine-specific DNA methylase (AHRD V1 *-*- Q1STQ1_MEDTR)
ch06	Solyc06g030470.2*	15436256	15438408	2153	EDS116	Auxin-regulated protein (AHRD V1 ***- Q945F5_SOLLC)%3B contains Interpro domain(s) IPR010369 Protein of unknown function DUF966
ch06	Solyc06g030490.2*	15529156	15536744	7589	EDS116	Serine/threonine-protein phosphatase (AHRD V1 **** D7LDT2_ARALY)%3B contains Interpro domain(s) IPR006186 Serine/threonine-specific protein phosphatase and bis(5-nucleosyl)-tetraphosphatase
ch06	Solyc06g030500.1*	15679698	15679925	228	EDS116	Unknown Protein (AHRD V1)
ch06	Solyc06g030510.2*	15686739	15687484	746	EDS116	HAT family dimerisation domain containing protein expressed (AHRD V1 ***- Q10BC8_ORYSJ)
ch06	Solyc06g030520.1*	15866254	15866598	345	EDS116	Glycoside hydrolase family 28 protein/polygalacturonase family protein (AHRD V1 ***- Q1PEH2_ARATH)
ch06	Solyc06g030620.1*	16807065	16807804	740	EDS117	F-box/LRR-repeat protein (AHRD V1 *-*- C0S347_PARBP)
ch06	Solyc06g030630.1*	16817877	16818035	159	EDS117	Unknown Protein (AHRD V1)
ch06	Solyc06g030640.1*	16958892	16959533	642	EDS117	Unknown Protein (AHRD V1)
ch06	Solyc06g030650.1*	16995157	16995767	611	EDS117	Unknown Protein (AHRD V1)
ch06	Solyc06g030660.1	17086688	17087238	551	EDS117	Unknown Protein (AHRD V1)
ch06	Solyc06g031740.1*	17986733	17987048	316	EDS118	Unknown Protein (AHRD V1)
ch06	Solyc06g032760.1*	18552185	18552400	216	EDS119	Unknown Protein (AHRD V1)
ch06	Solyc06g033770.1*	19279701	19280449	749	EDS121	TNP2 (AHRD V1 **-- C7FDI5_SOYBN)
ch06	Solyc06g034290.2*	20709482	20711362	1881	EDS122	Glycerol-3-phosphate transporter (AHRD V1 **** A0PYC4_CLONN)%3B contains Interpro domain(s) IPR016196 Major facilitator superfamily%2C general substrate transporter
ch06	Solyc06g034300.1*	20719145	20719315	171	EDS122	Unknown Protein (AHRD V1)
ch06	Solyc06g034310.2*	20721234	20723424	2191	EDS122	Transposase (Fragment) (AHRD V1 *-*- Q0GJX6_9POAL)
ch06	Solyc06g034320.1*	20724560	20724733	174	EDS122	Unknown Protein (AHRD V1)
ch06	Solyc06g034330.2*	20751058	20768833	17776	EDS122	E3 ubiquitin ligase (AHRD V1 *--* Q2URX1_ASPOR)%3B contains Interpro domain(s) IPR018957 Zinc finger%2C C3HC4 RING-type
ch06	Solyc06g034340.1*	20774519	20776461	1943	EDS122	NAC domain protein IPR003441 (AHRD V1 ***- B9ICS8_POPTR)%3B contains Interpro domain(s) IPR003441 No apical meristem (NAM) protein
ch06	Solyc06g034350.1*	20821546	20822738	1193	EDS122	Unknown Protein (AHRD V1)
ch06	Solyc06g034360.1*	20862003	20865669	3667	EDS122	Pectinesterase (AHRD V1 ***- B9R9R4_RICCO)%3B contains Interpro domain(s) IPR000070 Pectinesterase%2C catalytic
ch06	Solyc06g034370.1*	20869116	20869694	579	EDS122	Pectinesterase (AHRD V1 ***- B9T3X5_RICCO)%3B contains Interpro domain(s) IPR006501 Pectinesterase inhibitor
ch06	Solyc06g034380.1*	20891438	20891912	475	EDS122	60S ribosomal protein L9 (AHRD V1 ***- D7KIG0_ARALY)%3B contains Interpro domain(s) IPR000702 Ribosomal protein L6
ch06	Solyc06g034390.1*	20906143	20907183	1041	EDS122	Expressed protein (Fragment) (AHRD V1 ***- B3VJP0_POPTN)%3B contains Interpro domain(s) IPR006766 Phosphate-induced protein 1 conserved region
ch06	Solyc06g034400.1*	20918484	20918672	189	EDS122	Unknown Protein (AHRD V1)
ch06	Solyc06g034410.2*	20955110	20955936	827	EDS122	Unknown Protein (AHRD V1)%3B contains Interpro domain(s) IPR009902 Protein of unknown function DUF1442
ch06	Solyc06g035410.1*	20982425	20983546	1122	EDS122	Purine permease family protein (AHRD V1 *--- D7MCV2_ARALY)
ch06	Solyc06g035420.1*	20994030	20996006	1977	EDS122	Purine permease family protein (AHRD V1 **-* D7MCV2_ARALY)%3B contains Interpro domain(s) IPR004853 Protein of unknown function DUF250
ch06	Solyc06g035430.2*	20998594	21003305	4712	EDS122	AT-hook motif nuclear localized protein 3 (AHRD V1 ***- Q9SB31_ARATH)%3B contains Interpro domain(s) IPR005175 Protein of unknown function DUF296
ch06	Solyc06g035440.2*	21031767	21036331	4565	EDS122	Unknown Protein (AHRD V1)
ch06	Solyc06g035450.2*	21040469	21044581	4113	EDS122	ATP-dependent RNA helicase (AHRD V1 **** Q6L724_HORVU)%3B contains Interpro domain(s) IPR011545 DNA/RNA helicase%2C DEAD/DEAH box type%2C N-terminal
ch06	Solyc06g035460.2*	21044011	21046515	2505	EDS122	DEAD-box ATP-dependent RNA helicase 7 (AHRD V1 ***- RH7_SPIOL)%3B contains Interpro domain(s) IPR012562 GUCT
ch06	Solyc06g035470.1*	21048515	21050239	1725	EDS122	Mutator-like transposase (AHRD V1 ***- Q8W3H2_ORYSA)%3B contains Interpro domain(s) IPR018289 MULE transposase%2C conserved domain
ch06	Solyc06g035480.2*	21050906	21053202	2297	EDS122	Serine/threonine-protein phosphatase 7 long form homolog (AHRD V1 *--- PPP7L_ARATH)%3B contains Interpro domain(s) IPR019557 Aminotransferase-like%2C plant mobile domain
ch06	Solyc06g035490.2*	21066995	21068635	1641	EDS122	BHLH transcription factor-like (AHRD V1 *-** Q941Z7_ORYSJ)%3B contains Interpro domain(s) IPR011598 Helix-loop-helix DNA-binding
ch06	Solyc06g035500.1*	21109792	21109967	176	EDS122	Unknown Protein (AHRD V1)
ch06	Solyc06g035510.1*	21111788	21114159	2372	EDS122	MuDR family transposase containing protein (AHRD V1 *-*- Q60D51_SOLDE)
ch06	Solyc06g035520.2*	21129022	21130601	1580	EDS122	Acetyl esterase (AHRD V1 *--- AES_SALSV)%3B contains Interpro domain(s) IPR013094 Alpha/beta hydrolase fold-3
ch06	Solyc06g035530.2*	21172018	21174216	2199	EDS122	Gibberellin 20-oxidase-2 (AHRD V1 **** Q9ZPP3_SOLLC)%3B contains Interpro domain(s) IPR005123 Oxoglutarate and iron-dependent oxygenase
ch06	Solyc06g035540.1*	21192343	21192501	159	EDS122	Unknown Protein (AHRD V1)
ch06	Solyc06g035550.2*	21212427	21212603	177	EDS122	Unknown Protein (AHRD V1)
ch06	Solyc06g035740.1*	21562118	21565766	3649	EDS123	Mutator-like transposase-like (AHRD V1 *--- Q9FH11_ARATH)%3B contains Interpro domain(s) IPR018289 MULE transposase%2C conserved domain
ch06	Solyc06g035750.1*	21578468	21578767	300	EDS123	Unknown Protein (AHRD V1)
ch06	Solyc06g035760.2*	21596705	21598492	1788	EDS123	Cytochrome P450
ch06	Solyc06g036120.2*	22263031	22264604	1574	EDS124	Unknown Protein (AHRD V1)
ch06	Solyc06g036130.2*	22265219	22269222	4004	EDS124	Multidrug resistance protein mdtK (AHRD V1 **-- MDTK_YERP3)%3B contains Interpro domain(s) IPR002528 Multi antimicrobial extrusion protein MatE
ch06	Solyc06g036140.1*	22275570	22276091	522	EDS124	Gag-Pol polyprotein (AHRD V1 ***- B8YLY7_LOTJA)%3B contains Interpro domain(s) IPR001878 Zinc finger%2C CCHC-type
ch06	Solyc06g036150.1*	22291249	22297110	5862	EDS124	Unknown Protein (AHRD V1)
ch06	Solyc06g036170.1*	22327586	22329382	1797	EDS124	Scarecrow-like 1 transcription factor (Fragment) (AHRD V1 *--* B1PPU0_PINPS)%3B contains Interpro domain(s) IPR005202 GRAS transcription factor
ch06	Solyc06g036180.2*	22352917	22353678	762	EDS124	Unknown Protein (AHRD V1)
ch06	Solyc06g036190.1*	22355182	22355382	201	EDS124	Protein kinase-like protein (AHRD V1 *-*- Q8LCP0_ARATH)%3B contains Interpro domain(s) IPR017442 Serine/threonine protein kinase-related
ch06	Solyc06g036200.1*	22373952	22375371	1420	EDS124	Transcription initiation factor TFIID subunit (AHRD V1 *-*- D3BV86_POLPA)%3B contains Interpro domain(s) IPR003195 Transcription initiation factor IID%2C 18 kDa subunit
ch06	Solyc06g036210.1*	22375978	22376885	908	EDS124	NAD(P)H-quinone oxidoreductase subunit K chloroplastic (AHRD V1 ***- D2KLK7_OLEEU)%3B contains Interpro domain(s) IPR006138 NADH
ch06	Solyc06g036220.1*	22377816	22379997	2182	EDS124	Ferric reductase oxidase (AHRD V1 **** D6RVS5_HORVU)%3B contains Interpro domain(s) IPR013112 FAD-binding 8
ch06	Solyc06g036470.1*	22789505	22793021	3517	EDS125	Receptor-like protein kinase (AHRD V1 **** Q9FLV4_ARATH)%3B contains Interpro domain(s) IPR002290 Serine/threonine protein kinase
ch06	Solyc06g036480.1*	22794074	22794582	509	EDS125	Multidrug resistance protein ABC transporter family (AHRD V1 **-- B9P6Q4_POPTR)%3B contains Interpro domain(s) IPR003439 ABC transporter-like
ch06	Solyc06g036490.1*	22794728	22799187	4460	EDS125	Multidrug resistance protein ABC transporter family (AHRD V1 **-- B9GX56_POPTR)%3B contains Interpro domain(s) IPR001140 ABC transporter%2C transmembrane region
ch06	Solyc06g036500.1*	22835524	22836390	867	EDS125	Unknown Protein (AHRD V1)
ch06	Solyc06g036510.1*	23116343	23118474	2132	EDS125	Ulp1 protease family C-terminal catalytic domain containing protein (AHRD V1 *-*- Q60D46_SOLDE)%3B contains Interpro domain(s) IPR003653 Peptidase C48%2C SUMO/Sentrin/Ubl1
ch06	Solyc06g036520.1*	23122802	23123011	210	EDS125	Unknown Protein (AHRD V1)
ch06	Solyc06g036530.1*	23131773	23133184	1412	EDS125	HAT family dimerisation domain containing protein (AHRD V1 ***- Q2QPA8_ORYSJ)%3B contains Interpro domain(s) IPR007021 Protein of unknown function DUF659
ch06	Solyc06g036540.1*	23138595	23138822	228	EDS125	Unknown Protein (AHRD V1)
ch06	Solyc06g036550.1*	23163206	23163418	213	EDS125	Unknown Protein (AHRD V1)
ch06	Solyc06g036570.1*	23357984	23358211	228	EDS125	Unknown Protein (AHRD V1)
ch06	Solyc06g036580.2*	23374815	23378066	3252	EDS125	U4/U6 small nuclear ribonucleoprotein Prp3 (AHRD V1 ***- C1N1Y8_MICPS)%3B contains Interpro domain(s) IPR013881 Pre-mRNA-splicing factor 3
ch06	Solyc06g036590.1*	23386701	23387360	660	EDS125	Unknown Protein (AHRD V1)
ch06	Solyc06g036640.2*	23689659	23694752	5094	EDS126	Coatomer (AHRD V1 ***- Q6K992_ORYSJ)
ch06	Solyc06g036650.1*	23699474	23699683	210	EDS126	Unknown Protein (AHRD V1)
ch06	Solyc06g036660.1*	23830097	23830294	198	EDS126	Unknown Protein (AHRD V1)
ch06	Solyc06g036670.1*	23834779	23835969	1191	EDS126	mRNA clone RAFL25-03-G23 (AHRD V1 *--- Q67YE9_ARATH)
ch06	Solyc06g036680.1*	23851559	23852951	1393	EDS126	Unknown Protein (AHRD V1)
ch06	Solyc06g036690.1*	23862343	23865609	3267	EDS126	Unknown Protein (AHRD V1)
ch06	Solyc06g036700.1*	23868283	23870064	1782	EDS126	SET domain-containing protein (AHRD V1 ***- D7LV07_ARALY)%3B contains Interpro domain(s) IPR001214 SET
ch06	Solyc06g036710.1*	23888919	23892513	3595	EDS126	Unknown Protein (AHRD V1)
ch06	Solyc06g036720.2*	23955142	23972017	16876	EDS126	HLA-B associated transcript 3 (Fragment) (AHRD V1 *--- Q5STC0_HUMAN)%3B contains Interpro domain(s) IPR019956 Ubiquitin subgroup
ch06	Solyc06g036780.2*	24511239	24528169	16931	EDS127	Os01g0708300 protein (Fragment) (AHRD V1 *-*- Q0JJY9_ORYSJ)%3B contains Interpro domain(s) IPR000620 Protein of unknown function DUF6%2C transmembrane
ch06	Solyc06g036790.1*	24535978	24536134	157	EDS127	Unknown Protein (AHRD V1)
ch06	Solyc06g036800.1*	24579708	24580468	761	EDS127	Unknown Protein (AHRD V1)
ch06	Solyc06g036810.1*	24749690	24750788	1099	EDS127	Os01g0768600 protein (Fragment) (AHRD V1 **-- Q0JIZ7_ORYSJ)
ch06	Solyc06g036820.1	24921962	24922405	444	EDS127	Movement protein (AHRD V1 ***- Q5ZF41_CERV)%3B contains Interpro domain(s) IPR001022 Tobamoviral movement protein
ch06	Solyc06g036850.1	24960918	24961241	324	EDS127	Unknown Protein (AHRD V1)
ch06	Solyc06g036890.1	24979326	24979844	519	EDS127	Endonuclease/exonuclease/phosphatase (AHRD V1 *-*- A2Q500_MEDTR)
ch06	Solyc06g042930.1	25060221	25061464	1244	EDS127	Unknown Protein (AHRD V1)
ch06	Solyc06g042940.1	25092830	25093440	611	EDS127	Unknown Protein (AHRD V1)
ch06	Solyc06g043030.2*	25908427	25918673	10247	EDS128	AP-1 complex subunit beta-1 (AHRD V1 *-*- C0NNW5_AJECG)%3B contains Interpro domain(s) IPR011989 Armadillo-like helical
ch06	Solyc06g043040.1*	25950188	25950616	429	EDS128	Retroelement pol polyprotein-like (AHRD V1 **-- Q9FZN9_ARATH)
ch06	Solyc06g043050.1*	25951068	25952613	1546	EDS128	Integrase core domain containing protein (AHRD V1 *--- Q0KIP7_SOLDE)
ch06	Solyc06g043060.1*	25989329	25989712	384	EDS128	Unknown Protein (AHRD V1)
ch06	Solyc06g043070.2*	25999771	26005144	5374	EDS128	Unknown Protein (AHRD V1)
ch06	Solyc06g043080.2*	26011928	26014107	2180	EDS128	Disease resistance-responsive family protein (AHRD V1 ***- D7L4A6_ARALY)
ch06	Solyc06g043100.1*	26015261	26015959	699	EDS128	Serine/threonine-protein phosphatase 7 long form homolog (AHRD V1 **-- PPP7L_ARATH)%3B contains Interpro domain(s) IPR019557 Aminotransferase-like%2C plant mobile domain
ch06	Solyc06g043110.1*	26051734	26051898	165	EDS128	Disease resistance-responsive family protein (AHRD V1 ***- D7MHE5_ARALY)%3B contains Interpro domain(s) IPR004265 Plant disease resistance response protein
ch06	Solyc06g043120.1*	26052388	26052870	483	EDS128	Chalcone synthase (AHRD V1 ***- Q8LP19_9SOLA)%3B contains Interpro domain(s) IPR012328 Chalcone and stilbene synthases%2C C-terminal
ch06	Solyc06g043130.1*	26062527	26063039	513	EDS128	Chalcone synthase (AHRD V1 ***- B9P9S8_POPTR)%3B contains Interpro domain(s) IPR001099 Chalcone/stilbene synthase%2C N-terminal
ch06	Solyc06g043140.2*	26072237	26073330	1094	EDS128	Autophagy protein 5 (AHRD V1 ***- Q3MQ01_MAIZE)%3B contains Interpro domain(s) IPR007239 Autophagy-related protein 5
ch06	Solyc06g043150.2*	26107234	26109682	2449	EDS128	WD-repeat cell cycle regulatory protein (AHRD V1 **-- Q6T2Z5_SOYBN)%3B contains Interpro domain(s) IPR017986 WD40 repeat%2C region
ch06	Solyc06g043160.1*	26113258	26113416	159	EDS128	Pre-mRNA-processing-splicing factor 8 (AHRD V1 ***- D0NFV2_PHYIN)%3B contains Interpro domain(s) IPR012984 PRO%2C C-terminal
ch06	Solyc06g043170.2*	26145427	26158030	12604	EDS128	Actin family protein (AHRD V1 ***- C5P4B4_COCP7)%3B contains Interpro domain(s) IPR004000 Actin/actin-like
ch06	Solyc06g043180.1*	26160466	26163906	3441	EDS128	Ulp1 protease family C-terminal catalytic domain containing protein (AHRD V1 *-*- Q60D46_SOLDE)
ch06	Solyc06g043230.1*	26654145	26655847	1703	EDS129	Mutator-like transposase (AHRD V1 *-*- Q9XIL4_ARATH)%3B contains Interpro domain(s) IPR007527 Zinc finger%2C SWIM-type
ch06	Solyc06g043240.1*	26658559	26659326	768	EDS129	Unknown Protein (AHRD V1)
ch06	Solyc06g043250.2*	26876186	26879989	3804	EDS129	Receptor-like protein kinase (AHRD V1 *-*- Q9FZP2_ARATH)%3B contains Interpro domain(s) IPR002290 Serine/threonine protein kinase
ch06	Solyc06g043260.1*	26905845	26906058	214	EDS129	Unknown Protein (AHRD V1)
ch06	Solyc06g043270.1*	26916872	26917153	282	EDS129	SKP1-like 1 (AHRD V1 ***- B6CNU7_PETHY)%3B contains Interpro domain(s) IPR011333 BTB/POZ fold
ch06	Solyc06g043280.1*	26933813	26933968	156	EDS129	Unknown Protein (AHRD V1)
ch06	Solyc06g048370.1*	27398565	27399114	550	EDS130	Unknown Protein (AHRD V1)
ch06	Solyc06g048380.1*	27467929	27469707	1779	EDS130	MADS-box transcription factor 1 (AHRD V1 *-*- D1MFS6_HEVBR)%3B contains Interpro domain(s) IPR002100 Transcription factor%2C MADS-box
ch06	Solyc06g048390.1*	27475934	27476197	264	EDS130	Unknown Protein (AHRD V1)
ch06	Solyc06g048400.1*	27493810	27494277	468	EDS130	Unknown Protein (AHRD V1)%3B contains Interpro domain(s) IPR008502 Protein of unknown function DUF784%2C Arabidopsis thaliana
ch06	Solyc06g048410.2*	27497752	27500186	2435	EDS130	Superoxide dismutase (AHRD V1 **** Q7YK44_SOLLC)%3B contains Interpro domain(s) IPR019833 Manganese/iron superoxide dismutase%2C binding site IPR001189 Manganese/iron superoxide dismutase
ch06	Solyc06g048420.1*	27519498	27520686	1189	EDS130	Superoxide dismutase (AHRD V1 **** Q7YK44_SOLLC)%3B contains Interpro domain(s) IPR001189 Manganese/iron superoxide dismutase
ch06	Solyc06g048430.2*	27522475	27525095	2621	EDS130	ATP synthase epsilon chain (AHRD V1 **** A3UHR9_9RHOB)%3B contains Interpro domain(s) IPR001469 ATPase%2C F1 complex%2C delta/epsilon subunit
ch06	Solyc06g048440.2*	27529980	27531350	1371	EDS130	GJ14616 (Fragment) (AHRD V1 ***- B4MH79_DROVI)%3B contains Interpro domain(s) IPR010800 Glycine rich
ch06	Solyc06g048450.2*	27551031	27564579	13549	EDS130	Anaphase promoting complex subunit 1 (AHRD V1 *-*- A2ATQ4_MOUSE)
ch06	Solyc06g048460.1*	27568152	27584660	16509	EDS130	Anaphase promoting complex subunit 1 (AHRD V1 ***- A2ATQ4_MOUSE)%3B contains Interpro domain(s) IPR002015 Proteasome/cyclosome%2C regulatory subunit
ch06	Solyc06g048470.2*	27602915	27608583	5669	EDS130	COP1-Interacting ProteinI 7 (CIP7) (Fragment) (AHRD V1 *--- Q7GDB1_ARATH)
ch06	Solyc06g048740.1	28152297	28154553	2257	EDS131	Receptor like kinase%2C RLK
ch06	Solyc06g048750.2	28156727	28159085	2359	EDS131	Unknown Protein (AHRD V1)
ch06	Solyc06g048760.1	28162036	28162665	630	EDS131	Unknown Protein (AHRD V1)
ch06	Solyc06g048770.2	28172009	28172311	303	EDS131	Unknown Protein (AHRD V1)
ch06	Solyc06g048780.1	28180529	28181335	807	EDS131	SAG20 (AHRD V1 ***- B6SSJ9_MAIZE)
ch06	Solyc06g048790.1	28213018	28214535	1518	EDS131	Os12g0109700 protein (Fragment) (AHRD V1 *-*- C7JA22_ORYSJ)%3B contains Interpro domain(s) IPR006461 Protein of unknown function Cys-rich
ch06	Solyc06g048800.1	28222444	28224670	2227	EDS131	Soluble starch synthase 1%2C chloroplastic/amyloplastic (AHRD V1 *-*- SSY1_SOLTU)
ch06	Solyc06g048810.2	28241887	28244261	2375	EDS131	Os12g0109700 protein (Fragment) (AHRD V1 *-*- C7JA22_ORYSJ)%3B contains Interpro domain(s) IPR006461 Protein of unknown function Cys-rich
ch06	Solyc06g051350.2	31152315	31155133	2819	EDS132	Os03g0291800 protein (Fragment) (AHRD V1 **-- Q0DSS4_ORYSJ)%3B contains Interpro domain(s) IPR004253 Protein of unknown function DUF231%2C plant
ch06	Solyc06g051360.2	31166305	31171405	5101	EDS132	2-oxoglutarate-dependent dioxygenase (AHRD V1 ***- B9HHR0_POPTR)
ch06	Solyc06g051370.1	31175855	31176298	444	EDS132	Ycf2 (AHRD V1 *-*- A6Y9W3_9MAGN)%3B contains Interpro domain(s) IPR008543 Chloroplast Ycf2
ch06	Solyc06g051380.1	31210017	31217104	7088	EDS132	Lethal(2) giant larvae protein homolog 2 (AHRD V1 **-- L2GL2_DANRE)%3B contains Interpro domain(s) IPR011046 WD40 repeat-like
ch06	Solyc06g051390.2	31221832	31228128	6297	EDS132	Tomosyn-like protein (AHRD V1 **-- A9RPV0_PHYPA)%3B contains Interpro domain(s) IPR011046 WD40 repeat-like
ch06	Solyc06g059810.1*	34103561	34110110	6550	EDS133	F-box family protein (AHRD V1 *-*- B9N8U5_POPTR)%3B contains Interpro domain(s) IPR017451 F-box associated type 1
ch06	Solyc06g059820.1*	34112481	34113302	822	EDS133	F-box (AHRD V1 ***- Q84KQ8_PRUMU)%3B contains Interpro domain(s) IPR017451 F-box associated type 1
ch06	Solyc06g059830.1*	34114698	34115057	360	EDS133	Non-specific lipid-transfer protein (AHRD V1 **** A9NJW5_PICSI)%3B contains Interpro domain(s) IPR013770 Plant lipid transfer protein and hydrophobic protein%2C helical
ch06	Solyc06g059840.2*	34119582	34123859	4278	EDS133	3-methyl-2-oxobutanoate dehydrogenase (2-methylpropanoyl-transferring) (AHRD V1 **** A1U0F1_MARAV)%3B contains Interpro domain(s) IPR001017 Dehydrogenase%2C E1 component
ch06	Solyc06g059850.1	34132230	34134435	2206	EDS133	3-methyl-2-oxobutanoate dehydrogenase (2-methylpropanoyl-transferring) (AHRD V1 **** A1U0F1_MARAV)%3B contains Interpro domain(s) IPR001017 Dehydrogenase%2C E1 component
ch06	Solyc06g059860.2	34148058	34150076	2019	EDS133	Unknown Protein (AHRD V1)
ch06	Solyc06g059870.1	34160140	34160340	201	EDS133	Unknown Protein (AHRD V1)
ch06	Solyc06g059880.2	34171358	34173892	2535	EDS133	Acetolactate synthase (AHRD V1 **** D7RPJ7_SOLTU)%3B contains Interpro domain(s) IPR012846 Acetolactate synthase%2C large subunit%2C biosynthetic
ch06	Solyc06g069350.1*	39491288	39495244	3957	EDS134	Unknown Protein (AHRD V1)
ch06	Solyc06g069360.2*	39497126	39503758	6633	EDS134	PHD-finger family protein (AHRD V1 *-*- B6U0S2_MAIZE)%3B contains Interpro domain(s) IPR019787 Zinc finger%2C PHD-finger
ch06	Solyc06g069370.2*	39510571	39515377	4807	EDS134	Transcription factor protein (AHRD V1 *-** Q4H2R4_CIOIN)%3B contains Interpro domain(s) IPR011598 Helix-loop-helix DNA-binding
ch06	Solyc06g069380.2*	39519052	39522714	3663	EDS134	Os03g0169000 protein (Fragment) (AHRD V1 ***- Q0DUS7_ORYSJ)%3B contains Interpro domain(s) IPR004348 Protein of unknown function DUF246%2C plant
ch06	Solyc06g069390.2*	39540431	39546469	6039	EDS134	D-tyrosyl-tRNA(Tyr) deacylase (AHRD V1 **** DTDA_ARCFU)%3B contains Interpro domain(s) IPR018033 Uncharacterized conserved protein UCP016210
ch06	Solyc06g069400.2*	39550930	39555145	4216	EDS134	N(4)-(Beta-N-acetylglucosaminyl)-L-asparaginase (AHRD V1 *-** ASPG_ELIMR)%3B contains Interpro domain(s) IPR000246 Peptidase T2%2C asparaginase 2
ch06	Solyc06g069410.2*	39556556	39559850	3295	EDS134	Mitochondrial ADP/ATP carrier proteins (AHRD V1 **** Q2UU95_ASPOR)%3B contains Interpro domain(s) IPR002113 Adenine nucleotide translocator 1
ch06	Solyc06g069420.2*	39560198	39561745	1548	EDS134	Universal stress protein family protein (AHRD V1 ***- D7KWY1_ARALY)%3B contains Interpro domain(s) IPR006016 UspA
ch06	Solyc06g069430.2*	39564649	39572843	8195	EDS134	MADS box transcription factor (AHRD V1 ***- Q9SBQ1_PETHY)%3B contains Interpro domain(s) IPR002487 Transcription factor%2C K-box
ch06	Solyc06g069440.2*	39580517	39588810	8294	EDS134	Zinc finger CCCH domain-containing protein 55 (AHRD V1 *-*- C3H55_ORYSJ)
ch06	Solyc06g069450.2*	39591191	39595475	4285	EDS134	Homology to unknown gene (AHRD V1 *-*- Q01A04_OSTTA)%3B contains Interpro domain(s) IPR004274 NLI interacting factor
ch06	Solyc06g069460.1*	39599418	39600254	837	EDS134	Transcription factor (Fragment) (AHRD V1 *-*- D6MK40_9ASPA)%3B contains Interpro domain(s) IPR005333 Transcription factor%2C TCP
ch06	Solyc06g069470.2*	39611057	39616462	5406	EDS134	Glycerophosphoryl diester phosphodiesterase family protein expressed (AHRD V1 ***- Q6AUZ6_ORYSJ)%3B contains Interpro domain(s) IPR004129 Glycerophosphoryl diester phosphodiesterase
ch06	Solyc06g069480.2*	39617598	39646906	29309	EDS134	Related to ATP dependent RNA helicase (AHRD V1 **-* Q6MV07_NEUCR)%3B contains Interpro domain(s) IPR004179 Sec63 domain
ch06	Solyc06g069490.2*	39647267	39651761	4495	EDS134	Transmembrane protein adipocyte-associated 1 homolog (AHRD V1 ***- TPRA1_CHICK)%3B contains Interpro domain(s) IPR018781 Protein of unknown function%2C transmembrane-40
ch06	Solyc06g069500.2*	39664520	39673451	8932	EDS134	Genomic DNA chromosome 5 P1 clone MXM12 (AHRD V1 *-*- Q9SD86_ARATH)
ch06	Solyc06g069510.2*	39676146	39681903	5758	EDS134	Genomic DNA chromosome 5 P1 clone MXM12 (AHRD V1 ***- Q9SD89_ARATH)
ch06	Solyc06g069520.2*	39682005	39684690	2686	EDS134	UPF0139 membrane protein At5g07960 (AHRD V1 ***- U139_ARATH)%3B contains Interpro domain(s) IPR005351 Uncharacterised protein family UPF0139
ch06	Solyc06g069530.2*	39686045	39688714	2670	EDS134	Acetyl-CoA carboxylase biotin carboxyl carrier protein (AHRD V1 *-** Q7NZD6_CHRVO)%3B contains Interpro domain(s) IPR001249 Acetyl-CoA biotin carboxyl carrier
ch06	Solyc06g069540.1*	39691637	39692050	414	EDS134	Unknown Protein (AHRD V1)
ch06	Solyc06g069550.1*	39695275	39696717	1443	EDS134	UDP-D-glucose dehydrogenase (AHRD V1 **** D2WK27_GOSHI)%3B contains Interpro domain(s) IPR014028 UDP-glucose/GDP-mannose dehydrogenase%2C dimerisation and substrate-binding
ch06	Solyc06g069560.1*	39701636	39702883	1248	EDS134	ARID/BRIGHT DNA-binding domain-containing protein/ELM2 domain-containing protein/Myb-like DNA-binding domain-containing protein (AHRD V1 *--- Q1PEA0_ARATH)%3B contains Interpro domain(s) IPR017877 MYB-like
ch06	Solyc06g069570.2*	39719238	39721943	2706	EDS134	SNAP25 homologous protein SNAP33 (AHRD V1 **-- SNP33_ARATH)%3B contains Interpro domain(s) IPR000727 Target SNARE coiled-coil region
ch06	Solyc06g069580.2*	39722232	39727584	5353	EDS134	Heparanase-like protein 2 (AHRD V1 **** B6U6D3_MAIZE)%3B contains Interpro domain(s) IPR005199 Glycoside hydrolase family 79%2C N-terminal
ch06	Solyc06g071450.2	40349161	40354500	5340	EDS135	RNA polymerase II transcription factor B subunit 4 (AHRD V1 **** B6K6N1_SCHJY)%3B contains Interpro domain(s) IPR004600 Transcription factor Tfb4
ch06	Solyc06g071460.2	40355335	40359897	4563	EDS135	Exosome complex exonuclease RRP40 (AHRD V1 ***- B6TDY7_MAIZE)
ch06	Solyc06g071470.2	40360357	40367087	6731	EDS135	Peroxisomal membrane protein PEX14 (AHRD V1 *-*- PEX14_CRILO)%3B contains Interpro domain(s) IPR006785 Peroxisome membrane anchor protein Pex14p%2C N-terminal
ch06	Solyc06g071480.2	40383824	40385828	2005	EDS135	Dof zinc finger protein 12 (AHRD V1 *-*- A5HWG1_HORVD)%3B contains Interpro domain(s) IPR003851 Zinc finger%2C Dof-type
ch06	Solyc06g071490.1	40387328	40390735	3408	EDS135	Serine/threonine-protein kinase ATM (AHRD V1 *--- ATM_ARATH)%3B contains Interpro domain(s) IPR000313 PWWP
ch06	Solyc06g071500.2	40411871	40416435	4565	EDS135	Boron transporter (AHRD V1 **-* A5JUZ5_9ROSI)%3B contains Interpro domain(s) IPR003020 Bicarbonate transporter%2C eukaryotic
ch06	Solyc06g071510.2	40420011	40424876	4866	EDS135	Isoamyl acetate-hydrolyzing esterase (AHRD V1 **-- B6TVA2_MAIZE)%3B contains Interpro domain(s) IPR001087 Lipase%2C GDSL
ch06	Solyc06g071520.1	40426984	40429093	2110	EDS135	Myb family transcription factor (AHRD V1 *-*- D7M9F3_ARALY)%3B contains Interpro domain(s) IPR015495 Myb transcription factor
ch06	Solyc06g071530.2	40431000	40433125	2126	EDS135	60S ribosomal protein L44 (AHRD V1 ***- B9RH89_RICCO)%3B contains Interpro domain(s) IPR000552 Ribosomal protein L44e
ch06	Solyc06g071540.2	40435464	40437509	2046	EDS135	mRNA clone RAFL24-05-D16 (AHRD V1 ***- Q67YW5_ARATH)
ch06	Solyc06g071550.2	40439408	40443221	3814	EDS135	Anthranilate phosphoribosyltransferase (AHRD V1 **** A8IBN0_CHLRE)%3B contains Interpro domain(s) IPR005940 Anthranilate phosphoribosyl transferase
ch06	Solyc06g071560.2	40443925	40450397	6473	EDS135	Serine/threonine protein phosphatase 2A 55 kDa regulatory subunit B beta isoform (AHRD V1 ***- 2ABB_ARATH)%3B contains Interpro domain(s) IPR000009 Protein phosphatase 2A%2C regulatory subunit PR55
ch06	Solyc06g071570.2	40451690	40454562	2873	EDS135	Solute carrier family 15 member 4 (AHRD V1 **-- S15A4_BOVIN)%3B contains Interpro domain(s) IPR000109 TGF-beta receptor%2C type I/II extracellular region
ch06	Solyc06g071580.2	40458951	40471817	12867	EDS135	MORC family CW-type zinc finger 3 (AHRD V1 **-- Q4VBZ9_HUMAN)%3B contains Interpro domain(s) IPR003594 ATP-binding region%2C ATPase-like
[truncated: 1,869 more rows]
