# Supplementary material for: Genome-wide association study of eigenvectors provides genetic insights into selective breeding for tomato metabolites
Source: BMC Biol. 2022 May 24;20:120. doi: 10.1186/s12915-022-01327-x (PMC9128223; doi:10.1186/s12915-022-01327-x)
Supplement: Supplementary file 1 — Additional file 1: Table S1. Summary of the sampled collection of tomato. Table S2. Information of 258 selected metabolites from 980 metabolites. Table S3. Putative EigenGWAS and π domestication sweeps. Table S4. Putative EigenGWAS and π improvement sweeps. Table S5. Genes within the putative EigenGWAS domestication sweeps. Table S6. Genes within the putative EigenGWAS improvement sweeps. Table S7. GO enrichment analysis of DEGs. Table S8. KEGG enrichment analysis of DEGs. Table S9. Summary of 29 genes/QTLs associated with tomato plant and fruit. Table S10. Summary of 12 significant association signals related polyphenols during domestication and improvement. Table S11. β-D-glucopyranosyl-caffeic acid (DGPC acid) selected genes in Eigen domestication and improvement. Table S12. The results of eQTL within the PIM and CER groups. Table S13. The results of eQTL within the CER and BIG groups. Table S14. N',N”,N”'-Trisinapoylspermine (TSPM) selected genes in Eigen domestication and improvement. Table S15. The primers of SlCGT used for the qRT-PCR experiment. [file 12915_2022_1327_MOESM1_ESM.zip › Additional file 1/Table S12.xls]

## Sheet: Table S12
Table S12 The results of eQTL within the PIM and CER groups.
Chr	SNP position	Gene	P_value	FDR	Beta	eQTL
Chr01	80785843	Solyc01g098540	1.50781e-15	3.43969e-11	0.844628	cis
Chr01	86302208	Solyc01g106800	4.73607e-08	6.48249e-05	-0.709533	cis
Chr01	86338247	Solyc01g106800	5.0715e-09	1.00603e-05	-0.775672	cis
Chr01	89958716	Solyc01g112080	3.42683e-12	2.46867e-08	-1.17341	cis
Chr02	10998515	Solyc02g020900	5.94491e-09	1.14607e-05	1.37137	cis
Chr02	1379716	Solyc02g005180	4.82236e-08	6.53525e-05	1.01257	cis
Chr02	21856745	Solyc02g037590	5.56909e-10	1.81493e-06	1.32643	cis
Chr02	34683269	Solyc02g070330	1.49253e-09	3.99981e-06	-0.424963	cis
Chr02	35361857	Solyc02g071330	1.38207e-13	1.35122e-09	0.626144	cis
Chr02	35395198	Solyc02g071330	1.55164e-10	6.85098e-07	0.599137	cis
Chr02	35416589	Solyc02g071330	2.51282e-12	1.91079e-08	0.676811	cis
Chr02	35425338	Solyc02g071330	1.33119e-08	2.24947e-05	0.558388	cis
Chr02	40295040	Solyc02g081980	2.58103e-09	6.30854e-06	-1.11773	cis
Chr02	40998236	Solyc02g082770	4.13635e-09	8.67623e-06	0.787594	cis
Chr02	44604471	Solyc02g087630	4.45042e-08	6.22464e-05	-0.34311	cis
Chr02	45988495	Solyc02g089660	2.45384e-08	3.8167e-05	1.01157	cis
Chr02	48796152	Solyc02g093320	3.40072e-08	5.02107e-05	0.715488	cis
Chr03	11641174	Solyc03g043940	5.83633e-13	4.69911e-09	1.35197	cis
Chr03	11646151	Solyc03g043940	2.54739e-08	3.91769e-05	1.0634	cis
Chr03	1992339	Solyc03g007440	1.83921e-08	2.96167e-05	0.40163	cis
Chr03	2190965	Solyc03g007660	4.63007e-10	1.58435e-06	0.262727	cis
Chr03	2215494	Solyc03g007660	9.88758e-09	1.73508e-05	0.237599	cis
Chr03	46382483	Solyc03g082990	4.02308e-09	8.60405e-06	-0.511124	cis
Chr03	61460847	Solyc03g118540	2.43747e-09	6.06599e-06	-0.92784	cis
Chr03	7185507	Solyc03g025370	1.22441e-08	2.09489e-05	0.221925	cis
Chr03	7311130	Solyc03g025510	7.83181e-10	2.33039e-06	-0.360517	cis
Chr03	9286084	Solyc03g033450	4.9801e-09	1.00243e-05	0.376562	cis
Chr04	2954509	Solyc04g009550	1.9715e-09	4.9972e-06	0.30744	cis
Chr04	3022734	Solyc04g009620	1.60777e-09	4.15214e-06	0.605805	cis
Chr04	39047956	Solyc04g049150	3.41158e-08	5.02107e-05	0.825239	cis
Chr04	58297614	Solyc04g074790	3.49504e-09	7.84235e-06	-0.278857	cis
Chr04	58345002	Solyc04g074850	4.16985e-10	1.51832e-06	0.715303	cis
Chr04	58379055	Solyc04g074850	1.96723e-08	3.13099e-05	0.62135	cis
Chr04	6993277	Solyc04g016210	2.38032e-08	3.7449e-05	-0.509778	cis
Chr04	7692900	Solyc04g017650	6.74069e-10	2.09689e-06	-0.616181	cis
Chr04	7719524	Solyc04g017650	1.09184e-09	3.0499e-06	0.689832	cis
Chr05	4076364	Solyc05g009840	2.42548e-11	1.38328e-07	0.585555	cis
Chr05	61104830	Solyc05g051590	1.51956e-09	3.99981e-06	-0.512586	cis
Chr06	16518536	Solyc06g030570	1.50776e-09	3.99981e-06	0.627695	cis
Chr06	30795149	Solyc06g051160	2.75202e-09	6.60848e-06	0.550107	cis
Chr06	32431631	Solyc06g053200	8.89899e-10	2.5376e-06	2.60977	cis
Chr06	33902918	Solyc06g054650	2.85859e-08	4.34744e-05	0.350513	cis
Chr06	36181694	Solyc06g063040	8.22868e-10	2.39638e-06	0.597384	cis
Chr06	40215675	Solyc06g071250	5.01642e-08	6.7316e-05	0.599663	cis
Chr06	41056366	Solyc06g072440	7.33642e-10	2.23149e-06	1.3197	cis
Chr06	41692070	Solyc06g073500	6.2898e-21	4.30458e-16	0.820365	cis
Chr06	45199489	Solyc06g083500	3.00381e-09	6.96858e-06	-0.696599	cis
Chr07	129658	Solyc07g005120	8.94786e-09	1.61523e-05	-0.410702	cis
Chr07	29717783	Solyc07g026620	3.66454e-09	8.09005e-06	0.936784	cis
Chr07	29717783	Solyc07g026630	4.18361e-09	8.67623e-06	0.550856	cis
Chr07	29738960	Solyc07g026620	9.75792e-09	1.73456e-05	1.02063	cis
Chr07	29738960	Solyc07g026630	3.47637e-08	5.06201e-05	0.582477	cis
Chr07	29747884	Solyc07g026630	4.14148e-14	4.72388e-10	0.800397	cis
Chr07	29747884	Solyc07g026620	3.0978e-11	1.69605e-07	1.22957	cis
Chr07	29754457	Solyc07g026620	2.93703e-10	1.14859e-06	1.03796	cis
Chr07	29761592	Solyc07g026630	3.63088e-11	1.91145e-07	0.737347	cis
Chr07	34594240	Solyc07g032080	5.0842e-15	8.69874e-11	-1.61826	cis
Chr07	34611889	Solyc07g032080	1.07506e-08	1.86264e-05	-1.30759	cis
Chr07	34641396	Solyc07g032080	1.63e-13	1.48737e-09	-1.29025	cis
Chr07	35829439	Solyc07g032220	3.85127e-14	4.72388e-10	1.42199	cis
Chr07	383252	Solyc07g005460	5.71651e-09	1.11778e-05	0.265735	cis
Chr07	50898579	Solyc07g041620	1.61562e-14	2.29077e-10	2.61044	cis
Chr07	50902560	Solyc07g041620	4.34821e-22	5.95161e-17	2.97712	cis
Chr07	50910903	Solyc07g041620	5.44485e-11	2.66166e-07	2.15955	cis
Chr07	50926931	Solyc07g041620	2.00783e-10	8.58817e-07	2.35462	cis
Chr07	50933835	Solyc07g041620	4.08462e-18	1.11816e-13	2.91675	cis
Chr07	50940764	Solyc07g041620	3.61352e-12	2.473e-08	2.12516	cis
Chr07	52436403	Solyc07g042150	1.67362e-14	2.29077e-10	-0.711535	cis
Chr07	53888779	Solyc07g043050	7.25887e-09	1.37994e-05	0.758617	cis
Chr07	63008360	Solyc07g063270	4.51165e-10	1.58341e-06	-0.545726	cis
Chr07	63851730	Solyc07g064500	6.05267e-08	7.96595e-05	0.906348	cis
Chr07	63991222	Solyc07g064740	8.96859e-09	1.61523e-05	0.575556	cis
Chr08	51734857	Solyc08g066060	3.27803e-09	7.47802e-06	0.839658	cis
Chr08	51908341	Solyc08g066240	4.20259e-10	1.51832e-06	2.1423	cis
Chr08	56207329	Solyc08g074890	9.9676e-12	6.20143e-08	-1.03834	cis
Chr08	61258715	Solyc08g080960	3.06896e-15	6.0009e-11	-0.557998	cis
Chr08	62186168	Solyc08g082170	1.40491e-08	2.34509e-05	0.96834	cis
Chr08	7415905	Solyc08g016410	4.57504e-08	6.32533e-05	0.640039	cis
Chr08	84888	Solyc08g005120	9.91273e-12	6.20143e-08	-0.963202	cis
Chr09	5823422	Solyc09g014320	4.45673e-08	6.22464e-05	-0.714854	cis
Chr09	58944767	Solyc09g065290	2.84414e-09	6.71193e-06	0.416758	cis
Chr09	59821272	Solyc09g065940	2.96829e-08	4.46467e-05	-1.16974	cis
Chr09	66807825	Solyc09g092310	1.03973e-18	3.55781e-14	-0.542988	cis
Chr09	694954	Solyc09g006000	1.43518e-10	6.54799e-07	-0.846027	cis
Chr09	8133448	Solyc09g015180	2.52969e-10	1.01839e-06	-0.513804	cis
Chr09	8181657	Solyc09g015180	4.00466e-08	5.70977e-05	-0.434684	cis
Chr10	47055218	Solyc10g051140	8.52512e-11	4.02371e-07	-0.914571	cis
Chr10	47070887	Solyc10g051140	1.08602e-19	4.95496e-15	-1.54345	cis
Chr10	47078274	Solyc10g051140	4.21525e-10	1.51832e-06	-0.891837	cis
Chr10	517652	Solyc10g005670	1.80984e-08	2.95057e-05	0.560941	cis
Chr10	532988	Solyc10g005670	1.81076e-08	2.95057e-05	0.51385	cis
Chr10	59139437	Solyc10g076840	5.02536e-10	1.67767e-06	-0.728581	cis
Chr10	59156883	Solyc10g076840	4.49765e-11	2.28006e-07	-0.79403	cis
Chr10	59697139	Solyc10g078660	1.49935e-11	8.92278e-08	-0.38861	cis
Chr10	59698224	Solyc10g078660	2.22356e-10	9.22272e-07	-0.334037	cis
Chr10	59742417	Solyc10g078660	4.78094e-13	4.08994e-09	-0.600022	cis
Chr10	63836508	Solyc10g085270	5.35424e-14	5.6374e-10	-0.884478	cis
Chr11	4231728	Solyc11g011140	4.78717e-09	9.77977e-06	0.298144	cis
Chr11	5299336	Solyc11g012460	4.01116e-09	8.60405e-06	0.790375	cis
Chr11	7859380	Solyc11g017060	8.65856e-09	1.60154e-05	-0.737132	cis
Chr12	3827374	Solyc12g010950	3.53651e-08	5.09537e-05	1.64474	cis
Chr12	42861314	Solyc12g042240	8.62334e-09	1.60154e-05	-0.895294	cis
Chr12	62652529	Solyc12g089110	5.83383e-10	1.85699e-06	2.04389	cis
Chr12	65390228	Solyc12g100290	5.24087e-08	6.96451e-05	0.223334	cis
Chr01	10054205	Solyc07g063590	4.69743e-10	9.07261e-05	-1.00831	trans
Chr01	10181429	Solyc07g042900	6.51736e-09	0.00067689	0.904451	trans
Chr01	10400022	Solyc08g080270	4.02057e-09	0.000471879	-0.650377	trans
Chr01	10400022	Solyc06g008150	4.83059e-08	0.00279464	-0.699289	trans
Chr01	10444548	Solyc07g063590	2.02065e-08	0.00150846	-0.857944	trans
Chr01	10580367	Solyc08g080270	1.54015e-08	0.00124684	-0.599737	trans
Chr01	1077335	Solyc06g068040	1.37203e-08	0.00114842	-0.207249	trans
Chr01	11045524	Solyc09g005110	4.40962e-10	8.6456e-05	-0.617743	trans
Chr01	11045524	Solyc02g092290	5.77995e-10	0.000106772	-0.884375	trans
Chr01	11045524	Solyc09g074700	1.88892e-08	0.00143933	-1.00824	trans
Chr01	1107341	Solyc01g111090	3.00641e-10	6.40421e-05	0.937578	trans
Chr01	11151782	Solyc01g102720	4.57766e-13	3.26743e-07	-1.57968	trans
Chr01	11151782	Solyc01g008400	8.21619e-11	2.31203e-05	-0.642402	trans
Chr01	11224050	Solyc01g008400	2.53915e-08	0.00177696	-0.359161	trans
Chr01	11296556	Solyc08g080270	8.06837e-09	0.000789013	-0.638833	trans
Chr01	11296556	Solyc06g008150	2.76315e-08	0.00188618	-0.709159	trans
Chr01	1132165	Solyc11g028000	3.7972e-09	0.000452172	0.629704	trans
Chr01	1132165	Solyc11g028080	5.81787e-08	0.00318617	0.806486	trans
Chr01	1134033	Solyc03g117380	1.8491e-08	0.0014183	0.700836	trans
Chr01	11549208	Solyc09g005110	2.09956e-08	0.0015494	-0.671565	trans
Chr01	11786330	Solyc08g080270	1.51446e-09	0.000226739	-0.67323	trans
Chr01	11786330	Solyc06g008150	1.89648e-08	0.00144368	-0.72603	trans
Chr01	12043078	Solyc03g032120	8.54508e-10	0.000145264	1.51211	trans
Chr01	12043078	Solyc06g074700	1.59274e-08	0.00127737	0.555284	trans
Chr01	12139774	Solyc04g082580	3.397e-11	1.14002e-05	-0.510253	trans
Chr01	12139774	Solyc08g066290	3.52066e-08	0.00223594	0.515269	trans
Chr01	1223354	Solyc01g007740	1.44391e-16	2.91839e-10	1.68244	trans
Chr01	12325428	Solyc10g052500	5.46614e-08	0.00304868	-3.31747	trans
Chr01	1236301	Solyc01g007740	2.83747e-09	0.000362117	1.39784	trans
Chr01	12422755	Solyc08g080270	4.91836e-09	0.000546725	-0.651452	trans
Chr01	12422755	Solyc06g008150	1.41225e-08	0.00117292	-0.727207	trans
Chr01	12459866	Solyc01g102720	1.51634e-08	0.00123286	-0.847266	trans
Chr01	12480115	Solyc07g042900	5.99396e-09	0.000635578	0.881967	trans
Chr01	12566563	Solyc03g033850	1.76557e-09	0.000254971	0.655264	trans
Chr01	12566563	Solyc06g084330	3.01174e-09	0.000378315	-0.585561	trans
Chr01	12566563	Solyc11g011200	1.91264e-08	0.00145218	0.604568	trans
Chr01	12799445	Solyc08g080270	7.81102e-09	0.000770954	-0.644088	trans
Chr01	12799445	Solyc06g008150	3.95065e-08	0.00242646	-0.707545	trans
Chr01	1301580	Solyc08g075010	8.64718e-10	0.00014668	-0.483047	trans
Chr01	1301580	Solyc11g018500	1.65338e-08	0.00131214	-0.290592	trans
Chr01	13186864	Solyc08g080270	1.18586e-08	0.00103464	-0.635305	trans
Chr01	13341910	Solyc03g120270	2.38573e-11	8.61762e-06	1.12013	trans
Chr01	13753291	Solyc07g042900	5.18623e-12	2.53871e-06	1.07026	trans
Chr01	13753291	Solyc03g032120	1.22818e-08	0.00106105	1.15884	trans
Chr01	13753291	Solyc11g013300	2.97789e-08	0.00198829	-0.67733	trans
Chr01	13767199	Solyc01g008400	2.18565e-08	0.00159552	-0.390193	trans
Chr01	14415494	Solyc02g094140	4.01189e-09	0.000471161	0.987881	trans
Chr01	14522303	Solyc03g098490	1.94061e-09	0.000274112	-0.466263	trans
Chr01	1452676	Solyc08g076290	8.39546e-09	0.000811691	-0.486434	trans
Chr01	14614713	Solyc07g042900	9.113e-09	0.000861259	0.868364	trans
Chr01	14637823	Solyc01g008400	5.55441e-08	0.00308416	-0.373975	trans
Chr01	147192	Solyc08g076290	2.5916e-09	0.000338801	-0.855081	trans
Chr01	1494130	Solyc07g063590	1.20607e-09	0.000190414	-1.02107	trans
Chr01	15139117	Solyc08g081200	2.3153e-08	0.00166308	0.738281	trans
Chr01	15139117	Solyc04g082580	3.15008e-08	0.0020696	-0.444121	trans
Chr01	15139117	Solyc08g066290	5.5643e-08	0.0030879	0.513808	trans
Chr01	15276337	Solyc01g008400	2.00031e-08	0.00149777	-0.391229	trans
Chr01	1542530	Solyc12g027770	5.75292e-11	1.74e-05	0.948888	trans
Chr01	1542530	Solyc11g045480	1.6596e-08	0.00131573	0.710502	trans
Chr01	15699292	Solyc08g080270	5.46947e-09	0.000592885	-0.6437	trans
Chr01	15699292	Solyc06g008150	3.19335e-08	0.00208949	-0.705122	trans
Chr01	15782592	Solyc08g080270	5.75807e-11	1.74133e-05	-0.764328	trans
Chr01	15782592	Solyc06g008150	6.16835e-09	0.000649678	-0.794181	trans
Chr01	16004267	Solyc02g094140	6.87582e-12	3.21763e-06	1.28643	trans
Chr01	1623635	Solyc06g072310	3.90037e-11	1.27216e-05	-0.360033	trans
Chr01	1623635	Solyc06g072440	5.05973e-11	1.57191e-05	1.2689	trans
Chr01	1623635	Solyc03g043910	2.61915e-09	0.000341567	-0.466818	trans
Chr01	1623635	Solyc07g065960	7.47495e-09	0.000747749	-1.18769	trans
Chr01	1623635	Solyc02g087510	1.1077e-08	0.000986926	-0.795142	trans
Chr01	16650334	Solyc08g080270	9.23385e-09	0.00086965	-0.639455	trans
Chr01	16650334	Solyc06g008150	3.75529e-08	0.00234139	-0.706335	trans
Chr01	1681621	Solyc01g107210	2.2071e-08	0.00160709	0.606835	trans
Chr01	16887041	Solyc05g008580	4.81421e-10	9.25372e-05	0.736788	trans
Chr01	16915367	Solyc08g080270	6.19524e-09	0.000651881	-0.532275	trans
Chr01	17001394	Solyc08g080270	4.35469e-09	0.000500148	-0.648299	trans
Chr01	17001394	Solyc06g008150	5.17961e-08	0.00293439	-0.697005	trans
Chr01	1722332	Solyc06g068040	1.09427e-08	0.000977962	-0.202894	trans
Chr01	1732654	Solyc02g094140	5.09235e-11	1.5798e-05	1.23346	trans
Chr01	17412849	Solyc03g098490	3.06184e-08	0.00202735	-0.380884	trans
Chr01	17653261	Solyc04g050180	7.80196e-12	3.5741e-06	1.10123	trans
Chr01	17653261	Solyc04g024420	4.24947e-08	0.00255448	0.824645	trans
Chr01	17658820	Solyc08g080270	3.32421e-09	0.000407656	-0.651476	trans
Chr01	17658820	Solyc06g008150	1.82959e-08	0.00140772	-0.715808	trans
Chr01	17703911	Solyc07g063590	1.05775e-09	0.000172285	-0.903516	trans
Chr01	17703911	Solyc01g009610	1.72879e-09	0.000250966	0.608686	trans
Chr01	17726867	Solyc08g080270	1.26578e-08	0.00108307	-0.632975	trans
Chr01	17726867	Solyc06g008150	4.48735e-08	0.00265286	-0.701274	trans
Chr01	17960293	Solyc01g007740	4.48245e-08	0.00265098	1.4218	trans
Chr01	18011990	Solyc03g098490	1.09532e-08	0.000978466	-0.548391	trans
Chr01	18234090	Solyc08g080270	6.93319e-09	0.000708402	-0.644005	trans
Chr01	18234090	Solyc06g008150	5.04977e-08	0.002885	-0.700627	trans
Chr01	18310472	Solyc06g074780	1.14249e-18	3.1367e-12	2.74229	trans
Chr01	18310472	Solyc07g042950	1.37342e-10	3.45471e-05	-0.888631	trans
Chr01	18310472	Solyc03g121210	8.82075e-10	0.000148881	-0.518842	trans
Chr01	18310472	Solyc07g007500	3.00015e-09	0.000377295	-0.681757	trans
Chr01	18310472	Solyc02g079410	4.15719e-09	0.000483796	-0.800305	trans
Chr01	18310472	Solyc01g006990	4.55265e-09	0.000516177	-0.775513	trans
Chr01	18310472	Solyc12g044740	6.26437e-09	0.000657463	-0.394677	trans
Chr01	18310472	Solyc08g005070	6.88593e-09	0.000705036	0.750613	trans
Chr01	18310472	Solyc01g109260	7.29298e-09	0.00073462	-0.605439	trans
Chr01	18310472	Solyc04g080190	9.63723e-09	0.000895168	-0.616963	trans
Chr01	18310472	Solyc02g069390	1.04799e-08	0.000949254	-0.673295	trans
Chr01	18310472	Solyc09g075230	1.78833e-08	0.00138641	-1.20668	trans
Chr01	18310472	Solyc12g010340	1.91974e-08	0.00145586	-0.786978	trans
Chr01	18310472	Solyc01g097630	4.97267e-08	0.00285318	-0.609075	trans
Chr01	18503203	Solyc05g054350	2.6769e-08	0.0018439	1.59721	trans
Chr01	18956420	Solyc08g080270	1.1557e-08	0.00101604	-0.63298	trans
Chr01	18956420	Solyc06g008150	5.41672e-08	0.00302994	-0.696012	trans
Chr01	19139076	Solyc11g006730	4.08835e-08	0.00248579	-1.00535	trans
Chr01	1943110	Solyc01g102720	2.42879e-08	0.001722	-0.710898	trans
Chr01	19673177	Solyc08g080270	1.47866e-09	0.000222567	-0.663923	trans
Chr01	19673177	Solyc06g008150	3.47122e-08	0.00221352	-0.704209	trans
Chr01	19943291	Solyc06g074780	2.00734e-08	0.00150154	1.41669	trans
Chr01	19944030	Solyc03g098490	2.94844e-09	0.000372437	-0.468865	trans
Chr01	20292176	Solyc07g063590	1.26012e-08	0.0010796	-0.864324	trans
Chr01	2051383	Solyc04g050180	2.72315e-10	5.90436e-05	0.956356	trans
Chr01	2051383	Solyc01g079820	3.92276e-08	0.00241417	0.682914	trans
Chr01	2053193	Solyc01g007740	1.34403e-08	0.00113131	1.58905	trans
Chr01	2055012	Solyc02g094140	1.28097e-09	0.000199441	1.13214	trans
Chr01	2055012	Solyc11g045480	9.1069e-09	0.000860851	0.555429	trans
Chr01	20807037	Solyc04g008900	2.58136e-11	9.15304e-06	-0.532578	trans
Chr01	21101389	Solyc01g009610	7.49949e-09	0.000749354	0.911827	trans
Chr01	21101389	Solyc07g063590	1.33571e-08	0.00112625	-1.31994	trans
Chr01	2126332	Solyc01g107210	3.06821e-08	0.0020304	0.643307	trans
Chr01	21531921	Solyc08g066290	4.12945e-08	0.00250478	0.56218	trans
Chr01	2154725	Solyc02g094140	2.91605e-39	7.03725e-31	2.86114	trans
Chr01	2154725	Solyc03g123610	3.93176e-10	7.9077e-05	1.31323	trans
Chr01	2154725	Solyc06g008340	1.12405e-09	0.000180279	1.25012	trans
Chr01	2154725	Solyc03g117380	1.55154e-08	0.00125297	1.32205	trans
Chr01	21551211	Solyc05g052360	2.3227e-08	0.00166687	-0.695142	trans
Chr01	21584479	Solyc01g007740	3.37908e-09	0.000412895	1.59395	trans
Chr01	21673505	Solyc08g080270	4.53976e-09	0.000515055	-0.65183	trans
Chr01	21673505	Solyc06g008150	2.5763e-08	0.001795	-0.714975	trans
Chr01	21728922	Solyc02g061850	2.53453e-09	0.000333345	-0.621653	trans
Chr01	2181883	Solyc07g025170	3.74069e-08	0.0023355	0.735062	trans
Chr01	21894312	Solyc05g054350	1.68814e-09	0.000246295	1.60174	trans
Chr01	2197412	Solyc01g098570	5.40385e-08	0.00302485	1.26243	trans
Chr01	22101010	Solyc01g079820	5.95044e-08	0.00323666	0.818504	trans
Chr01	2210877	Solyc03g112580	8.14634e-09	0.000794641	-0.540149	trans
Chr01	22328204	Solyc08g075810	1.63101e-08	0.00129943	1.10976	trans
Chr01	22328204	Solyc02g094640	3.63049e-08	0.00228519	0.972938	trans
Chr01	22413021	Solyc08g080270	6.79528e-09	0.000698553	-0.642412	trans
Chr01	22413021	Solyc06g008150	3.23015e-08	0.00210508	-0.707178	trans
Chr01	22674106	Solyc01g102720	1.21472e-08	0.00105256	-0.88323	trans
Chr01	22804394	Solyc05g013970	9.32687e-09	0.000875369	1.68573	trans
Chr01	2287044	Solyc03g005990	1.15628e-10	3.01964e-05	0.9717	trans
Chr01	2287044	Solyc12g094620	4.08789e-10	8.15106e-05	1.58811	trans
Chr01	2287044	Solyc05g008870	7.59482e-10	0.000132202	0.563884	trans
Chr01	2287044	Solyc03g121790	2.64109e-09	0.000343438	0.646211	trans
Chr01	2287044	Solyc02g005180	3.1129e-09	0.000387697	0.930216	trans
Chr01	2287044	Solyc09g082970	7.70618e-09	0.000763181	0.56141	trans
Chr01	2287044	Solyc03g116660	2.59299e-08	0.00180335	-0.61997	trans
Chr01	2359224	Solyc05g010440	2.01874e-08	0.00150741	0.653477	trans
Chr01	23837641	Solyc08g080270	8.50423e-09	0.000819288	-0.646733	trans
Chr01	23837641	Solyc06g008150	2.62591e-08	0.00181917	-0.719835	trans
Chr01	23883610	Solyc05g054350	4.19783e-08	0.00253352	1.52134	trans
Chr01	24153821	Solyc10g046930	2.12856e-08	0.00156539	-0.962083	trans
Chr01	2415496	Solyc06g072440	2.70543e-12	1.47658e-06	1.30411	trans
Chr01	2415496	Solyc09g082680	3.95329e-09	0.000465794	-0.855894	trans
Chr01	2415496	Solyc01g107210	3.32215e-08	0.00214699	0.724506	trans
Chr01	2415496	Solyc09g091100	4.66083e-08	0.0027269	-1.20979	trans
Chr01	24174048	Solyc05g054350	5.97772e-08	0.00324709	1.62071	trans
Chr01	24273859	Solyc05g013970	6.01448e-08	0.00326098	1.76304	trans
Chr01	24312733	Solyc01g008400	2.97342e-08	0.00198628	-0.385333	trans
Chr01	24365876	Solyc08g080270	5.16271e-09	0.000567095	-0.65014	trans
Chr01	24365876	Solyc06g008150	3.89428e-08	0.00240162	-0.707368	trans
Chr01	24492803	Solyc06g071560	2.21798e-08	0.00161223	0.591645	trans
Chr01	24543101	Solyc10g046930	3.05257e-08	0.00202271	-0.862195	trans
Chr01	2460645	Solyc05g054480	1.40339e-09	0.000213973	1.01563	trans
Chr01	2460645	Solyc03g097700	3.59703e-09	0.000433621	1.54077	trans
Chr01	2460645	Solyc03g043940	1.11398e-08	0.000990618	-1.17622	trans
Chr01	2460645	Solyc06g065310	2.82989e-08	0.00191819	0.703925	trans
Chr01	24702527	Solyc08g080270	8.27498e-09	0.00080339	-0.641714	trans
Chr01	24702527	Solyc06g008150	5.04815e-08	0.00288434	-0.701164	trans
Chr01	25026049	Solyc07g063590	3.32417e-11	1.12057e-05	-0.818764	trans
Chr01	25205176	Solyc08g080270	1.47453e-08	0.0012092	-0.630213	trans
Chr01	25205176	Solyc06g008150	2.28132e-08	0.00164502	-0.713853	trans
Chr01	25491970	Solyc05g054350	2.92324e-08	0.00196272	1.42961	trans
Chr01	2549565	Solyc06g074780	6.90543e-18	1.72692e-11	2.65218	trans
Chr01	2549565	Solyc01g109260	4.49714e-09	0.000511573	-0.601582	trans
Chr01	2549565	Solyc07g007500	6.06859e-09	0.000641856	-0.658607	trans
Chr01	2549565	Solyc03g121210	3.60345e-08	0.00227279	-0.466097	trans
Chr01	2549565	Solyc02g079410	4.13826e-08	0.00250893	-0.741474	trans
Chr01	2549565	Solyc07g042950	4.23619e-08	0.00254935	-0.765556	trans
Chr01	25642389	Solyc05g054350	6.02663e-08	0.00326519	1.68264	trans
Chr01	2568674	Solyc07g043620	9.41244e-09	0.000881224	1.04281	trans
Chr01	25775429	Solyc09g014250	1.87941e-08	0.00143474	-0.677135	trans
Chr01	2581461	Solyc02g094140	6.47129e-11	1.90731e-05	1.27889	trans
Chr01	2581461	Solyc11g027690	1.90123e-09	0.000270086	-1.4264	trans
Chr01	2581461	Solyc01g107210	5.76453e-08	0.00316522	0.712285	trans
Chr01	25967869	Solyc07g063590	1.44403e-09	0.000218512	-1.02141	trans
Chr01	25967869	Solyc06g073980	9.00923e-09	0.000853658	-0.92453	trans
Chr01	25971943	Solyc11g008290	1.75143e-08	0.00136609	-0.749446	trans
Chr01	25975883	Solyc07g022920	1.00284e-08	0.000919921	0.876773	trans
Chr01	25988736	Solyc07g063590	7.17266e-09	0.000726228	-0.98445	trans
Chr01	26078358	Solyc04g011700	8.40586e-09	0.000812469	-0.848661	trans
Chr01	26471053	Solyc10g011870	4.66976e-09	0.000526265	1.14828	trans
Chr01	26480106	Solyc07g063590	1.6469e-09	0.000241848	-0.892738	trans
Chr01	26480106	Solyc01g009610	2.8122e-08	0.00191057	0.56739	trans
Chr01	26511413	Solyc06g074780	1.20554e-09	0.000190362	1.60311	trans
Chr01	26521509	Solyc08g080270	1.80312e-08	0.00139429	-0.53286	trans
Chr01	2674561	Solyc02g094140	1.89935e-08	0.00144508	0.933431	trans
Chr01	26754522	Solyc08g080270	6.0835e-09	0.000642795	-0.646646	trans
Chr01	26754522	Solyc06g008150	3.89791e-08	0.00240336	-0.706318	trans
Chr01	2677067	Solyc02g069580	1.49293e-08	0.00121997	0.644013	trans
Chr01	26862340	Solyc10g009220	3.18676e-08	0.0020861	-0.300888	trans
Chr01	2701446	Solyc09g011760	1.24763e-08	0.00107226	-0.397884	trans
Chr01	27040979	Solyc08g080270	6.4006e-09	0.000667695	-0.644956	trans
Chr01	27040979	Solyc06g008150	2.7353e-08	0.00187264	-0.712125	trans
Chr01	27093018	Solyc07g063590	2.39815e-09	0.000320437	-1.01231	trans
Chr01	27120585	Solyc05g054710	1.30853e-10	3.32756e-05	0.993649	trans
Chr01	27120585	Solyc07g063590	3.48648e-08	0.00222113	-0.970578	trans
Chr01	2712927	Solyc07g063590	2.5681e-08	0.00179125	-0.631264	trans
Chr01	27138057	Solyc06g068240	5.80017e-10	0.00010703	-1.09567	trans
Chr01	27138057	Solyc05g054710	4.41391e-08	0.00262379	0.854576	trans
Chr01	2714312	Solyc03g116830	2.11079e-11	7.81999e-06	0.94705	trans
Chr01	2714312	Solyc06g083490	1.56337e-10	3.81867e-05	-3.26895	trans
Chr01	2714312	Solyc01g107210	2.47364e-08	0.00174468	0.619873	trans
Chr01	27310302	Solyc05g054710	7.69646e-09	0.000762527	0.823507	trans
Chr01	27406496	Solyc06g068240	7.01707e-10	0.000124341	-1.09169	trans
Chr01	27406496	Solyc05g054710	2.16406e-08	0.00158426	0.871438	trans
Chr01	2744378	Solyc01g006540	1.46359e-08	0.00120224	1.6991	trans
Chr01	27468948	Solyc05g054710	2.8084e-09	0.00035946	0.909152	trans
Chr01	27468948	Solyc06g068240	4.5556e-08	0.00268335	-0.979771	trans
Chr01	27567256	Solyc05g054710	6.55302e-11	1.92654e-05	0.929654	trans
Chr01	27609441	Solyc02g094140	3.68906e-09	0.000442027	1.02843	trans
Chr01	27670790	Solyc02g094140	3.59967e-08	0.00227112	0.929729	trans
Chr01	2778269	Solyc03g116830	8.58253e-10	0.000145783	0.931586	trans
Chr01	2778269	Solyc09g091100	9.35228e-10	0.000155924	-1.19232	trans
Chr01	2778269	Solyc09g055700	1.99181e-09	0.000279352	1.01735	trans
Chr01	2778269	Solyc01g107210	2.86532e-08	0.00193497	0.651895	trans
Chr01	2783766	Solyc12g027760	3.78334e-08	0.00235322	1.03851	trans
Chr01	28044747	Solyc05g054710	3.07423e-09	0.000384134	0.904736	trans
Chr01	28044747	Solyc06g068240	5.80957e-08	0.00318294	-0.97042	trans
Chr01	28184424	Solyc04g011510	3.6183e-08	0.00227924	-0.891617	trans
Chr01	28270729	Solyc07g063590	1.99049e-11	7.47296e-06	-1.19158	trans
Chr01	28323213	Solyc05g054710	3.88232e-11	1.26696e-05	0.928315	trans
Chr01	28416928	Solyc07g063590	3.27269e-10	6.85228e-05	-1.07956	trans
Chr01	28416928	Solyc05g054710	2.15383e-08	0.00157897	0.884636	trans
Chr01	28451813	Solyc07g063590	1.57441e-09	0.0002334	-1.02292	trans
Chr01	28825488	Solyc08g080270	2.48565e-09	0.000328906	-0.663005	trans
Chr01	28825488	Solyc06g008150	1.32262e-08	0.00111869	-0.729689	trans
Chr01	2890828	Solyc10g046930	9.91187e-09	0.000912043	-0.979281	trans
Chr01	2890981	Solyc07g022920	2.47901e-11	8.86568e-06	1.15172	trans
Chr01	2915172	Solyc06g069420	4.47741e-08	0.00264878	0.764861	trans
Chr01	29325349	Solyc07g063590	1.67499e-09	0.00024493	-0.960102	trans
Chr01	29325349	Solyc05g054710	3.51685e-08	0.00223444	0.803679	trans
Chr01	29409591	Solyc08g022210	4.59171e-08	0.00269836	-0.479494	trans
Chr01	2948521	Solyc01g107210	1.41201e-08	0.00117288	0.677113	trans
Chr01	29515885	Solyc05g054710	1.71115e-12	1.00254e-06	1.38228	trans
Chr01	29591205	Solyc07g063590	2.99041e-08	0.00199318	-0.960704	trans
Chr01	29614710	Solyc07g063590	1.59239e-09	0.000235514	-1.02398	trans
Chr01	29797589	Solyc08g080270	1.37038e-08	0.00114751	-0.631929	trans
Chr01	29870064	Solyc03g098490	2.95919e-08	0.00197961	-0.51217	trans
Chr01	29925384	Solyc05g054710	3.12533e-10	6.601e-05	0.901375	trans
Chr01	2993666	Solyc06g069430	1.62238e-08	0.00129413	0.625937	trans
Chr01	2993666	Solyc01g007890	4.89014e-08	0.00281835	-0.449863	trans
Chr01	30031985	Solyc08g080270	4.65019e-09	0.000524649	-0.652409	trans
Chr01	30031985	Solyc06g008150	4.60955e-08	0.00270523	-0.704796	trans
Chr01	30068477	Solyc08g080270	2.16096e-09	0.000296678	-0.645781	trans
Chr01	30068477	Solyc01g080720	3.831e-08	0.0023743	-0.5761	trans
Chr01	30303004	Solyc08g081200	1.08284e-08	0.0009712	0.749667	trans
Chr01	30306377	Solyc11g006730	1.1993e-08	0.00104332	-0.990694	trans
Chr01	3044246	Solyc01g098100	4.44922e-08	0.00263711	-0.77628	trans
Chr01	30861907	Solyc08g022210	4.44403e-08	0.00263519	-0.460254	trans
Chr01	30905486	Solyc01g009610	1.08962e-08	0.000975102	0.730384	trans
Chr01	30943672	Solyc02g084600	2.37604e-09	0.000318187	-0.780799	trans
Chr01	3097205	Solyc04g050180	2.14781e-12	1.21445e-06	1.28879	trans
Chr01	31023202	Solyc05g054710	1.12613e-11	4.78546e-06	0.955869	trans
Chr01	31027597	Solyc08g022210	5.41513e-08	0.00302961	-0.477991	trans
Chr01	31215870	Solyc06g073980	1.55261e-10	3.79894e-05	-0.986442	trans
Chr01	31215870	Solyc03g026070	1.23379e-08	0.00106426	-0.888306	trans
Chr01	31215870	Solyc06g073970	5.03838e-08	0.00288033	-1.1437	trans
Chr01	31215870	Solyc07g063590	5.80859e-08	0.00318289	-0.910128	trans
Chr01	31222816	Solyc07g063590	6.35804e-11	1.88059e-05	-1.24713	trans
Chr01	31222816	Solyc05g054710	2.76706e-09	0.000355424	1.04147	trans
Chr01	31222816	Solyc01g079820	9.77716e-09	0.000903736	0.852254	trans
Chr01	31222816	Solyc01g009610	1.78272e-08	0.00138334	0.751451	trans
Chr01	31249271	Solyc05g054710	1.12734e-09	0.000180711	0.956011	trans
Chr01	31249271	Solyc06g068240	1.2298e-08	0.00106199	-1.04515	trans
Chr01	31290305	Solyc05g054710	6.91559e-09	0.000707143	0.853333	trans
Chr01	31374975	Solyc05g054710	8.66952e-09	0.000830667	0.818477	trans
Chr01	3140220	Solyc06g053200	8.40279e-10	0.000143208	2.10887	trans
Chr01	3140259	Solyc12g044700	3.96256e-08	0.00243161	1.37642	trans
Chr01	31408313	Solyc05g054710	4.44225e-10	8.68542e-05	0.818977	trans
Chr01	31503972	Solyc06g074780	2.70404e-08	0.00185782	1.3841	trans
Chr01	31517070	Solyc07g063590	6.15442e-09	0.000648603	-1.01283	trans
Chr01	31517070	Solyc01g079820	5.15104e-08	0.00292349	0.729072	trans
Chr01	31556664	Solyc03g098490	3.0776e-09	0.000384428	-0.577311	trans
Chr01	31649781	Solyc03g098490	6.17671e-09	0.000650271	-0.475811	trans
Chr01	31798999	Solyc06g008150	4.67605e-08	0.00273223	-0.739646	trans
Chr01	31856867	Solyc08g080270	5.92897e-09	0.000630377	-0.647402	trans
Chr01	31856867	Solyc06g008150	2.55334e-08	0.00178379	-0.714818	trans
Chr01	3193729	Solyc11g027840	1.29354e-09	0.000200931	-1.02767	trans
Chr01	3193729	Solyc08g083230	2.59551e-08	0.00180431	-0.421696	trans
Chr01	3193729	Solyc12g010750	4.00834e-08	0.00245103	-0.514648	trans
Chr01	32026602	Solyc05g054710	9.87832e-09	0.000910066	0.804398	trans
Chr01	32163455	Solyc05g054710	8.09617e-09	0.000790898	0.821457	trans
Chr01	32227296	Solyc05g054710	3.93088e-08	0.00241764	0.768962	trans
Chr01	32323334	Solyc07g063590	3.94159e-10	7.9222e-05	-0.848321	trans
Chr01	32326609	Solyc08g081200	3.27662e-08	0.0021261	0.6896	trans
Chr01	3239682	Solyc01g008680	2.88644e-12	1.56009e-06	0.733969	trans
Chr01	32427751	Solyc07g063590	5.36237e-08	0.00300833	-0.934111	trans
Chr01	32580550	Solyc08g022210	4.00457e-08	0.00244948	-0.482946	trans
Chr01	32639840	Solyc07g063590	1.11665e-09	0.000179533	-0.976923	trans
Chr01	32639840	Solyc05g054710	4.1447e-08	0.00251157	0.806909	trans
Chr01	3274434	Solyc04g015590	3.20667e-08	0.00209535	-0.482275	trans
Chr01	32750364	Solyc08g022210	2.84055e-08	0.00192336	-0.433449	trans
Chr01	32795431	Solyc05g054710	5.35079e-09	0.000582715	0.827876	trans
Chr01	32945386	Solyc08g080270	1.67127e-08	0.0013222	-0.621232	trans
Chr01	32945386	Solyc06g008150	4.25832e-08	0.00255756	-0.694169	trans
Chr01	32954013	Solyc09g005110	6.62289e-09	0.000685256	-0.54722	trans
Chr01	32954013	Solyc01g056990	3.55398e-08	0.00225041	-0.621582	trans
Chr01	32970077	Solyc04g050180	1.77252e-08	0.00137742	1.13852	trans
Chr01	32985702	Solyc02g088850	2.43564e-08	0.00172534	-0.25172	trans
Chr01	33248672	Solyc05g054710	1.66179e-08	0.00131696	0.811394	trans
Chr01	33289458	Solyc07g022920	3.34175e-08	0.00215602	0.742743	trans
Chr01	33367253	Solyc08g080270	4.44843e-09	0.000507772	-0.650257	trans
Chr01	33367253	Solyc06g008150	3.38488e-08	0.00217391	-0.707702	trans
Chr01	33433092	Solyc12g062860	3.43745e-10	7.12468e-05	1.70856	trans
Chr01	33433092	Solyc12g062870	4.18703e-09	0.000486447	1.46265	trans
Chr01	33641188	Solyc02g005350	3.51139e-10	7.23962e-05	1.14476	trans
Chr01	33726188	Solyc08g022210	1.57265e-08	0.00126555	-0.43082	trans
Chr01	33733335	Solyc11g021260	5.25734e-08	0.00296574	0.811342	trans
Chr01	33778667	Solyc08g080270	6.312e-09	0.000660996	-0.644029	trans
Chr01	33778667	Solyc06g008150	1.71486e-08	0.00134575	-0.719632	trans
Chr01	33816894	Solyc05g054710	4.94694e-09	0.000549092	0.82939	trans
Chr01	33851173	Solyc07g063590	7.48285e-10	0.00013063	-0.979694	trans
Chr01	33851173	Solyc05g054710	2.93307e-08	0.00196746	0.809893	trans
Chr01	3385321	Solyc02g086320	2.91506e-12	1.57204e-06	1.32692	trans
Chr01	33855697	Solyc05g052360	2.8151e-09	0.000360157	-0.667113	trans
Chr01	33855697	Solyc10g045350	2.62251e-08	0.00181751	1.65183	trans
Chr01	33877535	Solyc07g063590	3.65323e-08	0.00229609	-0.974619	trans
Chr01	33877535	Solyc05g054710	4.55582e-08	0.00268335	0.873739	trans
Chr01	33883529	Solyc08g022210	3.41391e-08	0.00218766	-0.437601	trans
Chr01	33924793	Solyc07g063590	2.7283e-09	0.000351737	-0.93701	trans
Chr01	34037960	Solyc05g054710	4.24096e-09	0.000490987	0.829944	trans
Chr01	34191157	Solyc03g098490	1.08912e-09	0.000176115	-0.617075	trans
Chr01	34350530	Solyc05g054710	1.16119e-09	0.000184993	0.955665	trans
Chr01	34350530	Solyc06g068240	1.4071e-08	0.00117006	-1.04187	trans
Chr01	34377917	Solyc02g094140	9.19331e-14	8.19278e-08	1.54301	trans
Chr01	34377917	Solyc03g117380	3.48918e-08	0.00222233	0.963897	trans
Chr01	34466470	Solyc05g054710	1.98634e-09	0.000278802	0.916211	trans
Chr01	34466470	Solyc06g068240	3.54517e-08	0.00224678	-0.986439	trans
Chr01	34496600	Solyc07g063590	3.48394e-09	0.00042286	-0.935865	trans
Chr01	34502524	Solyc05g054710	1.86992e-10	4.37187e-05	0.984524	trans
Chr01	34502524	Solyc07g063590	1.73873e-08	0.00135918	-0.986301	trans
Chr01	34546066	Solyc08g080270	6.27493e-09	0.000658085	-0.646508	trans
Chr01	34546066	Solyc06g008150	2.22554e-08	0.0016169	-0.717408	trans
Chr01	34608017	Solyc08g076970	2.2037e-08	0.00160514	2.05147	trans
Chr01	34608017	Solyc07g063590	5.45298e-08	0.00304363	-0.936484	trans
Chr01	34628990	Solyc08g081200	2.3692e-08	0.00169108	0.652571	trans
Chr01	34696401	Solyc08g080270	3.01158e-08	0.00200356	-0.592098	trans
Chr01	34696401	Solyc06g008150	3.67704e-08	0.00230743	-0.674663	trans
Chr01	34870336	Solyc07g063590	2.14897e-10	4.88976e-05	-1.10192	trans
Chr01	34881572	Solyc07g063590	8.37168e-13	5.44562e-07	-1.29936	trans
Chr01	34881572	Solyc01g079820	2.56632e-08	0.00179032	0.807158	trans
Chr01	34900264	Solyc07g063590	4.80158e-09	0.000536835	-0.80427	trans
Chr01	34906525	Solyc07g063590	4.6776e-10	9.04445e-05	-1.05636	trans
Chr01	34987715	Solyc08g080270	7.73273e-09	0.000765277	-0.644747	trans
Chr01	34987715	Solyc06g008150	2.38182e-08	0.00169751	-0.717807	trans
Chr01	35109223	Solyc05g054710	2.63993e-08	0.0018262	0.889504	trans
Chr01	35109223	Solyc07g063590	2.91378e-08	0.00195898	-0.983605	trans
Chr01	35113406	Solyc08g080270	1.47241e-08	0.00120803	-0.633554	trans
Chr01	35113406	Solyc06g008150	5.32677e-08	0.00299392	-0.701262	trans
Chr01	35132805	Solyc02g021260	2.03173e-08	0.00151439	-1.0384	trans
Chr01	35321748	Solyc05g054710	1.36781e-09	0.000209834	0.832398	trans
Chr01	35390972	Solyc08g080270	4.81204e-09	0.00053763	-0.649823	trans
Chr01	35390972	Solyc06g008150	3.98003e-08	0.00243904	-0.705422	trans
Chr01	35713659	Solyc05g054710	2.06579e-09	0.000287042	0.914285	trans
Chr01	35713659	Solyc06g068240	3.99623e-08	0.00244661	-0.982012	trans
Chr01	35760040	Solyc01g081340	1.73142e-08	0.00135504	-0.933008	trans
Chr01	35760040	Solyc06g074780	3.21782e-08	0.00210038	1.36811	trans
Chr01	35775287	Solyc05g054710	4.97684e-10	9.50491e-05	0.965045	trans
Chr01	3587310	Solyc04g008900	6.408e-13	4.35369e-07	-0.579909	trans
Chr01	3587310	Solyc12g036160	2.39833e-08	0.00170547	-0.721694	trans
Chr01	3587310	Solyc01g098370	4.12988e-08	0.00250498	-0.881539	trans
Chr01	36043641	Solyc03g098490	7.47528e-09	0.000747749	-0.579821	trans
Chr01	36137819	Solyc08g022210	5.43685e-08	0.00303771	-0.430297	trans
Chr01	3615118	Solyc08g075810	5.82685e-08	0.00318949	1.07043	trans
Chr01	36173355	Solyc05g054710	4.37397e-10	8.59789e-05	0.885987	trans
Chr01	36173355	Solyc07g063590	5.22648e-08	0.00295317	-0.876382	trans
Chr01	3629281	Solyc02g094140	1.5257e-11	6.04091e-06	1.3772	trans
Chr01	36502398	Solyc05g054710	1.06025e-11	4.57152e-06	0.953553	trans
Chr01	36669607	Solyc08g080270	8.83048e-09	0.000841977	-0.533672	trans
Chr01	36690940	Solyc03g098490	4.3439e-09	0.000499354	-0.53586	trans
Chr01	36819487	Solyc05g054710	3.76063e-09	0.000448776	1.05441	trans
Chr01	36951966	Solyc06g083490	7.41984e-09	0.000743859	-3.54714	trans
Chr01	3698037	Solyc02g094140	3.64329e-09	0.00043795	1.06708	trans
Chr01	36992035	Solyc05g054710	2.08277e-09	0.000288769	1.07487	trans
Chr01	3702992	Solyc12g049320	3.20726e-08	0.00209547	-0.357083	trans
Chr01	37065630	Solyc09g074380	1.61358e-08	0.00128911	0.784653	trans
Chr01	37311900	Solyc04g008040	9.4711e-13	6.02913e-07	-0.782739	trans
Chr01	3741922	Solyc12g056480	4.11043e-09	0.000479533	-0.386007	trans
Chr01	3741922	Solyc12g008990	1.90379e-08	0.00144759	-0.503509	trans
Chr01	3741922	Solyc12g008510	5.01116e-08	0.00286871	-1.15127	trans
Chr01	3741922	Solyc06g064910	5.73168e-08	0.00315191	0.552717	trans
Chr01	37436991	Solyc08g080270	4.2177e-09	0.000488975	-0.654976	trans
Chr01	37436991	Solyc06g008150	2.54765e-08	0.00178106	-0.717396	trans
Chr01	37469094	Solyc07g063590	3.43287e-08	0.0021959	-0.978896	trans
Chr01	37471845	Solyc12g098900	9.60856e-09	0.000893453	-0.646579	trans
Chr01	37572815	Solyc05g054710	1.61863e-10	3.91862e-05	0.910437	trans
Chr01	37572815	Solyc06g068240	4.75477e-09	0.000533058	-0.979206	trans
Chr01	37572815	Solyc11g010780	8.52078e-09	0.000820488	-0.443477	trans
Chr01	37883285	Solyc07g063590	2.58353e-08	0.00179842	-0.722607	trans
Chr01	37896986	Solyc07g063590	3.56762e-10	7.33039e-05	-1.07793	trans
Chr01	37896986	Solyc05g054710	1.73035e-08	0.00135443	0.889893	trans
Chr01	37927957	Solyc05g054710	1.26099e-10	3.22945e-05	0.997552	trans
Chr01	37927957	Solyc07g063590	2.68363e-08	0.00184701	-0.980589	trans
Chr01	37968621	Solyc05g013160	2.22695e-08	0.00161758	-1.16667	trans
Chr01	37999942	Solyc05g054710	6.13275e-11	1.82707e-05	1.00469	trans
Chr01	37999942	Solyc07g063590	1.971e-08	0.0014824	-0.982423	trans
Chr01	38183190	Solyc07g063590	2.95048e-09	0.000372617	-0.944717	trans
Chr01	38227882	Solyc08g080270	3.86456e-09	0.000457956	-0.65696	trans
Chr01	38227882	Solyc06g008150	2.1256e-08	0.00156373	-0.721537	trans
Chr01	3830070	Solyc09g055700	1.40948e-12	8.45717e-07	1.63561	trans
Chr01	3830070	Solyc09g055710	4.43953e-08	0.00263343	1.35394	trans
Chr01	38408283	Solyc07g063590	4.16097e-08	0.00251877	-0.968414	trans
Chr01	38408283	Solyc05g054710	4.20046e-08	0.0025341	0.873232	trans
Chr01	38444147	Solyc05g054710	7.13792e-09	0.00072353	0.851697	trans
Chr01	38508335	Solyc03g098490	3.80817e-09	0.000452941	-0.592194	trans
Chr01	38582251	Solyc08g080270	6.13393e-09	0.00064698	-0.64514	trans
Chr01	38582251	Solyc06g008150	2.84604e-08	0.00192594	-0.710843	trans
Chr01	38631554	Solyc05g054710	9.83921e-11	2.66347e-05	0.996945	trans
Chr01	38631554	Solyc07g063590	2.96901e-08	0.00198409	-0.97279	trans
Chr01	3873625	Solyc04g080510	1.60694e-08	0.00128509	-0.236277	trans
Chr01	38818656	Solyc03g098490	8.0712e-11	2.27761e-05	-0.559723	trans
Chr01	38933066	Solyc05g054710	1.27935e-10	3.26712e-05	0.991668	trans
Chr01	38933066	Solyc07g063590	2.27367e-08	0.0016412	-0.979366	trans
Chr01	3898317	Solyc06g074780	5.46299e-08	0.0030472	1.44588	trans
Chr01	39261100	Solyc08g022210	5.21087e-08	0.00294724	-0.425538	trans
Chr01	39297523	Solyc08g080270	4.92414e-09	0.000547191	-0.651127	trans
Chr01	39297523	Solyc06g008150	3.38207e-08	0.00217245	-0.71037	trans
Chr01	39410193	Solyc08g080270	8.73295e-09	0.000835418	-0.642786	trans
Chr01	39410193	Solyc06g008150	5.71028e-08	0.00314494	-0.70084	trans
Chr01	39533315	Solyc05g054710	5.88878e-10	0.000108219	0.923482	trans
Chr01	39591181	Solyc06g072440	1.1129e-12	6.9149e-07	1.52868	trans
Chr01	39591181	Solyc06g084080	1.79309e-08	0.00138887	-0.690194	trans
Chr01	39591181	Solyc07g065960	2.06185e-08	0.00152966	-1.31044	trans
Chr01	39591181	Solyc03g043910	2.43258e-08	0.00172418	-0.500303	trans
Chr01	39591181	Solyc09g005110	5.73048e-08	0.00315154	-0.805114	trans
Chr01	39916382	Solyc01g106220	7.25083e-09	0.000731795	-0.2744	trans
Chr01	40074900	Solyc08g080270	3.06732e-08	0.00202986	-0.618301	trans
Chr01	40246431	Solyc08g022210	1.43887e-08	0.00118787	-0.452706	trans
Chr01	40247694	Solyc07g063590	6.36271e-10	0.000115088	-1.04027	trans
Chr01	40483737	Solyc02g094140	1.48547e-08	0.00121566	1.11234	trans
Chr01	40487206	Solyc06g074780	2.73252e-08	0.00187132	1.32223	trans
Chr01	40515044	Solyc10g049620	8.24854e-09	0.000801791	-0.681068	trans
Chr01	40612602	Solyc05g054710	7.00359e-10	0.000124195	0.881846	trans
Chr01	40624554	Solyc05g054710	1.53358e-08	0.00124309	0.818015	trans
Chr01	40632688	Solyc09g055700	2.65276e-09	0.00034456	0.976432	trans
Chr01	40639849	Solyc05g054710	1.83978e-08	0.001413	0.8164	trans
Chr01	40650594	Solyc07g063590	5.21842e-08	0.00294992	-0.904552	trans
Chr01	4067193	Solyc05g054890	2.02006e-10	4.64904e-05	-0.92391	trans
Chr01	4069451	Solyc12g027770	1.39172e-11	5.62301e-06	1.03723	trans
Chr01	4069451	Solyc11g045480	3.41702e-08	0.00218883	0.743311	trans
Chr01	40712261	Solyc02g005350	9.98071e-12	4.36346e-06	1.45838	trans
Chr01	40712261	Solyc08g076290	3.7873e-11	1.24351e-05	-1.09107	trans
Chr01	40724593	Solyc02g005350	1.40335e-08	0.00116765	1.16858	trans
Chr01	40773367	Solyc08g080270	4.49789e-09	0.000511627	-0.650214	trans
Chr01	40773367	Solyc06g008150	4.95862e-08	0.00284742	-0.700449	trans
Chr01	40789381	Solyc05g054710	3.76783e-09	0.000449415	0.831409	trans
Chr01	40941470	Solyc08g022210	2.9985e-08	0.00199737	-0.443327	trans
Chr01	40967587	Solyc05g054710	1.4078e-09	0.000214429	0.871537	trans
Chr01	40977074	Solyc07g063590	3.48215e-09	0.000422665	-0.938918	trans
Chr01	40977306	Solyc08g022210	5.10824e-08	0.00290705	-0.431269	trans
Chr01	41034629	Solyc08g080270	2.8537e-09	0.000363419	-0.659518	trans
Chr01	41034629	Solyc06g008150	3.2492e-08	0.00211388	-0.711203	trans
Chr01	41184710	Solyc01g008400	3.90422e-08	0.00240657	-0.383658	trans
Chr01	41584484	Solyc08g080270	9.84302e-09	0.000907888	-0.630294	trans
Chr01	41584484	Solyc06g008150	4.70127e-08	0.00274218	-0.693018	trans
Chr01	41650364	Solyc08g080270	6.89641e-09	0.000705812	-0.644449	trans
Chr01	41650364	Solyc06g008150	4.13449e-08	0.00250702	-0.704915	trans
Chr01	41904202	Solyc08g081200	2.75811e-08	0.00188377	0.678221	trans
Chr01	41905021	Solyc08g080270	5.88456e-09	0.000626787	-0.646589	trans
Chr01	41905021	Solyc06g008150	2.33423e-08	0.00167296	-0.715489	trans
Chr01	41911368	Solyc08g022210	3.39746e-08	0.00217996	-0.430424	trans
Chr01	41932962	Solyc07g063590	4.70518e-09	0.000528998	-0.924027	trans
Chr01	41945567	Solyc06g068240	5.31716e-08	0.00299038	-0.98858	trans
Chr01	41970112	Solyc08g081200	1.9765e-08	0.00148552	0.732304	trans
Chr01	41982195	Solyc05g054710	5.90239e-10	0.000108403	0.966226	trans
Chr01	41994599	Solyc05g054710	6.20053e-09	0.00065226	0.855736	trans
Chr01	41994624	Solyc03g098490	9.20925e-09	0.000867798	-0.584475	trans
Chr01	42005658	Solyc08g022210	3.11294e-09	0.000387697	-0.468648	trans
Chr01	42028652	Solyc08g080270	3.41216e-09	0.000416115	-0.656368	trans
Chr01	42028652	Solyc06g008150	1.64989e-08	0.00130993	-0.723551	trans
Chr01	42029100	Solyc05g005310	1.25407e-08	0.00107585	-0.409826	trans
Chr01	42034521	Solyc07g063590	1.03241e-09	0.000169098	-0.834983	trans
Chr01	42034521	Solyc01g009610	4.56252e-09	0.000517053	0.549873	trans
Chr01	42283554	Solyc07g063590	3.4953e-09	0.000423992	-0.932208	trans
Chr01	42290214	Solyc05g054710	2.95697e-10	6.3145e-05	0.900187	trans
Chr01	42290214	Solyc07g063590	4.97959e-08	0.00285596	-0.884624	trans
Chr01	42304992	Solyc05g054710	4.99419e-09	0.000552862	0.828388	trans
Chr01	4231156	Solyc09g090750	1.43634e-08	0.00118644	-0.636185	trans
Chr01	42405873	Solyc07g063590	7.90715e-11	2.24279e-05	-1.22415	trans
Chr01	42405873	Solyc01g079820	2.16773e-09	0.000297421	0.870362	trans
Chr01	42405873	Solyc01g009610	5.22649e-09	0.00057232	0.763483	trans
Chr01	42530672	Solyc05g054710	6.72758e-09	0.000693116	0.895441	trans
Chr01	42546652	Solyc08g080270	5.73689e-09	0.000614393	-0.645657	trans
Chr01	42546652	Solyc06g008150	1.97563e-08	0.00148519	-0.717155	trans
Chr01	42569152	Solyc06g068240	3.08926e-08	0.00204041	-0.898215	trans
Chr01	42569152	Solyc02g084600	5.78563e-08	0.00317377	-0.570857	trans
Chr01	42601443	Solyc08g080270	4.933e-09	0.000547873	-0.650336	trans
Chr01	42601443	Solyc06g008150	3.18842e-08	0.00208683	-0.710671	trans
Chr01	42635260	Solyc05g054710	1.35976e-09	0.000208958	0.949237	trans
Chr01	42635260	Solyc06g068240	1.40395e-08	0.00116804	-1.03848	trans
Chr01	42648242	Solyc05g054710	1.32231e-09	0.000204336	0.871638	trans
Chr01	42669885	Solyc08g080270	2.0855e-12	1.18505e-06	-0.584021	trans
Chr01	42898903	Solyc08g080270	6.53212e-09	0.00067819	-0.645175	trans
Chr01	42898903	Solyc06g008150	1.86125e-08	0.00142495	-0.71998	trans
Chr01	42899166	Solyc06g074780	1.17402e-09	0.000186643	1.57577	trans
Chr01	42902207	Solyc05g054710	4.76451e-10	9.17837e-05	0.886351	trans
Chr01	42902207	Solyc07g063590	5.07542e-08	0.00289472	-0.878996	trans
Chr01	42918861	Solyc10g080200	5.28592e-08	0.00297783	0.517079	trans
Chr01	42958273	Solyc07g063590	3.39545e-10	7.05848e-05	-1.07818	trans
Chr01	42958273	Solyc05g054710	2.5801e-08	0.00179692	0.879949	trans
Chr01	42970228	Solyc08g080270	7.28171e-09	0.000733914	-0.513397	trans
Chr01	43033450	Solyc07g063590	5.4868e-08	0.00305695	-0.961678	trans
Chr01	43033450	Solyc05g054710	5.65222e-08	0.00312138	0.86666	trans
Chr01	43100148	Solyc06g068240	5.61933e-10	0.000104573	-1.09215	trans
Chr01	43100148	Solyc05g054710	1.92346e-08	0.00145766	0.870458	trans
Chr01	43118461	Solyc08g022210	1.9665e-08	0.00148026	-0.442647	trans
Chr01	43143105	Solyc03g098490	2.22433e-08	0.00161621	-0.490731	trans
Chr01	43143105	Solyc04g079050	3.91993e-08	0.00241287	-0.437429	trans
Chr01	43169126	Solyc06g074780	3.22013e-15	4.77927e-09	2.21443	trans
Chr01	43169126	Solyc06g069390	6.01567e-08	0.00326148	0.830127	trans
Chr01	43176611	Solyc05g054710	6.35295e-09	0.000664131	0.827347	trans
Chr01	43262330	Solyc07g063590	1.91378e-08	0.00145281	-0.933255	trans
Chr01	43262330	Solyc01g009610	3.13768e-08	0.0020642	0.627235	trans
Chr01	43270238	Solyc05g054710	2.80414e-09	0.000359078	0.861262	trans
Chr01	4334372	Solyc09g091100	4.58707e-08	0.00269655	-1.09935	trans
Chr01	43345331	Solyc07g063590	1.96185e-08	0.00147769	-0.978132	trans
Chr01	43358683	Solyc02g094140	2.28714e-08	0.00164821	0.9709	trans
Chr01	43374340	Solyc01g044240	4.23656e-08	0.00254944	1.84013	trans
Chr01	43385102	Solyc05g054710	5.58313e-09	0.000602283	0.829215	trans
Chr01	43416829	Solyc08g080270	2.15573e-08	0.00158012	-0.602591	trans
Chr01	43416829	Solyc06g008150	3.4481e-08	0.00220296	-0.681739	trans
Chr01	43483935	Solyc07g063590	3.04466e-09	0.00038124	-0.935096	trans
Chr01	43525162	Solyc05g054710	1.50801e-08	0.00122816	0.812723	trans
Chr01	43544699	Solyc05g054710	4.50976e-10	8.79247e-05	0.886097	trans
Chr01	43548661	Solyc07g063590	1.67325e-09	0.000244788	-0.959089	trans
Chr01	43548661	Solyc05g054710	4.36659e-08	0.0026041	0.798065	trans
Chr01	43559110	Solyc07g063590	8.54755e-09	0.000822474	-0.904533	trans
Chr01	43578520	Solyc05g054710	2.32305e-09	0.000313128	0.913918	trans
Chr01	43578520	Solyc06g068240	4.00433e-08	0.00244948	-0.984161	trans
Chr01	43607636	Solyc08g080270	1.02044e-08	0.000931466	-0.620175	trans
Chr01	43740868	Solyc08g080270	6.07284e-09	0.000642109	-0.644669	trans
Chr01	43740868	Solyc06g008150	3.06958e-08	0.00203114	-0.708712	trans
Chr01	43744076	Solyc05g054710	1.50231e-10	3.70197e-05	0.892461	trans
Chr01	43744076	Solyc06g068240	8.44934e-09	0.000815528	-0.945289	trans
Chr01	43754130	Solyc06g074780	1.43557e-08	0.00118592	1.38834	trans
Chr01	43792104	Solyc05g054710	2.08751e-08	0.00154267	0.810971	trans
Chr01	43926957	Solyc05g054710	4.81617e-10	9.25676e-05	0.968904	trans
Chr01	43965157	Solyc06g068240	1.81809e-08	0.00140191	-1.00667	trans
Chr01	43982341	Solyc05g054710	5.25266e-08	0.00296393	1.05142	trans
Chr01	4402467	Solyc10g012060	3.08892e-08	0.00204031	0.525878	trans
Chr01	44099201	Solyc05g054710	4.65539e-10	9.01157e-05	0.885061	trans
Chr01	44106680	Solyc08g075810	1.0931e-08	0.000977236	1.163	trans
Chr01	4413812	Solyc09g089550	2.79855e-16	5.3686e-10	1.04566	trans
Chr01	4413812	Solyc11g006010	9.49e-12	4.18761e-06	-0.768895	trans
Chr01	44206608	Solyc08g080270	2.71591e-10	5.89393e-05	-0.673827	trans
Chr01	44206608	Solyc06g008150	3.02229e-08	0.00200866	-0.692471	trans
Chr01	44297029	Solyc05g054710	4.99419e-09	0.000552862	0.828388	trans
Chr01	44304526	Solyc05g054710	4.48123e-10	8.74589e-05	0.969337	trans
Chr01	44315334	Solyc07g063590	1.44047e-08	0.00118863	-0.993876	trans
Chr01	44378628	Solyc10g045350	4.58555e-08	0.00269586	1.61474	trans
Chr01	44384300	Solyc07g063590	2.08449e-09	0.000288925	-1.03073	trans
Chr01	44391439	Solyc09g005110	3.01931e-10	6.42675e-05	-0.679806	trans
Chr01	44391439	Solyc12g006570	1.06127e-08	0.000957329	-0.286099	trans
Chr01	44419655	Solyc01g090440	3.83925e-08	0.00237801	-0.453359	trans
Chr01	4476237	Solyc02g085600	1.94432e-08	0.00146869	-1.10463	trans
Chr01	4522495	Solyc01g102720	1.42314e-09	0.000216139	-0.772241	trans
Chr01	46323666	Solyc08g080270	9.88845e-09	0.000910721	-0.637364	trans
Chr01	46323666	Solyc06g008150	2.04594e-08	0.00152178	-0.716763	trans
Chr01	46337774	Solyc08g080270	8.8719e-10	0.000149556	-0.665002	trans
Chr01	46337774	Solyc06g008150	3.44681e-08	0.00220254	-0.69774	trans
Chr01	46406820	Solyc05g054710	4.86309e-08	0.00280752	0.753288	trans
Chr01	46416791	Solyc07g063590	5.92714e-09	0.000630209	-0.988361	trans
Chr01	46449830	Solyc05g054710	3.15739e-09	0.000391758	0.869772	trans
Chr01	46566700	Solyc07g063590	7.11067e-10	0.000125573	-1.05954	trans
Chr01	46645216	Solyc07g062080	5.11252e-08	0.0029088	0.351158	trans
Chr01	46721185	Solyc07g063590	5.86841e-08	0.00320541	-0.926687	trans
Chr01	46739894	Solyc07g063590	1.75148e-08	0.00136609	-0.995327	trans
Chr01	46753908	Solyc08g022210	3.78141e-08	0.0023525	-0.42095	trans
Chr01	46773583	Solyc07g051820	1.02521e-08	0.000934623	-0.864984	trans
Chr01	46787845	Solyc07g063590	6.90874e-09	0.000706599	-0.950796	trans
Chr01	46815175	Solyc08g080270	1.98432e-09	0.000278592	-0.661833	trans
Chr01	46815175	Solyc06g008150	3.6849e-08	0.00231082	-0.705437	trans
Chr01	46829474	Solyc08g080270	3.84403e-09	0.000456195	-0.656458	trans
Chr01	46829474	Solyc06g008150	3.37898e-08	0.00217116	-0.712042	trans
Chr01	46835160	Solyc08g080270	3.10191e-09	0.000386722	-0.651716	trans
Chr01	46835160	Solyc06g008150	3.32846e-08	0.00214974	-0.703677	trans
Chr01	46984520	Solyc02g089230	2.02504e-09	0.000282403	0.668767	trans
Chr01	46984520	Solyc03g117380	3.62541e-08	0.00228288	0.712964	trans
Chr01	46984520	Solyc07g063590	3.98526e-08	0.00244119	-0.891092	trans
Chr01	46985515	Solyc01g106220	1.78688e-10	4.21947e-05	-0.309988	trans
Chr01	47014507	Solyc05g054710	4.22265e-09	0.000489478	0.831968	trans
Chr01	47189632	Solyc07g063590	4.9735e-09	0.000551204	-0.995416	trans
Chr01	47216733	Solyc10g009220	3.75238e-08	0.00234018	-0.291065	trans
Chr01	47258202	Solyc05g054710	4.58325e-10	8.90339e-05	0.887549	trans
Chr01	47263481	Solyc08g080270	2.36062e-08	0.00168666	-0.532765	trans
Chr01	47275573	Solyc07g063590	8.68664e-10	0.000147194	-1.01205	trans
Chr01	47275573	Solyc05g054710	5.50657e-08	0.00306464	0.824894	trans
Chr01	47288992	Solyc05g054710	3.76373e-08	0.00234507	0.878383	trans
Chr01	47288992	Solyc07g063590	5.16921e-08	0.00293014	-0.965368	trans
Chr01	47295383	Solyc06g082000	2.20068e-08	0.00160368	-0.319676	trans
Chr01	47306969	Solyc10g045350	3.22021e-08	0.00210133	1.37086	trans
Chr01	47331674	Solyc05g054710	1.94031e-08	0.00146659	0.844196	trans
Chr01	47338011	Solyc08g075810	1.75678e-08	0.00136876	1.0595	trans
Chr01	47348111	Solyc08g080270	6.54341e-09	0.000678953	-0.647051	trans
Chr01	47367759	Solyc08g080270	2.6468e-09	0.000344023	-0.658694	trans
Chr01	47367759	Solyc06g008150	5.27781e-08	0.0029743	-0.699692	trans
Chr01	47443816	Solyc05g054710	6.66511e-09	0.000688438	0.800336	trans
Chr01	47443816	Solyc07g063590	4.92378e-08	0.00283253	-0.842437	trans
Chr01	47531414	Solyc05g054710	8.34759e-10	0.000142428	0.958383	trans
Chr01	4759694	Solyc01g107210	8.29859e-14	7.51759e-08	1.07543	trans
Chr01	4759694	Solyc09g091100	3.76313e-12	1.94589e-06	-1.71613	trans
Chr01	4759694	Solyc11g027690	1.35847e-09	0.000208853	-1.67873	trans
Chr01	4759694	Solyc11g027760	2.09435e-08	0.00154621	-1.84222	trans
Chr01	4759694	Solyc05g013160	2.8895e-08	0.00194711	-1.39128	trans
Chr01	4759694	Solyc11g063610	2.90246e-08	0.00195312	-0.832336	trans
Chr01	4759694	Solyc07g019510	3.82237e-08	0.00237074	-0.782543	trans
Chr01	47679546	Solyc05g054710	6.75765e-09	0.000695532	0.795217	trans
Chr01	47698175	Solyc07g063590	4.28883e-10	8.46016e-05	-1.07541	trans
Chr01	47698175	Solyc05g054710	2.02581e-08	0.0015111	0.887486	trans
Chr01	47699116	Solyc03g097490	8.39023e-09	0.000811315	0.902197	trans
Chr01	47699116	Solyc06g083490	4.17322e-08	0.00252359	-3.9714	trans
Chr01	477434	Solyc05g054710	1.23892e-11	5.1594e-06	0.884603	trans
Chr01	477434	Solyc06g068240	8.54977e-11	2.38615e-05	-0.988372	trans
Chr01	477434	Solyc11g069320	2.79547e-10	6.03045e-05	-0.371783	trans
Chr01	477434	Solyc02g069110	3.00797e-08	0.00200184	1.99451	trans
Chr01	477999	Solyc01g097150	2.35331e-08	0.00168298	0.631878	trans
Chr01	48006970	Solyc07g063590	5.16323e-08	0.00292799	-0.96766	trans
Chr01	48006970	Solyc05g054710	5.16865e-08	0.00293003	0.872754	trans
Chr01	48059512	Solyc08g022210	4.71047e-08	0.00274549	-0.452025	trans
Chr01	4806367	Solyc01g097150	1.05643e-08	0.000954283	0.613791	trans
Chr01	48080842	Solyc07g063590	6.33665e-09	0.000662944	-0.913303	trans
Chr01	48128067	Solyc05g054710	1.88402e-08	0.00143677	0.893884	trans
Chr01	48128067	Solyc07g063590	4.43265e-08	0.00263051	-0.968582	trans
Chr01	48140734	Solyc05g054710	4.84634e-10	9.30141e-05	0.885081	trans
Chr01	48156665	Solyc07g063590	3.06707e-09	0.000383429	-0.936541	trans
Chr01	48263511	Solyc05g054710	2.66563e-09	0.000345722	0.908557	trans
Chr01	48263511	Solyc06g068240	3.75525e-08	0.00234139	-0.983176	trans
Chr01	48266525	Solyc10g045350	2.35855e-08	0.00168562	1.84425	trans
Chr01	48293797	Solyc05g054710	4.83626e-08	0.00279685	0.874094	trans
Chr01	48293797	Solyc07g063590	5.65822e-08	0.00312355	-0.964868	trans
Chr01	48305216	Solyc05g054710	1.4176e-09	0.000215596	0.877381	trans
Chr01	48359303	Solyc05g054710	1.61513e-09	0.000238134	0.874121	trans
Chr01	48410530	Solyc05g054710	1.9599e-08	0.00147663	0.771488	trans
Chr01	48437873	Solyc05g054710	5.94449e-09	0.000631574	0.825335	trans
Chr01	48484344	Solyc08g080270	4.36086e-09	0.000500689	-0.653046	trans
Chr01	48484344	Solyc06g008150	4.36896e-08	0.00260514	-0.705461	trans
Chr01	48488160	Solyc06g074780	1.72366e-15	2.76024e-09	2.23131	trans
Chr01	48488160	Solyc07g007500	2.52499e-09	0.000332543	-0.597318	trans
Chr01	48488160	Solyc02g080140	2.61563e-08	0.00181418	-0.706385	trans
Chr01	48488160	Solyc08g082700	2.93789e-08	0.00196986	-0.426217	trans
Chr01	48493133	Solyc08g080270	3.81841e-09	0.000453802	-0.65608	trans
Chr01	48493133	Solyc06g008150	3.93084e-08	0.00241764	-0.708592	trans
Chr01	48532683	Solyc08g080270	5.01163e-09	0.000554284	-0.651031	trans
Chr01	48532683	Solyc06g008150	3.30325e-08	0.00213889	-0.711017	trans
Chr01	48580275	Solyc05g054710	1.48669e-10	3.67339e-05	0.986872	trans
Chr01	48580275	Solyc07g063590	1.78358e-08	0.00138383	-0.983644	trans
Chr01	48584467	Solyc05g054710	1.30674e-11	5.36292e-06	0.953481	trans
Chr01	48588384	Solyc07g063590	4.1515e-09	0.000483415	-0.930552	trans
Chr01	48590303	Solyc08g022210	4.49521e-08	0.0026564	-0.4809	trans
Chr01	48599858	Solyc05g054710	2.86349e-09	0.000364339	0.911488	trans
Chr01	48599858	Solyc06g068240	5.17023e-08	0.00293042	-0.97927	trans
Chr01	48632350	Solyc09g005110	1.70775e-08	0.00134205	-0.497934	trans
Chr01	48641354	Solyc05g054710	1.55865e-08	0.00125701	0.815888	trans
Chr01	48719730	Solyc08g076970	1.05342e-08	0.000952349	2.01257	trans
Chr01	4873393	Solyc05g006900	2.58028e-09	0.00033776	1.11662	trans
Chr01	4873393	Solyc05g006880	2.69633e-09	0.000348583	1.07854	trans
Chr01	4873393	Solyc09g091100	7.63222e-09	0.000758128	-1.2349	trans
Chr01	4873393	Solyc01g107210	3.66743e-08	0.00230291	0.703621	trans
Chr01	48750495	Solyc05g054710	4.11898e-10	8.19664e-05	0.88958	trans
Chr01	48750495	Solyc07g063590	5.38686e-08	0.00301807	-0.878116	trans
Chr01	48781000	Solyc08g080270	6.70186e-09	0.000691115	-0.643612	trans
Chr01	48781000	Solyc06g008150	1.50507e-08	0.00122652	-0.722629	trans
Chr01	48813075	Solyc01g102720	1.84238e-08	0.00141445	-0.779702	trans
Chr01	48872919	Solyc05g054710	4.42249e-11	1.40987e-05	1.00963	trans
Chr01	48872919	Solyc07g063590	2.68511e-08	0.00184776	-0.973479	trans
Chr01	49015849	Solyc07g063590	3.74675e-09	0.000447578	-0.935836	trans
Chr01	49278978	Solyc07g063590	2.84764e-08	0.00192654	-0.983631	trans
Chr01	49278978	Solyc05g054710	4.84916e-08	0.00280167	0.874386	trans
Chr01	49317304	Solyc01g079820	2.21112e-08	0.00160919	0.850338	trans
Chr01	49362252	Solyc05g054710	4.99144e-09	0.000552608	0.827943	trans
Chr01	49422333	Solyc07g063590	8.53171e-10	0.000145067	-0.962565	trans
Chr01	49502520	Solyc05g054710	2.192e-09	0.000300017	0.880075	trans
Chr01	49545244	Solyc05g054710	1.42677e-08	0.00118189	0.814891	trans
Chr01	49613304	Solyc08g080270	4.74217e-09	0.00053209	-0.652355	trans
Chr01	49613304	Solyc06g008150	3.99167e-08	0.00244468	-0.707869	trans
Chr01	4962692	Solyc05g010280	1.76513e-10	4.18321e-05	1.16652	trans
Chr01	49632413	Solyc05g054710	2.21966e-08	0.00161331	1.08149	trans
Chr01	49688096	Solyc02g062330	4.52729e-08	0.00267034	-0.258994	trans
Chr01	49728147	Solyc07g063590	3.32902e-09	0.000408059	-0.935882	trans
Chr01	4973638	Solyc03g032120	1.7698e-12	1.0319e-06	0.962573	trans
Chr01	49775355	Solyc06g008150	1.0719e-08	0.000963954	-0.772194	trans
Chr01	49820883	Solyc10g009220	5.56616e-08	0.00308848	-0.295385	trans
Chr01	49852100	Solyc07g051820	6.08246e-09	0.000642795	-0.868563	trans
Chr01	49855002	Solyc07g063590	1.05286e-08	0.000952129	-0.901564	trans
Chr01	49858072	Solyc06g008150	6.63461e-09	0.000686174	-0.698556	trans
Chr01	49861265	Solyc07g063590	3.6358e-09	0.000437224	-0.938563	trans
Chr01	49875730	Solyc06g068240	4.79132e-08	0.00277879	-0.988471	trans
Chr01	4989123	Solyc03g032120	6.99691e-12	3.26606e-06	1.89159	trans
Chr01	4989123	Solyc06g074700	1.43479e-08	0.00118548	0.637134	trans
Chr01	4989123	Solyc03g111160	1.76791e-08	0.00137513	1.33085	trans
Chr01	49964675	Solyc06g068240	3.88577e-08	0.00239851	-0.994855	trans
Chr01	50011198	Solyc06g068240	5.19935e-08	0.00294245	-0.888642	trans
Chr01	50051635	Solyc07g063590	1.29935e-09	0.000201639	-0.967926	trans
Chr01	50051635	Solyc05g054710	5.48064e-08	0.00305529	0.795904	trans
Chr01	50116029	Solyc08g022210	5.20237e-09	0.000570257	-0.406869	trans
Chr01	5018334	Solyc06g074780	3.77303e-09	0.000449804	1.43986	trans
Chr01	50265569	Solyc06g009140	1.58435e-08	0.0012724	1.22465	trans
Chr01	50626097	Solyc07g063590	4.07367e-08	0.00247942	-0.945508	trans
Chr01	5062891	Solyc07g045260	5.68172e-09	0.000609947	-0.79216	trans
Chr01	50968577	Solyc02g094140	1.95599e-08	0.00147474	0.928371	trans
Chr01	51086005	Solyc07g063590	2.85182e-08	0.00192855	-0.904811	trans
Chr01	51134029	Solyc08g075810	1.94193e-08	0.00146735	1.06637	trans
Chr01	51261476	Solyc02g084600	1.33971e-08	0.00112841	-0.734674	trans
Chr01	51339737	Solyc07g063590	1.75207e-09	0.00025349	-1.02169	trans
Chr01	51441463	Solyc05g054710	1.69907e-08	0.00133736	0.810468	trans
Chr01	51446690	Solyc06g068240	6.2019e-09	0.000652354	-0.882085	trans
Chr01	51446690	Solyc05g054710	3.75111e-08	0.00233987	0.728656	trans
Chr01	51446690	Solyc02g084600	3.85264e-08	0.00238361	-0.544252	trans
Chr01	51457542	Solyc08g022210	3.06196e-08	0.00202737	-0.438434	trans
Chr01	51471588	Solyc05g054710	1.04841e-09	0.000171149	0.87889	trans
Chr01	5149127	Solyc02g094140	6.8529e-11	1.99541e-05	1.19732	trans
Chr01	51623198	Solyc07g063590	1.82224e-09	0.000261496	-0.946321	trans
Chr01	51673690	Solyc06g068240	2.97561e-08	0.00198705	-1.00814	trans
Chr01	51770223	Solyc07g063590	1.48652e-09	0.000223445	-1.03258	trans
Chr01	5184759	Solyc07g051820	2.91156e-11	1.00997e-05	-1.00555	trans
Chr01	5184759	Solyc06g072440	3.81188e-08	0.00236634	0.962965	trans
Chr01	51969376	Solyc05g054710	6.20047e-09	0.00065226	0.826706	trans
Chr01	51974733	Solyc08g080270	6.79833e-09	0.00069874	-0.646564	trans
Chr01	51974733	Solyc06g008150	2.29427e-08	0.00165211	-0.718285	trans
Chr01	51996738	Solyc08g022210	4.84684e-08	0.00280069	-0.410401	trans
Chr01	52018785	Solyc08g022210	1.47969e-08	0.00121237	-0.44131	trans
Chr01	52093957	Solyc07g063590	2.81278e-08	0.00191088	-0.900123	trans
Chr01	52140299	Solyc07g063590	2.98322e-09	0.000375769	-0.936607	trans
Chr01	52222121	Solyc07g063590	3.3438e-09	0.000409496	-1.00665	trans
Chr01	52230609	Solyc08g080270	1.32934e-09	0.000205264	-0.669171	trans
Chr01	52230609	Solyc06g008150	2.34056e-08	0.00167624	-0.715636	trans
Chr01	52267936	Solyc05g054710	1.49891e-08	0.00122342	0.816047	trans
Chr01	5244958	Solyc08g080270	3.69437e-08	0.00231501	-0.494684	trans
Chr01	52472312	Solyc06g074780	5.41005e-13	3.77886e-07	2.09371	trans
Chr01	52588511	Solyc06g074780	3.833e-08	0.00237518	1.30349	trans
Chr01	5259050	Solyc11g010630	1.3524e-08	0.00113628	-0.164668	trans
Chr01	52613733	Solyc06g074780	1.59394e-08	0.00127795	1.34682	trans
Chr01	5265352	Solyc09g055700	1.40534e-17	3.3881e-11	1.98518	trans
Chr01	5265352	Solyc07g022920	2.1975e-11	8.08168e-06	1.48511	trans
Chr01	5265352	Solyc05g008870	8.76896e-10	0.000148203	0.955428	trans
Chr01	52737814	Solyc06g074780	1.36709e-09	0.000209791	1.45068	trans
Chr01	52869220	Solyc06g074780	1.3852e-11	5.60791e-06	1.90121	trans
Chr01	52878188	Solyc08g080270	5.63968e-09	0.000606742	-0.64199	trans
Chr01	52910455	Solyc01g008400	3.2056e-08	0.00209495	-0.435054	trans
Chr01	52911645	Solyc06g074780	2.49083e-08	0.00175387	1.35218	trans
Chr01	52969623	Solyc06g074780	1.87835e-08	0.00143417	1.41966	trans
Chr01	52980091	Solyc01g080720	1.24028e-09	0.000194361	-0.573279	trans
Chr01	52980091	Solyc06g008150	3.30153e-08	0.00213818	-0.63314	trans
Chr01	53010210	Solyc08g080270	2.75384e-08	0.00188173	-0.598474	trans
Chr01	53025610	Solyc06g074780	9.83924e-11	2.66347e-05	1.73792	trans
Chr01	53056336	Solyc06g074780	1.49968e-10	3.69829e-05	1.72394	trans
Chr01	53057768	Solyc08g080270	2.48293e-09	0.000328671	-0.659334	trans
Chr01	53057768	Solyc06g008150	2.21727e-08	0.00161196	-0.71601	trans
Chr01	53089834	Solyc08g080270	4.30143e-09	0.000496156	-0.652797	trans
Chr01	53089834	Solyc06g008150	2.10143e-08	0.00155035	-0.718982	trans
Chr01	5312523	Solyc10g046930	2.28006e-08	0.00164434	0.958966	trans
Chr01	53219957	Solyc03g098490	2.48003e-08	0.00174801	-0.565877	trans
Chr01	53258432	Solyc08g080270	2.39214e-09	0.000319917	-0.6628	trans
Chr01	53258432	Solyc06g008150	2.04621e-08	0.00152189	-0.720682	trans
Chr01	533264	Solyc02g094140	2.38702e-12	1.32762e-06	1.41527	trans
Chr01	533264	Solyc06g072440	2.32402e-09	0.000313186	1.20175	trans
Chr01	533264	Solyc06g084080	9.08541e-09	0.000859156	-0.634613	trans
Chr01	5334151	Solyc01g008400	1.33855e-08	0.00112802	-0.39032	trans
Chr01	53462135	Solyc09g074450	1.18011e-08	0.00103109	1.44958	trans
Chr01	53462135	Solyc05g054930	4.78185e-08	0.00277509	-0.727969	trans
Chr01	53500414	Solyc08g080270	1.12827e-11	4.79289e-06	-0.693946	trans
Chr01	53521693	Solyc08g080270	3.13465e-09	0.000389594	-0.660882	trans
Chr01	53521693	Solyc06g008150	1.84011e-08	0.00141311	-0.725051	trans
Chr01	53523649	Solyc06g074780	6.82812e-09	0.000700812	1.56307	trans
Chr01	53564787	Solyc06g074780	1.20766e-12	7.38951e-07	1.96142	trans
Chr01	53601931	Solyc06g074780	1.97828e-10	4.57206e-05	1.79319	trans
Chr01	53608408	Solyc08g080270	6.51022e-09	0.000676412	-0.646599	trans
Chr01	53608408	Solyc06g008150	5.04463e-08	0.00288302	-0.702397	trans
Chr01	53639067	Solyc06g074780	2.87419e-08	0.0019395	1.40417	trans
Chr01	53646354	Solyc06g074780	1.38717e-10	3.48096e-05	1.72684	trans
Chr01	53674505	Solyc06g074780	1.84978e-10	4.33614e-05	1.71381	trans
Chr01	53859333	Solyc06g074780	6.87562e-13	4.61553e-07	1.97325	trans
Chr01	53871560	Solyc03g098490	1.86503e-10	4.36298e-05	-0.575245	trans
Chr01	5423969	Solyc02g094140	2.30979e-09	0.000311859	1.17059	trans
Chr01	5423969	Solyc01g088030	5.36258e-09	0.000583709	-0.869407	trans
Chr01	54336718	Solyc08g080270	1.55535e-09	0.000231212	-0.663499	trans
Chr01	54336718	Solyc06g008150	4.19392e-08	0.00253186	-0.700908	trans
Chr01	54427856	Solyc08g080270	3.01139e-09	0.000378301	-0.659669	trans
Chr01	54427856	Solyc06g008150	1.91401e-08	0.00145289	-0.722313	trans
Chr01	5444511	Solyc07g022920	5.25968e-11	1.61902e-05	1.05986	trans
Chr01	55002406	Solyc02g094140	7.87738e-10	0.000135974	1.08344	trans
Chr01	5500320	Solyc08g080270	2.47673e-09	0.000328121	-0.668244	trans
Chr01	5500320	Solyc06g008150	2.06319e-08	0.00153019	-0.727017	trans
Chr01	5518244	Solyc06g074780	8.14844e-10	0.000139682	1.51065	trans
Chr01	55304962	Solyc02g094140	7.82494e-10	0.000135328	1.0849	trans
Chr01	55788534	Solyc08g080270	9.33799e-09	0.000876073	-0.63603	trans
Chr01	55788534	Solyc06g008150	4.14763e-08	0.00251271	-0.700835	trans
Chr01	56053049	Solyc02g094140	5.82744e-13	4.02498e-07	1.43791	trans
Chr01	56053049	Solyc01g097820	3.71977e-09	0.000444972	-2.6385	trans
Chr01	56053049	Solyc03g123610	3.58064e-08	0.00226218	0.841037	trans
Chr01	56579425	Solyc08g080270	4.87487e-08	0.00281192	-0.589965	trans
Chr01	56579425	Solyc06g008150	5.29663e-08	0.00298219	-0.674311	trans
Chr01	56590411	Solyc08g080270	4.2177e-09	0.000488975	-0.654976	trans
Chr01	56590411	Solyc06g008150	2.54765e-08	0.00178106	-0.717396	trans
Chr01	56652336	Solyc02g094140	4.95897e-13	3.50436e-07	1.43854	trans
Chr01	56652336	Solyc01g097820	3.81329e-09	0.000453328	-2.63207	trans
Chr01	56652336	Solyc03g123610	3.44776e-08	0.00220286	0.840336	trans
Chr01	57388649	Solyc08g080270	8.94099e-09	0.000849025	-0.639974	trans
Chr01	57388649	Solyc06g008150	2.92513e-08	0.00196358	-0.711138	trans
Chr01	57466152	Solyc06g074780	3.54662e-11	1.1799e-05	1.67525	trans
Chr01	57565941	Solyc03g098490	1.40936e-09	0.000214626	-0.617753	trans
Chr01	5760254	Solyc12g008400	2.55075e-09	0.000334929	-0.252913	trans
Chr01	57959744	Solyc08g075810	4.37663e-10	8.60102e-05	1.44178	trans
Chr01	5797540	Solyc10g046930	1.36311e-16	2.776e-10	1.72742	trans
Chr01	5797540	Solyc04g008040	4.99495e-09	0.000552921	-0.75017	trans
Chr01	58167657	Solyc08g080270	4.8747e-10	9.3484e-05	-0.678724	trans
Chr01	58167657	Solyc06g008150	3.36762e-09	0.000411933	-0.745489	trans
Chr01	58167657	Solyc01g080720	1.2294e-08	0.0010618	-0.604199	trans
Chr01	58240974	Solyc08g080270	6.37951e-09	0.000666128	-0.647099	trans
Chr01	58240974	Solyc06g008150	2.16343e-08	0.00158412	-0.718884	trans
Chr01	5825975	Solyc06g074780	7.28936e-17	1.56506e-10	2.41515	trans
Chr01	58335038	Solyc11g021120	1.95907e-09	0.000276075	-0.301755	trans
Chr01	58335038	Solyc03g044090	4.41393e-08	0.00262379	-0.885989	trans
Chr01	58988310	Solyc08g080270	6.0783e-09	0.000642514	-0.646429	trans
Chr01	58988310	Solyc06g008150	1.37533e-08	0.00115057	-0.72575	trans
Chr01	59535208	Solyc08g080270	1.71773e-09	0.000249781	-0.66584	trans
Chr01	59535208	Solyc06g008150	1.75816e-08	0.00136966	-0.721477	trans
Chr01	60116438	Solyc06g084330	2.29771e-08	0.00165404	-0.57251	trans
Chr01	60421348	Solyc08g080270	4.8461e-09	0.000540485	-0.650535	trans
Chr01	60421348	Solyc06g008150	1.40163e-08	0.00116647	-0.726068	trans
Chr01	60667811	Solyc01g008400	1.6889e-09	0.00024639	-0.450157	trans
Chr01	60714563	Solyc08g080270	5.64791e-10	0.000104935	-0.59381	trans
Chr01	60949043	Solyc01g008400	9.84026e-09	0.000907738	-0.373975	trans
Chr01	61101717	Solyc06g072440	5.38592e-11	1.64925e-05	1.34138	trans
Chr01	61101717	Solyc06g084080	5.94257e-10	0.000108958	-0.698299	trans
Chr01	61101717	Solyc05g046290	1.22334e-08	0.00105804	-1.16588	trans
Chr01	61660728	Solyc02g094140	1.81256e-08	0.00139912	0.993467	trans
Chr01	6167893	Solyc02g094140	1.51782e-09	0.000227102	1.11381	trans
Chr01	61813949	Solyc04g015590	2.83836e-08	0.00192241	-0.537541	trans
Chr01	618260	Solyc06g083490	4.24564e-08	0.00255318	-3.11836	trans
Chr01	61829805	Solyc02g094140	1.52476e-09	0.000227886	1.0801	trans
Chr01	61829805	Solyc04g015590	8.68629e-09	0.000831877	-0.609264	trans
Chr01	61841600	Solyc04g082150	8.60192e-09	0.000825857	-0.930269	trans
Chr01	62117780	Solyc02g094140	2.91427e-08	0.0019591	0.912359	trans
Chr01	62132218	Solyc02g094140	2.78664e-09	0.000357459	1.07044	trans
Chr01	62145272	Solyc02g094140	1.12019e-09	0.000179851	1.09034	trans
Chr01	62145272	Solyc04g015590	6.99418e-09	0.000712582	-0.61417	trans
Chr01	62304394	Solyc08g080270	1.0028e-08	0.000919921	-0.639372	trans
Chr01	62304394	Solyc06g008150	5.91205e-08	0.00322246	-0.698825	trans
Chr01	62415941	Solyc01g008400	4.95691e-08	0.00284664	-0.447916	trans
Chr01	62452866	Solyc01g102720	1.0066e-09	0.00016541	-0.952518	trans
Chr01	62452866	Solyc04g011700	5.44148e-09	0.000590487	-0.787817	trans
Chr01	62459137	Solyc08g080270	3.04326e-09	0.000381155	-0.658603	trans
Chr01	62459137	Solyc06g008150	2.30035e-08	0.00165528	-0.717854	trans
Chr01	62470339	Solyc01g008400	3.56162e-08	0.00225377	-0.430684	trans
Chr01	62582665	Solyc01g088030	5.05592e-08	0.00288756	-0.672346	trans
Chr01	62650512	Solyc08g080270	1.30711e-08	0.00110872	-0.610103	trans
Chr01	62658700	Solyc02g094140	2.71792e-08	0.00186437	0.909604	trans
Chr01	62687736	Solyc06g074780	8.08304e-14	7.34991e-08	2.15229	trans
Chr01	62711903	Solyc08g080270	8.83258e-09	0.000842078	-0.641738	trans
Chr01	62711903	Solyc06g008150	4.8699e-08	0.00280971	-0.703021	trans
Chr01	62775766	Solyc02g094140	6.93637e-09	0.000708577	1.02346	trans
Chr01	62850149	Solyc03g025680	3.50269e-08	0.00222829	-0.320338	trans
Chr01	62874567	Solyc08g080270	3.18848e-09	0.000394614	-0.657997	trans
Chr01	62874567	Solyc06g008150	1.67525e-08	0.00132432	-0.723926	trans
Chr01	62894350	Solyc06g084080	4.12597e-09	0.000481044	-0.68289	trans
Chr01	62909137	Solyc06g008150	3.44162e-08	0.0022001	-0.675697	trans
Chr01	62909137	Solyc08g080270	3.46641e-08	0.00221132	-0.589693	trans
Chr01	6291382	Solyc07g006020	3.46424e-08	0.00221047	-0.595437	trans
Chr01	62983419	Solyc08g080270	1.16368e-08	0.00102112	-0.637527	trans
Chr01	62983419	Solyc06g008150	2.44028e-08	0.00172777	-0.71654	trans
Chr01	63006563	Solyc02g082610	4.23706e-08	0.00254961	1.61135	trans
Chr01	63075430	Solyc06g074780	1.94564e-18	5.2521e-12	2.63912	trans
Chr01	63075430	Solyc11g017070	1.79547e-09	0.000258407	-0.665341	trans
Chr01	63075430	Solyc04g080190	5.35851e-09	0.000583326	-0.604987	trans
Chr01	63075430	Solyc02g080140	1.64797e-08	0.00130879	-0.791977	trans
Chr01	63075430	Solyc07g007500	4.24979e-08	0.0025546	-0.61653	trans
Chr01	63082416	Solyc04g016490	1.41739e-11	5.69808e-06	-0.865779	trans
Chr01	63082416	Solyc04g015590	2.35997e-08	0.00168629	-0.474483	trans
Chr01	63082918	Solyc08g080270	2.45563e-09	0.000326135	-0.660886	trans
Chr01	63082918	Solyc06g008150	2.69836e-08	0.00185493	-0.713793	trans
Chr01	63164710	Solyc08g080270	8.46962e-09	0.0008168	-0.640567	trans
Chr01	63164710	Solyc06g008150	2.54999e-08	0.00178197	-0.713457	trans
Chr01	63233255	Solyc02g094140	6.05013e-10	0.000110511	1.14958	trans
Chr01	632559	Solyc02g094140	3.84119e-08	0.00237874	0.898994	trans
Chr01	63330218	Solyc08g080270	3.41212e-09	0.000416115	-0.653547	trans
Chr01	63330218	Solyc06g008150	1.90784e-08	0.00145004	-0.717736	trans
Chr01	63354121	Solyc12g041980	5.7049e-08	0.00314277	1.55189	trans
Chr01	6336859	Solyc04g082150	5.04361e-08	0.00288259	-0.923264	trans
Chr01	63372755	Solyc08g080270	6.33744e-09	0.000662998	-0.549142	trans
Chr01	63404125	Solyc12g010750	7.32212e-09	0.000736787	-0.541169	trans
Chr01	63404125	Solyc04g082150	3.1819e-08	0.00208368	-0.964727	trans
Chr01	63437163	Solyc02g094140	5.67507e-10	0.000105326	1.09361	trans
Chr01	63437163	Solyc03g116190	6.99958e-09	0.000712922	-3.37224	trans
Chr01	63477974	Solyc09g005590	4.25058e-08	0.00255488	1.1088	trans
Chr01	63514149	Solyc08g080270	1.07209e-11	4.61218e-06	-0.696273	trans
Chr01	63523451	Solyc06g074780	2.28126e-12	1.27704e-06	1.87072	trans
Chr01	63523451	Solyc05g008870	6.42156e-10	0.000115949	0.728568	trans
Chr01	63539035	Solyc08g080270	2.61342e-09	0.000341022	-0.659176	trans
Chr01	63539035	Solyc06g008150	3.59329e-08	0.0022681	-0.707473	trans
Chr01	63551617	Solyc02g094140	9.54637e-10	0.000158566	1.13414	trans
Chr01	63582826	Solyc08g080270	4.54288e-09	0.000515314	-0.649942	trans
Chr01	63582826	Solyc06g008150	3.43768e-08	0.00219851	-0.707414	trans
Chr01	63584726	Solyc06g074780	6.53476e-16	1.15448e-09	2.39578	trans
Chr01	63625958	Solyc08g080270	6.70093e-09	0.000691108	-0.641933	trans
Chr01	63678255	Solyc08g080270	4.4972e-09	0.000511573	-0.651565	trans
Chr01	63678255	Solyc06g008150	1.3571e-08	0.00113923	-0.726531	trans
Chr01	63735135	Solyc06g074780	3.66697e-16	6.86535e-10	2.40943	trans
Chr01	63771405	Solyc02g094140	1.41818e-09	0.00021567	1.08419	trans
Chr01	6378425	Solyc03g097490	4.26378e-08	0.00256001	0.744668	trans
Chr01	63890915	Solyc08g080270	5.33828e-09	0.00058172	-0.650921	trans
Chr01	63890915	Solyc06g008150	5.61815e-08	0.00310768	-0.701609	trans
Chr01	63982324	Solyc08g080270	6.48691e-09	0.000674483	-0.646986	trans
Chr01	63982324	Solyc06g008150	3.04634e-08	0.00201991	-0.712538	trans
Chr01	64009230	Solyc08g080270	5.81374e-09	0.000620942	-0.646335	trans
Chr01	64009230	Solyc06g008150	4.76448e-08	0.00276794	-0.701314	trans
Chr01	64060956	Solyc08g080270	7.75883e-09	0.000767156	-0.642729	trans
Chr01	64060956	Solyc06g008150	4.47087e-08	0.00264636	-0.703535	trans
Chr01	64163459	Solyc12g041980	3.91576e-08	0.0024111	1.51987	trans
Chr01	64267058	Solyc08g080270	5.38261e-09	0.000585283	-0.64296	trans
Chr01	64271931	Solyc07g063590	6.16732e-09	0.000649622	-0.838301	trans
Chr01	64291275	Solyc11g013300	9.72587e-16	1.65758e-09	-0.848369	trans
Chr01	64396804	Solyc11g013300	1.08613e-10	2.88139e-05	-0.662898	trans
Chr01	64418386	Solyc08g080270	3.76651e-09	0.000449338	-0.655195	trans
Chr01	64418386	Solyc06g008150	1.91003e-08	0.00145081	-0.721179	trans
Chr01	6448523	Solyc06g074780	5.73086e-16	1.02674e-09	2.35163	trans
Chr01	6448523	Solyc07g052970	1.21634e-08	0.00105365	-0.851899	trans
Chr01	64642924	Solyc08g080270	4.96837e-09	0.000550812	-0.657505	trans
Chr01	64642924	Solyc06g008150	2.71441e-08	0.00186256	-0.721738	trans
Chr01	64649395	Solyc08g080270	1.92892e-08	0.00146045	-0.595786	trans
Chr01	64649395	Solyc06g008150	5.53125e-08	0.00307476	-0.663368	trans
Chr01	64745113	Solyc03g111160	1.50473e-08	0.00122638	1.00529	trans
Chr01	64776929	Solyc06g083110	1.34555e-08	0.00113229	-0.405074	trans
Chr01	64784263	Solyc08g080270	1.87505e-08	0.00143256	-0.536099	trans
Chr01	647869	Solyc04g050180	1.04666e-08	0.000948392	0.760686	trans
Chr01	64792836	Solyc08g080270	4.69441e-09	0.000528181	-0.652369	trans
Chr01	64792836	Solyc06g008150	1.7552e-08	0.00136795	-0.723378	trans
Chr01	64866517	Solyc06g008150	2.20274e-09	0.000301078	-0.86551	trans
Chr01	64927186	Solyc11g013300	8.03501e-09	0.000786771	-0.673762	trans
Chr01	64933385	Solyc08g080270	2.77635e-09	0.000356382	-0.65279	trans
Chr01	64933385	Solyc06g008150	3.31287e-08	0.002143	-0.703135	trans
Chr01	64952216	Solyc11g013300	8.09383e-09	0.000790798	-0.652241	trans
Chr01	64985136	Solyc11g013300	8.35829e-09	0.000809102	-0.650512	trans
Chr01	64995391	Solyc03g123610	1.03225e-08	0.000939153	0.491884	trans
Chr01	65046137	Solyc08g080270	4.17601e-09	0.000485424	-0.653195	trans
Chr01	65046137	Solyc06g008150	2.85287e-08	0.00192894	-0.713123	trans
Chr01	65072656	Solyc05g054350	2.05044e-08	0.00152433	1.519	trans
Chr01	65079622	Solyc08g080270	8.57839e-09	0.000824443	-0.639394	trans
Chr01	65079622	Solyc06g008150	4.30199e-08	0.00257577	-0.702358	trans
Chr01	65101193	Solyc11g013300	5.33204e-15	7.37828e-09	-0.990126	trans
Chr01	65102167	Solyc08g080270	4.40106e-09	0.000504058	-0.649275	trans
Chr01	65102167	Solyc06g008150	1.42489e-08	0.00118062	-0.722711	trans
Chr01	65142006	Solyc05g054350	3.91467e-08	0.0024108	1.57809	trans
Chr01	65190055	Solyc08g080270	4.30281e-08	0.00257596	-0.520801	trans
Chr01	65271136	Solyc08g078370	2.04442e-08	0.00152126	0.699282	trans
Chr01	6530126	Solyc04g011700	4.75418e-09	0.000533042	-0.816686	trans
Chr01	65305643	Solyc08g080270	2.29177e-09	0.000310085	-0.659553	trans
Chr01	65305643	Solyc06g008150	2.3281e-08	0.00166971	-0.714032	trans
Chr01	65306530	Solyc11g013300	1.08653e-11	4.65738e-06	-0.750577	trans
Chr01	65341068	Solyc08g080270	7.13778e-09	0.00072353	-0.644727	trans
Chr01	65341068	Solyc06g008150	4.24058e-08	0.00255142	-0.705316	trans
Chr01	65445566	Solyc11g013300	1.91753e-08	0.0014547	-0.649776	trans
Chr01	65481101	Solyc11g013300	1.06758e-08	0.000961621	-0.662472	trans
Chr01	65513797	Solyc03g113510	2.13229e-09	0.000293678	-0.695574	trans
Chr01	65522409	Solyc08g080270	9.10537e-09	0.000860782	-0.641239	trans
Chr01	65522409	Solyc06g008150	5.5763e-08	0.00309226	-0.700343	trans
Chr01	65611126	Solyc11g013300	6.7832e-11	1.9787e-05	-0.857579	trans
Chr01	65616186	Solyc08g080270	2.10539e-09	0.000291102	-0.661657	trans
Chr01	65616186	Solyc06g008150	3.99416e-08	0.00244565	-0.704632	trans
Chr01	65622402	Solyc11g013300	5.84107e-11	1.7588e-05	-0.86065	trans
Chr01	65655493	Solyc11g013300	4.81753e-08	0.00278977	-0.526911	trans
Chr01	65699168	Solyc11g013300	6.9015e-11	2.00521e-05	-0.859541	trans
Chr01	65733548	Solyc11g013300	6.68442e-11	1.95532e-05	-0.857818	trans
Chr01	6586205	Solyc07g022920	2.28183e-09	0.000308948	0.704281	trans
Chr01	65961706	Solyc02g062330	1.61875e-09	0.000238565	-0.250186	trans
Chr01	66052476	Solyc02g062330	5.62993e-08	0.00311198	-0.206129	trans
Chr01	66074643	Solyc02g062330	4.91145e-09	0.000546107	-0.242621	trans
Chr01	66123249	Solyc02g062330	5.42843e-09	0.00058929	-0.237459	trans
Chr01	66183819	Solyc08g080270	6.50228e-09	0.000675819	-0.642305	trans
Chr01	66183819	Solyc06g008150	2.06247e-08	0.00152996	-0.714782	trans
Chr01	66256244	Solyc01g080720	5.25618e-08	0.00296534	-0.446298	trans
Chr01	66276539	Solyc11g013300	1.65825e-08	0.00131501	-0.652809	trans
Chr01	66303030	Solyc06g068040	1.20119e-08	0.00104454	-0.323891	trans
Chr01	66339323	Solyc11g013300	4.24156e-08	0.00255162	-0.461477	trans
Chr01	66502285	Solyc11g013300	5.59662e-11	1.70114e-05	-0.861328	trans
Chr01	6658994	Solyc08g080270	6.64522e-09	0.000686734	-0.647458	trans
Chr01	6658994	Solyc06g008150	5.3773e-08	0.00301432	-0.702423	trans
Chr01	6674420	Solyc01g080720	1.12584e-08	0.000997949	-0.482551	trans
Chr01	66788034	Solyc12g041980	6.5389e-09	0.000678712	1.66086	trans
Chr01	668515	Solyc10g046930	4.09139e-10	8.15603e-05	1.04477	trans
Chr01	67024928	Solyc06g011560	1.48363e-08	0.00121469	0.518173	trans
Chr01	67033221	Solyc06g074780	4.86396e-09	0.000541876	1.39069	trans
Chr01	67041725	Solyc05g046290	1.30694e-08	0.00110866	-1.23428	trans
Chr01	67041725	Solyc10g006320	1.91525e-08	0.00145356	-0.567717	trans
Chr01	67044935	Solyc02g062330	5.9014e-09	0.000628201	-0.240735	trans
Chr01	67052045	Solyc06g074780	3.61908e-09	0.000435735	1.62965	trans
Chr01	67052045	Solyc01g079820	6.74482e-09	0.000694529	0.894228	trans
Chr01	67052045	Solyc01g109260	1.45291e-08	0.00119619	-0.478474	trans
Chr01	67112961	Solyc08g080270	3.26768e-09	0.00040236	-0.658379	trans
Chr01	67112961	Solyc06g008150	2.61434e-08	0.0018136	-0.716356	trans
Chr01	67254070	Solyc06g074780	1.24575e-12	7.58411e-07	1.9779	trans
Chr01	67254070	Solyc05g008870	7.47647e-12	3.45185e-06	0.828537	trans
Chr01	67254070	Solyc02g080140	7.17733e-09	0.000726449	-0.70401	trans
Chr01	67297746	Solyc01g102720	9.9932e-09	0.000917742	-0.664995	trans
Chr01	6753322	Solyc08g080270	3.91336e-09	0.000462321	-0.654045	trans
Chr01	6753322	Solyc06g008150	4.683e-08	0.00273503	-0.703395	trans
Chr01	67570807	Solyc07g063590	1.06114e-08	0.000957282	-0.744785	trans
Chr01	67613428	Solyc06g008150	2.01824e-08	0.00150727	-0.675541	trans
Chr01	67639735	Solyc08g075810	2.81812e-08	0.00191306	1.13365	trans
Chr01	67663599	Solyc01g056990	6.94543e-09	0.000709268	-0.722762	trans
Chr01	67719235	Solyc02g094140	3.602e-23	1.51969e-16	2.23575	trans
Chr01	67719235	Solyc03g123610	1.7395e-08	0.00135947	1.07467	trans
Chr01	67719235	Solyc03g093310	2.65371e-08	0.00183325	-0.96688	trans
Chr01	67936670	Solyc08g080270	6.89324e-09	0.000705662	-0.643165	trans
Chr01	67936670	Solyc06g008150	5.31664e-08	0.00299018	-0.698608	trans
Chr01	67993610	Solyc01g091060	6.47971e-09	0.000673947	-0.643314	trans
Chr01	67993610	Solyc01g007740	2.36576e-08	0.00168913	1.405	trans
Chr01	68019703	Solyc01g007740	1.8506e-11	7.04863e-06	1.60981	trans
Chr01	68019703	Solyc01g091060	2.15844e-09	0.000296417	-0.649906	trans
Chr01	68019703	Solyc01g099020	2.01532e-08	0.00150583	-1.35925	trans
Chr01	68059709	Solyc02g094140	4.83564e-08	0.00279663	0.949078	trans
Chr01	68135691	Solyc08g080270	3.23521e-08	0.002107	-0.444971	trans
Chr01	68159517	Solyc08g080270	5.08958e-09	0.000560932	-0.651882	trans
Chr01	68159517	Solyc06g008150	1.45374e-08	0.00119651	-0.727741	trans
Chr01	68242100	Solyc08g080270	5.99822e-09	0.000635902	-0.644008	trans
Chr01	68242100	Solyc06g008150	3.67959e-08	0.00230851	-0.704307	trans
Chr01	68266120	Solyc08g080270	3.79054e-08	0.00235658	-0.593325	trans
Chr01	68266120	Solyc06g008150	3.972e-08	0.0024356	-0.678856	trans
Chr01	68312607	Solyc08g080270	7.99093e-09	0.000783679	-0.608774	trans
Chr01	68452418	Solyc08g067440	4.77415e-08	0.00277176	-0.612508	trans
Chr01	68712440	Solyc11g069660	4.45931e-09	0.000508605	-0.239318	trans
Chr01	68993626	Solyc02g094140	2.79721e-12	1.52003e-06	1.4133	trans
Chr01	68993626	Solyc06g072440	2.33824e-09	0.000314574	1.20285	trans
Chr01	68993626	Solyc06g084080	8.77446e-09	0.000838203	-0.635829	trans
Chr01	69113107	Solyc06g074780	1.81368e-13	1.4752e-07	2.19366	trans
Chr01	6919599	Solyc07g042900	1.51713e-08	0.0012332	0.881883	trans
Chr01	69281553	Solyc06g074780	1.89619e-09	0.000269498	1.62919	trans
Chr01	69294135	Solyc01g098570	4.77129e-08	0.00277064	1.44569	trans
Chr01	69299380	Solyc06g074780	1.17958e-11	4.96109e-06	2.04214	trans
Chr01	69299380	Solyc07g042950	9.0024e-10	0.00015128	-0.770237	trans
Chr01	69299380	Solyc01g097630	6.02259e-08	0.00326362	-0.545365	trans
Chr01	69414633	Solyc07g049260	5.07018e-09	0.000559424	-0.28888	trans
Chr01	69495923	Solyc03g032120	8.60747e-10	0.000146119	0.7866	trans
Chr01	69495923	Solyc07g008570	3.68126e-09	0.000441266	-0.770151	trans
Chr01	69553872	Solyc02g094140	2.60737e-08	0.00180991	1.04985	trans
Chr01	69620343	Solyc02g094140	1.81522e-10	4.27378e-05	1.0583	trans
Chr01	69620343	Solyc01g111090	1.81169e-08	0.00139881	0.573635	trans
Chr01	69624174	Solyc06g062580	5.02769e-08	0.00287545	-0.450073	trans
Chr01	69647023	Solyc08g081360	1.51978e-08	0.00123469	-1.2284	trans
Chr01	69705054	Solyc06g007340	7.42591e-09	0.000744362	-0.632923	trans
Chr01	69742293	Solyc08g077710	1.5439e-08	0.001249	1.81	trans
Chr01	69742293	Solyc08g076130	3.17566e-08	0.00208051	-0.607599	trans
Chr01	69761347	Solyc03g032120	9.18412e-11	2.52493e-05	0.842204	trans
Chr01	69770303	Solyc10g046930	2.2875e-11	8.33014e-06	1.14063	trans
Chr01	69770303	Solyc11g021260	5.35423e-08	0.00300495	-1.15722	trans
Chr01	69775618	Solyc11g021120	5.94166e-10	0.000108958	-0.253043	trans
Chr01	69775618	Solyc10g046930	5.21806e-09	0.000571639	0.996347	trans
Chr01	69780527	Solyc06g072440	3.67338e-09	0.00044058	0.939096	trans
Chr01	69780693	Solyc08g075810	5.17372e-09	0.000567968	1.26744	trans
Chr01	69780693	Solyc02g078840	2.82356e-08	0.00191562	0.838972	trans
Chr01	69955196	Solyc10g046930	1.39608e-14	1.55403e-08	1.43374	trans
Chr01	70047655	Solyc09g097970	2.06729e-08	0.00153235	-1.81014	trans
Chr01	70054595	Solyc07g063590	7.74866e-09	0.000766513	-0.900899	trans
Chr01	70054595	Solyc03g117380	6.04021e-08	0.00327013	0.681154	trans
Chr01	70096272	Solyc06g068240	1.09049e-09	0.000176255	-1.07985	trans
Chr01	70096272	Solyc04g050180	1.10073e-08	0.000982238	0.93133	trans
Chr01	70096272	Solyc03g123600	1.18476e-08	0.00103406	1.58617	trans
Chr01	70096272	Solyc01g099020	1.78492e-08	0.00138439	-1.64903	trans
Chr01	70096272	Solyc01g091060	2.36903e-08	0.00169102	-0.74139	trans
Chr01	70096272	Solyc11g069320	4.40813e-08	0.00262215	-0.379692	trans
Chr01	70205699	Solyc01g097920	2.6626e-10	5.804e-05	-0.553328	trans
Chr01	70205699	Solyc01g099020	1.12005e-08	0.000994516	-1.38924	trans
Chr01	70205699	Solyc07g063590	1.14264e-08	0.00100845	-0.8164	trans
Chr01	70205699	Solyc01g009610	4.97941e-08	0.00285596	0.534695	trans
Chr01	70346974	Solyc02g088440	3.72368e-08	0.00232778	1.09668	trans
Chr01	70364168	Solyc01g087360	5.96999e-08	0.00324393	-0.569751	trans
Chr01	70369987	Solyc07g022920	1.21149e-14	1.37197e-08	0.989298	trans
Chr01	70369987	Solyc05g008870	1.91912e-10	4.46012e-05	0.58936	trans
Chr01	70369987	Solyc03g097120	4.89826e-08	0.00282175	2.03543	trans
Chr01	70372931	Solyc01g073690	1.68396e-10	4.03482e-05	-0.5023	trans
Chr01	70479333	Solyc07g022920	4.49429e-10	8.76728e-05	0.999442	trans
Chr01	70567783	Solyc12g099270	1.0539e-08	0.000952602	1.08741	trans
Chr01	70567783	Solyc06g074780	5.58236e-08	0.00309462	1.27522	trans
Chr01	70588617	Solyc07g022920	3.82911e-11	1.25417e-05	1.07661	trans
Chr01	70588617	Solyc01g088030	3.05766e-08	0.00202542	-0.83007	trans
Chr01	70613845	Solyc01g073690	5.63568e-09	0.000606515	-0.448334	trans
Chr01	70631192	Solyc03g005320	1.44993e-09	0.000219214	-1.08627	trans
Chr01	70631192	Solyc03g043910	3.6649e-08	0.00230168	-0.409495	trans
Chr01	7072209	Solyc07g063590	6.27517e-10	0.000113837	-1.003	trans
Chr01	70759237	Solyc08g080270	5.38879e-08	0.00301886	-0.45722	trans
Chr01	70764423	Solyc04g010040	6.00018e-09	0.000636042	-0.362033	trans
Chr01	70787326	Solyc02g084600	2.64014e-09	0.000343361	-0.774271	trans
Chr01	70787326	Solyc05g054710	5.12794e-08	0.00291478	0.961182	trans
Chr01	70810255	Solyc01g091060	6.54729e-09	0.000679181	-0.639679	trans
Chr01	70817677	Solyc01g007740	5.00866e-10	9.55067e-05	1.57069	trans
Chr01	70817677	Solyc03g032120	2.22765e-08	0.00161804	0.788086	trans
Chr01	70859555	Solyc08g075810	2.11212e-10	4.81999e-05	1.3854	trans
Chr01	71014498	Solyc09g097970	4.71355e-11	1.48326e-05	-1.86471	trans
Chr01	71014498	Solyc09g097980	4.83165e-08	0.00279505	-0.455041	trans
Chr01	71088469	Solyc03g097490	1.46168e-09	0.000220493	0.921294	trans
Chr01	71100699	Solyc02g094140	1.08544e-09	0.000175721	1.11416	trans
Chr01	7114464	Solyc08g080270	3.19572e-09	0.000395273	-0.65437	trans
Chr01	7114464	Solyc06g008150	5.51074e-08	0.00306612	-0.697264	trans
Chr01	71178807	Solyc07g045260	4.00068e-08	0.00244807	-1.00577	trans
Chr01	71187122	Solyc08g075810	1.85642e-09	0.000265218	1.25931	trans
Chr01	7126141	Solyc08g080270	6.85567e-09	0.000703012	-0.63981	trans
Chr01	7126141	Solyc06g008150	1.83211e-08	0.00140903	-0.715123	trans
Chr01	71295957	Solyc07g022920	3.65655e-30	4.01104e-22	1.60549	trans
Chr01	71295957	Solyc09g055700	1.59043e-10	3.86873e-05	1.22439	trans
Chr01	71295957	Solyc05g006470	1.3546e-08	0.00113775	-0.468862	trans
Chr01	71316367	Solyc12g041980	1.66898e-08	0.001321	1.41099	trans
Chr01	71412622	Solyc02g094140	4.64602e-12	2.31417e-06	1.3521	trans
Chr01	71510647	Solyc05g010320	4.14556e-08	0.00251203	-1.22314	trans
Chr01	71510647	Solyc08g076290	4.51218e-08	0.00266356	-0.761687	trans
Chr01	71524505	Solyc07g022920	3.78208e-08	0.00235269	0.730196	trans
Chr01	71581892	Solyc02g094140	1.05008e-09	0.000171353	1.00815	trans
Chr01	71590437	Solyc06g074780	5.04587e-08	0.00288325	1.17728	trans
Chr01	71664958	Solyc09g005470	1.04223e-11	4.50983e-06	2.05311	trans
Chr01	71664958	Solyc09g059500	4.69183e-08	0.00273866	-0.330458	trans
Chr01	71722817	Solyc05g052360	4.64412e-11	1.46485e-05	-0.777241	trans
Chr01	71740426	Solyc07g022920	3.62458e-10	7.42306e-05	1.15344	trans
Chr01	71740426	Solyc02g087510	1.67453e-09	0.000244908	-0.891683	trans
Chr01	71740426	Solyc06g072760	1.06196e-08	0.000957808	-0.615507	trans
Chr01	71740426	Solyc03g121530	2.05031e-08	0.00152428	0.857561	trans
Chr01	71760316	Solyc01g088440	9.26447e-09	0.000871473	0.84583	trans
Chr01	71780851	Solyc01g088440	2.59613e-08	0.00180455	0.829222	trans
Chr01	71780851	Solyc01g080040	2.72799e-08	0.00186928	0.483957	trans
Chr01	71788634	Solyc11g069660	6.68964e-09	0.000690179	-0.243659	trans
Chr01	71788634	Solyc02g094140	1.28303e-08	0.00109372	0.91545	trans
Chr01	71788634	Solyc04g015200	2.20493e-08	0.0016057	-1.16411	trans
Chr01	71812121	Solyc01g099020	7.95779e-11	2.25324e-05	-1.45401	trans
Chr01	71812121	Solyc03g063290	2.69121e-10	5.85314e-05	0.635715	trans
Chr01	71812121	Solyc01g007740	1.46838e-09	0.000221297	1.40144	trans
Chr01	71812121	Solyc01g009610	1.55111e-08	0.00125281	0.519096	trans
Chr01	71812121	Solyc07g063590	3.13683e-08	0.00206374	-0.748317	trans
Chr01	71819874	Solyc01g088440	5.22414e-08	0.00295233	0.747603	trans
Chr01	71821365	Solyc06g072440	2.70848e-12	1.47748e-06	1.57521	trans
Chr01	71821365	Solyc03g043910	8.16431e-10	0.00013984	-0.566202	trans
Chr01	71821365	Solyc09g005110	2.15568e-09	0.000296105	-0.913181	trans
Chr01	71821365	Solyc01g011430	3.87778e-09	0.000459162	-1.27714	trans
Chr01	71821365	Solyc06g084080	4.89252e-09	0.000544379	-0.744413	trans
Chr01	71950365	Solyc12g027770	5.65923e-10	0.000105113	0.894421	trans
Chr01	71950365	Solyc11g045480	5.15382e-08	0.0029245	0.67909	trans
Chr01	7202473	Solyc07g063590	3.47938e-10	7.19409e-05	-1.07322	trans
Chr01	7202473	Solyc01g009610	1.01983e-09	0.000167357	0.714663	trans
Chr01	7202473	Solyc03g117380	4.53683e-09	0.000514795	0.809868	trans
Chr01	7202473	Solyc02g094140	8.21239e-09	0.000799081	1.00404	trans
Chr01	7202473	Solyc02g089230	2.04011e-08	0.00151899	0.681494	trans
Chr01	72115345	Solyc06g074780	5.28703e-15	7.32861e-09	2.18957	trans
Chr01	72115345	Solyc03g044090	2.12525e-09	0.000292976	-0.976994	trans
Chr01	72115345	Solyc04g080190	7.11335e-09	0.00072189	-0.539092	trans
Chr01	72136726	Solyc02g094140	2.15915e-10	4.90782e-05	1.26027	trans
Chr01	72146013	Solyc01g080220	2.07683e-09	0.000288161	1.46214	trans
Chr01	72146013	Solyc01g073690	1.95187e-08	0.0014727	-0.593097	trans
Chr01	72180934	Solyc03g097380	9.33554e-10	0.00015574	-0.839866	trans
Chr01	72180934	Solyc04g011700	2.58187e-08	0.00179773	-0.906046	trans
Chr01	72239772	Solyc09g005470	2.85366e-09	0.000363419	2.08773	trans
Chr01	72268871	Solyc06g072440	1.07983e-13	9.42474e-08	1.47673	trans
Chr01	72268871	Solyc06g084080	1.57884e-10	3.84789e-05	-0.717118	trans
Chr01	72268871	Solyc03g043910	1.18447e-09	0.000187839	-0.502887	trans
Chr01	72268871	Solyc12g044620	5.49245e-09	0.00059484	-0.588923	trans
Chr01	72268871	Solyc10g005670	1.07548e-08	0.000966467	0.716548	trans
Chr01	72268871	Solyc08g079060	2.76558e-08	0.00188737	0.860535	trans
Chr01	72268871	Solyc09g005110	2.797e-08	0.00190291	-0.767764	trans
Chr01	72276856	Solyc11g006010	2.04129e-11	7.621e-06	-0.598729	trans
Chr01	72276856	Solyc06g008190	1.06543e-08	0.000960218	-0.759204	trans
Chr01	72278761	Solyc01g087360	9.97568e-10	0.000164194	-0.695304	trans
Chr01	72278761	Solyc01g080700	2.03164e-08	0.00151437	0.474593	trans
Chr01	72284987	Solyc02g094140	3.07019e-09	0.00038372	1.10498	trans
Chr01	72284987	Solyc06g074780	8.56736e-09	0.000823887	1.46749	trans
Chr01	72284987	Solyc08g008020	3.45465e-08	0.00220592	-0.565538	trans
Chr01	72301455	Solyc01g080220	1.32523e-10	3.35903e-05	1.75845	trans
Chr01	72301455	Solyc01g073690	1.85399e-08	0.00142099	-0.674785	trans
Chr01	72332849	Solyc12g044620	1.47449e-08	0.0012092	-0.429047	trans
Chr01	72345634	Solyc08g080270	2.96866e-08	0.00198394	-0.447184	trans
Chr01	72473303	Solyc06g084080	1.15266e-10	3.01244e-05	-0.60446	trans
Chr01	72473303	Solyc11g021120	2.44902e-09	0.000325415	-0.253938	trans
Chr01	72473303	Solyc09g005110	7.63663e-09	0.000758409	-0.664989	trans
Chr01	72473303	Solyc10g046930	5.40274e-08	0.00302464	0.970645	trans
Chr01	72495559	Solyc08g080270	3.66761e-09	0.000440062	-0.654108	trans
Chr01	72495559	Solyc06g008150	5.02372e-08	0.00287365	-0.701027	trans
Chr01	72518246	Solyc02g094140	1.75174e-08	0.00136625	1.03866	trans
Chr01	72526487	Solyc07g063270	2.96366e-08	0.00198134	-0.48357	trans
Chr01	72583794	Solyc08g080270	1.4477e-09	0.000218959	-0.67517	trans
Chr01	72583794	Solyc06g008150	1.65874e-08	0.00131526	-0.729928	trans
Chr01	72589246	Solyc01g049960	6.94928e-09	0.000709505	0.935864	trans
Chr01	72589246	Solyc04g079660	2.94082e-08	0.00197108	-0.857272	trans
Chr01	72638385	Solyc01g073690	1.20896e-08	0.00104944	-0.597516	trans
Chr01	72712136	Solyc07g022920	1.21373e-19	3.63562e-13	1.62476	trans
Chr01	72760931	Solyc11g021120	2.7367e-11	9.60991e-06	-0.258438	trans
Chr01	72760931	Solyc01g007200	2.0362e-08	0.0015166	-1.60888	trans
Chr01	72760931	Solyc10g046930	5.7234e-08	0.00314915	0.902019	trans
Chr01	72902202	Solyc06g084080	3.53306e-15	5.18945e-09	-0.907441	trans
Chr01	72902202	Solyc04g082150	1.71509e-12	1.00412e-06	-1.70101	trans
Chr01	72902202	Solyc06g072440	1.10128e-10	2.9116e-05	1.43047	trans
Chr01	72902202	Solyc09g005110	7.88634e-10	0.000136088	-0.902911	trans
Chr01	72902202	Solyc07g065960	1.50199e-09	0.000225278	-1.40967	trans
Chr01	72902202	Solyc02g083730	2.63874e-09	0.000343289	-2.23308	trans
Chr01	72902202	Solyc12g006570	2.67791e-08	0.00184429	-0.37841	trans
Chr01	72931855	Solyc01g079820	6.21564e-09	0.000653543	0.901502	trans
Chr01	72943233	Solyc03g097120	5.19289e-14	5.01076e-08	2.81623	trans
Chr01	72943233	Solyc05g010320	4.57133e-09	0.000517858	-0.990125	trans
Chr01	72943233	Solyc06g075520	1.87331e-08	0.00143159	-0.732241	trans
Chr01	72943233	Solyc01g006540	4.55689e-08	0.00268379	2.15186	trans
Chr01	73091230	Solyc04g050180	3.45989e-08	0.00220821	0.797496	trans
Chr01	73091230	Solyc10g046930	3.74923e-08	0.00233906	0.819243	trans
Chr01	73112579	Solyc09g005470	7.00799e-11	2.0312e-05	1.83887	trans
Chr01	73112579	Solyc03g118350	1.50116e-09	0.000225209	-0.648182	trans
Chr01	73112579	Solyc04g082580	3.14555e-08	0.00206775	-0.509082	trans
Chr01	73123369	Solyc07g049260	2.82997e-08	0.00191819	-0.403941	trans
Chr01	73123369	Solyc11g012100	3.23446e-08	0.00210667	-0.453239	trans
Chr01	73174587	Solyc07g022920	4.3777e-09	0.000502025	0.84954	trans
Chr01	73177406	Solyc01g073690	3.46737e-12	1.81579e-06	-0.546982	trans
Chr01	73375179	Solyc01g102720	3.71822e-11	1.225e-05	-0.957518	trans
Chr01	73375179	Solyc03g119840	1.1639e-10	3.03329e-05	-0.361564	trans
Chr01	73417793	Solyc02g068900	9.29446e-09	0.000873279	0.680395	trans
Chr01	73417793	Solyc08g083210	2.24892e-08	0.00162894	-0.439934	trans
Chr01	73455527	Solyc01g097920	1.02827e-08	0.000936556	-0.596001	trans
Chr01	73465011	Solyc02g068900	2.38311e-11	8.61076e-06	0.927924	trans
Chr01	73481763	Solyc02g068900	1.81656e-10	4.27569e-05	0.826188	trans
Chr01	73495706	Solyc01g073690	3.96915e-09	0.000467161	-0.515196	trans
Chr01	73560169	Solyc04g050180	3.00018e-09	0.000377295	0.865242	trans
Chr01	73560169	Solyc01g091060	5.24102e-09	0.000573427	-0.693387	trans
Chr01	73606850	Solyc08g083210	2.48468e-08	0.00175057	-0.565943	trans
Chr01	73660030	Solyc02g068900	3.11107e-10	6.57664e-05	0.858216	trans
Chr01	73677171	Solyc10g008410	1.48274e-09	0.000223043	-1.21173	trans
Chr01	7368294	Solyc10g011870	3.58454e-09	0.000432422	1.04197	trans
Chr01	73706904	Solyc01g102720	1.5846e-09	0.000234592	-0.720682	trans
Chr01	7372725	Solyc02g094140	1.09341e-11	4.68105e-06	1.3146	trans
Chr01	7372725	Solyc01g009610	1.46114e-08	0.00120078	0.769368	trans
Chr01	7372725	Solyc07g063590	4.17675e-08	0.00252502	-1.0988	trans
Chr01	73822263	Solyc02g061850	1.05443e-08	0.000952979	-0.556335	trans
Chr01	73842020	Solyc01g079820	4.51751e-09	0.000513278	0.779342	trans
Chr01	73850335	Solyc01g073690	6.4773e-11	1.90861e-05	-0.586766	trans
Chr01	73850335	Solyc01g087360	3.70493e-08	0.00231952	-0.794094	trans
Chr01	73850335	Solyc10g045350	4.09878e-08	0.00248978	1.21852	trans
Chr01	73851490	Solyc04g011700	1.46423e-08	0.0012026	-0.631754	trans
Chr01	73890993	Solyc10g005670	5.60469e-13	3.89681e-07	0.764367	trans
Chr01	73890993	Solyc05g006130	9.6722e-11	2.63006e-05	-0.9899	trans
Chr01	73890993	Solyc03g116190	3.20901e-08	0.00209627	-3.48918	trans
Chr01	73953810	Solyc10g012060	5.05691e-08	0.00288762	0.508435	trans
Chr01	73964263	Solyc01g106220	5.41724e-09	0.000588306	-0.235051	trans
Chr01	73990841	Solyc04g050180	1.51692e-08	0.00123317	0.7706	trans
Chr01	74051999	Solyc01g091060	3.15167e-09	0.000391188	-0.647767	trans
Chr01	74051999	Solyc04g050180	4.86083e-08	0.00280662	0.744439	trans
Chr01	74115841	Solyc04g050180	5.2542e-09	0.000574555	0.944511	trans
Chr01	74115841	Solyc01g108900	5.03036e-08	0.00287636	-1.30485	trans
Chr01	74124464	Solyc12g009040	3.9152e-08	0.00241105	-0.28322	trans
Chr01	74126755	Solyc07g022920	1.35946e-09	0.000208939	0.830917	trans
Chr01	74158314	Solyc01g073690	2.97348e-10	6.34559e-05	-0.506788	trans
Chr01	74168034	Solyc06g084080	6.01528e-10	0.000110015	-0.626353	trans
Chr01	74168034	Solyc06g072440	1.23723e-08	0.00106628	1.07166	trans
Chr01	74168034	Solyc05g046290	4.17061e-08	0.0025224	-1.01275	trans
Chr01	74168034	Solyc07g065960	4.8935e-08	0.00281975	-1.07384	trans
Chr01	74215607	Solyc10g045350	9.42804e-13	6.0033e-07	1.4696	trans
Chr01	74215607	Solyc01g073690	1.35584e-10	3.4194e-05	-0.563857	trans
Chr01	74271295	Solyc04g008900	2.81982e-08	0.00191383	-0.447972	trans
Chr01	74286892	Solyc07g022920	3.1651e-08	0.00207585	0.904875	trans
Chr01	74338127	Solyc01g073690	2.95333e-08	0.00197687	-0.443941	trans
Chr01	74383656	Solyc01g091060	3.36577e-11	1.13106e-05	-0.961409	trans
Chr01	74383656	Solyc01g079820	4.79905e-10	9.22972e-05	0.902515	trans
Chr01	74449803	Solyc01g098700	2.71453e-09	0.00035043	0.930133	trans
Chr01	74449803	Solyc03g123600	1.39161e-08	0.00116045	-1.77101	trans
Chr01	74463972	Solyc01g087910	2.81386e-08	0.00191135	0.488519	trans
Chr01	74512441	Solyc01g006540	1.15781e-08	0.00101748	2.32555	trans
Chr01	74521921	Solyc01g005110	4.91437e-08	0.0028286	-0.47036	trans
Chr01	74637478	Solyc01g073690	1.76147e-10	4.17659e-05	-0.589188	trans
Chr01	74637478	Solyc01g080220	2.76322e-09	0.000355043	1.29857	trans
Chr01	74637478	Solyc01g087360	3.6345e-08	0.00228717	-0.812929	trans
Chr01	74743054	Solyc07g022920	8.876e-09	0.000844824	0.937872	trans
Chr01	74769163	Solyc03g097120	9.34391e-10	0.000155836	2.17177	trans
Chr01	74870160	Solyc04g050180	1.96254e-09	0.000276371	1.0058	trans
Chr01	74870160	Solyc08g074350	1.58364e-08	0.0012721	-0.485656	trans
Chr01	7489517	Solyc07g063590	4.95902e-11	1.54579e-05	-1.08767	trans
Chr01	7489517	Solyc01g009610	2.41656e-09	0.000322148	0.684776	trans
Chr01	7489517	Solyc02g094140	8.15513e-09	0.000795145	0.980705	trans
Chr01	75000285	Solyc07g022920	6.76898e-22	2.57657e-15	1.7929	trans
Chr01	75000285	Solyc05g006470	2.16721e-09	0.000297367	-0.599959	trans
Chr01	75092578	Solyc10g051140	5.96367e-08	0.00324126	-0.983883	trans
Chr01	75232706	Solyc01g087360	2.25813e-10	5.08682e-05	-0.727453	trans
Chr01	75232843	Solyc01g073690	1.44445e-11	5.7895e-06	-0.626421	trans
Chr01	75232843	Solyc01g080220	1.7546e-08	0.00136772	1.26173	trans
Chr01	75284472	Solyc08g076290	4.09821e-09	0.000478556	-0.705275	trans
Chr01	75284472	Solyc09g090330	1.01773e-08	0.000929797	-1.00787	trans
Chr01	75301885	Solyc01g006540	1.13611e-10	2.98157e-05	2.30603	trans
Chr01	75301885	Solyc06g075520	4.53465e-09	0.000514694	-0.708909	trans
Chr01	75307144	Solyc07g022920	5.19221e-30	5.23475e-22	2.09276	trans
Chr01	75307144	Solyc05g006470	8.12282e-10	0.000139322	-0.653195	trans
Chr01	75307144	Solyc09g011330	1.39348e-08	0.00116177	-0.610066	trans
Chr01	75322377	Solyc08g080270	7.58289e-09	0.000754905	-0.63968	trans
Chr01	75364490	Solyc12g062860	4.58462e-21	1.60152e-14	2.39997	trans
Chr01	75364490	Solyc12g062870	1.98596e-20	6.33116e-14	2.147	trans
Chr01	75384075	Solyc03g005320	6.56402e-09	0.000680653	-0.929799	trans
Chr01	75384468	Solyc03g097120	2.1931e-09	0.000300146	2.3577	trans
Chr01	75387672	Solyc04g050180	8.7845e-11	2.437e-05	1.01979	trans
Chr01	75387672	Solyc06g053670	3.78378e-09	0.000450819	1.12381	trans
Chr01	75387672	Solyc01g091060	1.07355e-08	0.000965196	-0.746584	trans
Chr01	75455547	Solyc07g022920	9.46819e-10	0.000157517	0.967749	trans
Chr01	75725017	Solyc01g066340	3.87013e-11	1.26411e-05	1.46995	trans
Chr01	758572	Solyc07g007600	3.41962e-08	0.00218968	1.32975	trans
Chr01	75941730	Solyc06g072440	1.43167e-08	0.00118413	1.02355	trans
Chr01	76076125	Solyc07g022920	3.32149e-08	0.00214662	0.708689	trans
Chr01	76103261	Solyc06g072440	5.83458e-09	0.000622644	1.16628	trans
Chr01	76103261	Solyc03g005320	2.20377e-08	0.00160514	-1.10187	trans
Chr01	76103261	Solyc03g043910	2.59498e-08	0.00180421	-0.44756	trans
Chr01	76261940	Solyc07g022920	7.39466e-10	0.000129432	0.834483	trans
Chr01	76261940	Solyc01g108900	1.65542e-08	0.0013134	-1.26557	trans
Chr01	76357729	Solyc01g008400	1.32912e-09	0.000205245	-0.386042	trans
Chr01	76479113	Solyc01g008400	5.54659e-08	0.00308081	-0.404443	trans
Chr01	76591945	Solyc06g074780	1.70635e-08	0.00134129	1.4254	trans
Chr01	7660318	Solyc01g102720	6.37351e-09	0.000665704	-0.863939	trans
Chr01	76737246	Solyc06g072440	4.80023e-10	9.23127e-05	1.22913	trans
Chr01	76783695	Solyc09g082790	5.03735e-15	7.04488e-09	-1.51602	trans
Chr01	76842154	Solyc01g102720	1.1484e-12	7.09709e-07	-0.967018	trans
Chr01	76842154	Solyc02g024060	3.2835e-08	0.00212954	-0.461964	trans
Chr01	76927852	Solyc09g074380	5.95074e-08	0.00323675	0.694155	trans
Chr01	77073640	Solyc10g005670	2.66577e-09	0.000345722	0.580614	trans
Chr01	77079638	Solyc07g045260	2.63576e-08	0.00182452	-1.31195	trans
Chr01	77121878	Solyc06g074780	1.53561e-15	2.4989e-09	2.42627	trans
Chr01	77121878	Solyc07g007500	2.72744e-08	0.00186901	-0.611769	trans
Chr01	7715550	Solyc07g063590	5.00317e-11	1.55754e-05	-1.08719	trans
Chr01	7715550	Solyc01g009610	2.1112e-09	0.000291672	0.686677	trans
Chr01	7715550	Solyc02g094140	9.14954e-09	0.00086363	0.977658	trans
Chr01	77183097	Solyc07g022920	5.67043e-08	0.00312857	0.776789	trans
Chr01	77312762	Solyc03g098490	2.91814e-08	0.00196061	-0.48759	trans
Chr01	77350787	Solyc01g107400	2.15136e-08	0.00157753	2.21601	trans
Chr01	77550910	Solyc10g081630	4.15917e-08	0.00251794	-0.552786	trans
Chr01	77612161	Solyc01g008400	8.47409e-09	0.000817068	-0.382779	trans
Chr01	77658154	Solyc01g079820	3.0607e-08	0.00202682	0.64143	trans
Chr01	77660887	Solyc01g091060	3.35626e-08	0.0021622	-0.669302	trans
Chr01	77720582	Solyc09g091730	6.40543e-10	0.000115709	-1.02237	trans
Chr01	77720582	Solyc01g067730	9.20972e-09	0.000867798	1.02165	trans
Chr01	77720582	Solyc02g087510	4.01856e-08	0.00245598	-0.816264	trans
Chr01	7782353	Solyc07g045260	2.84296e-08	0.00192445	-1.03057	trans
Chr01	77979735	Solyc01g079820	3.43786e-09	0.000418658	0.828228	trans
Chr01	77979735	Solyc02g084600	1.44724e-08	0.00119291	-0.708881	trans
Chr01	77979735	Solyc11g069320	4.69357e-08	0.00273934	-0.408846	trans
Chr01	78002810	Solyc07g022920	1.95093e-11	7.35531e-06	1.04109	trans
Chr01	78044320	Solyc07g022920	1.06308e-13	9.29197e-08	1.1703	trans
Chr01	78081782	Solyc05g053540	2.98349e-08	0.00199016	0.639633	trans
Chr01	78123551	Solyc10g011870	3.98728e-08	0.00244224	0.843041	trans
Chr01	78145654	Solyc01g066340	9.49259e-09	0.000886133	1.33961	trans
Chr01	78152382	Solyc10g051140	1.04309e-08	0.000946061	-1.08	trans
Chr01	78214313	Solyc04g080040	5.67118e-10	0.000105274	-0.562212	trans
Chr01	78246011	Solyc07g008090	3.28577e-08	0.00213047	1.32525	trans
Chr01	78246196	Solyc02g005350	1.67519e-08	0.00132432	1.15851	trans
Chr01	78277924	Solyc04g008040	2.1242e-10	4.84298e-05	-0.516574	trans
Chr01	78277924	Solyc10g046930	5.54977e-10	0.000103542	0.893912	trans
Chr01	78443095	Solyc06g062590	1.99303e-08	0.00149352	-0.445995	trans
Chr01	78494675	Solyc07g022920	1.97785e-11	7.43591e-06	0.85018	trans
Chr01	78525142	Solyc05g053540	5.14226e-10	9.75148e-05	0.786102	trans
Chr01	78525142	Solyc05g006130	6.82353e-10	0.000121717	-0.889206	trans
Chr01	78525142	Solyc10g005670	2.71943e-09	0.000350818	0.612417	trans
Chr01	78525142	Solyc03g116190	5.90536e-08	0.00322008	-3.20332	trans
Chr01	78549861	Solyc04g050180	2.24053e-13	1.77746e-07	1.24268	trans
Chr01	78658167	Solyc01g066340	1.2613e-09	0.000196899	1.16874	trans
Chr01	7868949	Solyc08g080270	5.10242e-09	0.000561806	-0.647277	trans
Chr01	7868949	Solyc06g008150	2.20551e-08	0.00160597	-0.714881	trans
Chr01	78741674	Solyc07g022920	6.86157e-09	0.000703387	0.690508	trans
Chr01	78757590	Solyc06g084080	1.63614e-08	0.00130231	-0.503838	trans
Chr01	78787972	Solyc04g050180	3.77868e-15	5.50334e-09	1.04498	trans
Chr01	78787972	Solyc01g099020	5.1422e-10	9.75148e-05	-1.56349	trans
Chr01	78787972	Solyc06g068240	1.87263e-09	0.000267096	-0.932252	trans
Chr01	78787972	Solyc06g073980	2.51913e-09	0.000332044	-0.838966	trans
Chr01	78787972	Solyc01g009610	1.31947e-08	0.00111669	0.58126	trans
Chr01	78787972	Solyc07g063590	2.05315e-08	0.00152555	-0.843929	trans
Chr01	78787972	Solyc04g024420	2.37098e-08	0.00169185	0.716406	trans
Chr01	78787972	Solyc05g006030	5.53451e-08	0.003076	1.09272	trans
Chr01	7891846	Solyc06g008150	8.25265e-10	0.000141028	-0.902506	trans
Chr01	78976288	Solyc03g121530	2.6079e-09	0.000340489	0.631256	trans
Chr01	78976288	Solyc07g022920	2.88829e-09	0.000366701	0.772167	trans
Chr01	79068188	Solyc07g063590	7.74817e-12	3.55486e-06	-1.13828	trans
Chr01	79088545	Solyc12g099270	5.82537e-12	2.80772e-06	1.4793	trans
Chr01	79088545	Solyc07g007500	3.01667e-09	0.000378776	-0.538598	trans
Chr01	79088545	Solyc06g074780	7.09059e-09	0.000720064	1.5761	trans
Chr01	79088545	Solyc03g115020	9.76216e-09	0.000902811	0.860324	trans
Chr01	79088545	Solyc05g050850	2.88148e-08	0.00194306	1.04521	trans
Chr01	79088545	Solyc02g081140	2.94123e-08	0.00197119	-0.586996	trans
Chr01	79088545	Solyc06g008860	5.71406e-08	0.00314624	-0.600918	trans
Chr01	79142402	Solyc01g098540	7.61886e-09	0.000757192	0.625478	trans
Chr01	79241438	Solyc07g022920	9.20279e-09	0.000867435	0.734843	trans
Chr01	79319948	Solyc05g054710	2.81784e-08	0.00191302	0.762852	trans
Chr01	79325111	Solyc06g072440	3.91583e-17	8.9067e-11	2.05033	trans
Chr01	79325111	Solyc09g005110	6.87017e-15	8.94747e-09	-1.27469	trans
Chr01	79325111	Solyc03g043910	7.87863e-15	9.86925e-09	-0.772532	trans
Chr01	79325111	Solyc06g084080	9.83131e-15	1.15735e-08	-1.0545	trans
Chr01	79325111	Solyc10g005670	7.41737e-13	4.90955e-07	1.09198	trans
Chr01	79325111	Solyc05g053540	1.24466e-11	5.17615e-06	1.29392	trans
Chr01	79325111	Solyc05g006130	1.05962e-10	2.82434e-05	-1.41746	trans
Chr01	79325111	Solyc02g092290	8.72954e-10	0.000147744	-1.52529	trans
Chr01	79325111	Solyc08g079060	1.58198e-09	0.000234277	1.17199	trans
Chr01	79325111	Solyc07g065960	1.59864e-09	0.000236265	-1.65546	trans
Chr01	79325111	Solyc12g006570	1.99833e-09	0.00027989	-0.474114	trans
Chr01	79325111	Solyc01g011430	3.00561e-09	0.000377722	-1.46139	trans
Chr01	79325111	Solyc12g096210	1.95313e-08	0.00147323	-0.860009	trans
Chr01	79347767	Solyc12g027760	1.61759e-08	0.00129159	-1.03137	trans
Chr01	79517126	Solyc01g096830	1.11839e-08	0.000993479	0.350799	trans
Chr01	79597679	Solyc01g102720	7.38807e-11	2.12205e-05	-0.833365	trans
Chr01	79597679	Solyc01g097150	4.37142e-08	0.0026059	0.618323	trans
Chr01	79745465	Solyc01g008400	2.639e-08	0.00182593	-0.30849	trans
Chr01	79778867	Solyc06g074780	3.05022e-08	0.00202149	1.25014	trans
Chr01	79883370	Solyc10g046930	5.09528e-10	9.68674e-05	1.12763	trans
Chr01	79883370	Solyc04g011700	5.65191e-08	0.00312136	-0.742077	trans
Chr01	79923874	Solyc01g096590	1.79813e-08	0.00139145	0.565354	trans
Chr01	79939200	Solyc02g093440	1.273e-08	0.00108732	0.466169	trans
Chr01	8020230	Solyc01g079820	1.91338e-08	0.00145255	0.812498	trans
Chr01	8020230	Solyc07g063590	5.54618e-08	0.00308068	-1.03789	trans
Chr01	80258026	Solyc03g097700	2.07908e-08	0.00153866	2.11483	trans
Chr01	80317014	Solyc06g074780	3.32027e-11	1.11972e-05	1.53455	trans
Chr01	80393538	Solyc10g046930	5.56923e-08	0.00308954	0.843976	trans
Chr01	80487103	Solyc05g046290	1.51489e-09	0.00022679	-0.996904	trans
Chr01	80577434	Solyc01g098540	3.763e-10	7.63376e-05	0.683442	trans
Chr01	80632937	Solyc01g006540	1.1726e-08	0.0010268	1.98562	trans
Chr01	80650553	Solyc01g102720	1.76219e-09	0.00025462	-0.874227	trans
Chr01	80650553	Solyc01g098550	4.22034e-08	0.00254253	0.408561	trans
Chr01	80695563	Solyc04g080040	1.9109e-10	4.44572e-05	-0.521834	trans
Chr01	80744692	Solyc06g068040	2.41813e-08	0.00171596	-0.302283	trans
Chr01	80744692	Solyc08g080730	3.19293e-08	0.00208933	-0.904179	trans
Chr01	80747822	Solyc06g074780	1.93308e-11	7.30745e-06	1.90674	trans
Chr01	80747822	Solyc12g044740	7.1736e-10	0.000126447	-0.351237	trans
Chr01	80747822	Solyc03g121210	6.73268e-09	0.000693612	-0.419931	trans
Chr01	80747822	Solyc07g007500	1.74e-08	0.00135964	-0.553612	trans
Chr01	80747822	Solyc08g005070	1.97592e-08	0.00148528	0.619552	trans
Chr01	80747822	Solyc07g042950	3.86304e-08	0.00238801	-0.662318	trans
Chr01	80808481	Solyc11g010630	1.35757e-13	1.14784e-07	-0.199786	trans
Chr01	80808481	Solyc01g034080	5.19982e-09	0.000570043	-0.498022	trans
Chr01	80831775	Solyc05g013160	1.91513e-08	0.00145352	-0.976761	trans
Chr01	80900632	Solyc01g091060	1.11063e-10	2.93085e-05	-1.09029	trans
Chr01	80900632	Solyc04g082580	1.00503e-08	0.000921476	-0.67041	trans
Chr01	80900632	Solyc11g006010	3.84532e-08	0.00238048	-0.773596	trans
Chr01	80966675	Solyc05g046290	8.23698e-09	0.000801025	-0.757464	trans
Chr01	81025177	Solyc01g098540	2.38946e-09	0.000319647	0.696504	trans
Chr01	81150954	Solyc05g053540	6.01629e-08	0.00326167	0.488201	trans
Chr01	81182645	Solyc06g072440	1.5652e-09	0.000232318	1.26911	trans
Chr01	81294985	Solyc01g107210	9.78402e-10	0.000161629	0.705892	trans
Chr01	81294985	Solyc10g017890	1.1209e-08	0.000995015	-0.356212	trans
Chr01	81294985	Solyc08g075810	4.62117e-08	0.00270987	0.88677	trans
Chr01	81348544	Solyc10g080200	2.94341e-10	6.29221e-05	0.868577	trans
Chr01	81348544	Solyc06g066290	5.02732e-09	0.000555663	-0.618206	trans
Chr01	81371631	Solyc06g083490	4.98719e-08	0.00285926	-2.59861	trans
Chr01	81452899	Solyc12g098900	1.11877e-09	0.000179718	-0.587478	trans
Chr01	81452899	Solyc05g046290	1.89521e-08	0.00144291	-0.751379	trans
Chr01	81458991	Solyc04g080040	3.83107e-11	1.25447e-05	-0.617836	trans
Chr01	81564477	Solyc12g044200	5.33737e-08	0.00299813	-0.453733	trans
Chr01	81594704	Solyc05g046290	1.14282e-12	7.07164e-07	-0.928294	trans
Chr01	81594704	Solyc06g084080	1.34981e-08	0.00113505	-0.432828	trans
Chr01	81646066	Solyc04g080040	8.07266e-14	7.34324e-08	-0.553064	trans
Chr01	81677094	Solyc12g041980	6.95749e-09	0.000710013	1.20857	trans
Chr01	81812477	Solyc07g063590	1.71462e-09	0.00024938	-0.86153	trans
Chr01	81812477	Solyc06g068240	9.89485e-09	0.000911032	-0.862021	trans
Chr01	81812477	Solyc01g009610	3.83019e-08	0.00237392	0.543483	trans
Chr01	81812477	Solyc01g007740	5.21663e-08	0.00294933	1.37566	trans
Chr01	81812477	Solyc03g098490	5.47722e-08	0.0030538	-0.391531	trans
Chr01	81841431	Solyc01g098550	3.92133e-08	0.00241349	0.518051	trans
Chr01	81981782	Solyc05g056400	2.63096e-08	0.00182225	-0.133292	trans
Chr01	81996292	Solyc11g069660	6.90717e-12	3.22979e-06	-0.422392	trans
Chr01	81996292	Solyc10g080200	1.51698e-08	0.00123317	1.00554	trans
Chr01	82351412	Solyc07g051820	1.32074e-11	5.40266e-06	-0.835962	trans
Chr01	82351412	Solyc04g079050	4.58971e-10	8.90949e-05	-0.40589	trans
Chr01	82398975	Solyc02g021690	3.45499e-10	7.15452e-05	0.746393	trans
Chr01	82398975	Solyc01g079820	2.47769e-08	0.00174677	0.96632	trans
Chr01	82439267	Solyc12g099270	3.71038e-13	2.73077e-07	1.48984	trans
Chr01	82439267	Solyc03g005990	1.99639e-09	0.000279783	1.12154	trans
Chr01	82519931	Solyc10g011870	2.23374e-08	0.00162066	0.769518	trans
Chr01	82563107	Solyc01g091060	1.28473e-13	1.09555e-07	-1.09184	trans
Chr01	82621246	Solyc02g024060	1.91461e-12	1.10117e-06	-0.497427	trans
Chr01	82660427	Solyc06g075520	7.28578e-11	2.10017e-05	-0.681869	trans
Chr01	82660427	Solyc10g008760	4.06206e-08	0.00247452	0.439391	trans
Chr01	82670581	Solyc05g053540	8.63299e-09	0.000828087	0.673922	trans
Chr01	82670581	Solyc06g082000	1.17147e-08	0.00102613	-0.359741	trans
Chr01	82670581	Solyc04g082150	2.14116e-08	0.00157188	-0.986519	trans
Chr01	8274850	Solyc07g045260	2.91866e-08	0.00196073	-1.14935	trans
Chr01	82966099	Solyc07g064850	2.50336e-08	0.00176004	-0.35782	trans
Chr01	82966114	Solyc01g105420	7.11734e-20	2.16871e-13	1.91701	trans
Chr01	830445	Solyc06g068040	2.98165e-08	0.00198946	-0.351896	trans
Chr01	830698	Solyc03g025680	3.32321e-08	0.00214715	-0.360258	trans
Chr01	83201780	Solyc06g072440	1.67988e-14	1.83523e-08	1.79979	trans
Chr01	83201780	Solyc06g084080	3.85138e-14	3.86119e-08	-0.971511	trans
Chr01	83201780	Solyc09g005110	2.28254e-13	1.80485e-07	-1.14237	trans
Chr01	83201780	Solyc12g006570	2.62473e-12	1.43927e-06	-0.502358	trans
Chr01	83201780	Solyc05g053540	3.49695e-12	1.82823e-06	1.23734	trans
Chr01	83201780	Solyc03g043910	1.21757e-10	3.13875e-05	-0.626818	trans
Chr01	83201780	Solyc10g005670	1.21981e-10	3.14216e-05	0.940152	trans
Chr01	83201780	Solyc07g065960	2.76668e-10	5.97957e-05	-1.60889	trans
Chr01	83201780	Solyc06g082000	7.9157e-10	0.000136498	-0.603096	trans
Chr01	83201780	Solyc01g011430	1.4529e-09	0.000219548	-1.39162	trans
Chr01	83201780	Solyc02g083730	7.61421e-09	0.000756873	-2.39942	trans
Chr01	83201780	Solyc05g006130	9.6389e-09	0.000895289	-1.20482	trans
Chr01	83201780	Solyc04g082150	1.18557e-08	0.0010345	-1.57807	trans
Chr01	83201780	Solyc02g092290	1.85189e-08	0.00141972	-1.33003	trans
Chr01	83201780	Solyc12g010750	2.93777e-08	0.00196984	-0.832627	trans
Chr01	83201780	Solyc02g065430	3.02254e-08	0.00200877	-2.65774	trans
Chr01	83201780	Solyc08g079060	4.86838e-08	0.00280944	1.00864	trans
Chr01	83229127	Solyc11g069660	5.48223e-08	0.00305561	-0.370513	trans
Chr01	83316910	Solyc06g082000	1.18267e-08	0.00103264	-0.382315	trans
Chr01	83327514	Solyc01g010830	1.74231e-09	0.000252535	-0.66235	trans
Chr01	83327514	Solyc04g050180	3.76611e-08	0.0023459	1.0215	trans
Chr01	83409166	Solyc01g102880	1.07708e-08	0.000967581	-0.456131	trans
Chr01	83535085	Solyc02g024060	1.73199e-08	0.0013554	-0.373624	trans
Chr01	83559753	Solyc08g075810	1.05964e-08	0.000956506	1.02406	trans
Chr01	83682887	Solyc01g102880	5.10948e-08	0.00290762	-0.347984	trans
Chr01	83742220	Solyc06g075520	3.86516e-09	0.000458005	-0.72864	trans
Chr01	83748164	Solyc05g046290	1.13586e-09	0.00018187	-0.78901	trans
Chr01	83776369	Solyc01g102720	2.88938e-08	0.00194708	-0.76014	trans
Chr01	83864460	Solyc06g072440	5.50918e-10	0.000103016	1.3767	trans
Chr01	83864460	Solyc09g083410	1.98232e-08	0.00148841	0.845595	trans
Chr01	83864460	Solyc07g065960	3.15715e-08	0.0020726	-1.3004	trans
Chr01	83864460	Solyc06g084080	3.40989e-08	0.00218578	-0.681	trans
Chr01	83885754	Solyc01g007740	6.95776e-17	1.50457e-10	1.74818	trans
Chr01	83942815	Solyc08g083090	8.91577e-09	0.000847464	-1.01053	trans
Chr01	83942815	Solyc03g005320	2.07015e-08	0.00153384	-0.78936	trans
Chr01	83999384	Solyc06g075520	1.23832e-08	0.00106683	-0.741123	trans
Chr01	84142721	Solyc05g014230	4.24475e-08	0.00255286	-0.353722	trans
Chr01	84188033	Solyc01g104210	4.16676e-08	0.00252122	2.21934	trans
Chr01	84249638	Solyc02g027080	5.3342e-08	0.00299684	0.548941	trans
Chr01	84324073	Solyc02g078590	3.08724e-09	0.000385371	-1.03115	trans
Chr01	84376095	Solyc05g010280	2.73372e-08	0.00187185	1.04851	trans
Chr01	84466827	Solyc01g067360	4.42593e-08	0.00262795	-0.553241	trans
Chr01	84473775	Solyc09g097970	1.14521e-09	0.000183003	-1.66748	trans
Chr01	84489373	Solyc10g051140	3.03745e-10	6.45324e-05	-1.48255	trans
Chr01	8452894	Solyc08g080270	3.10421e-09	0.000386883	-0.662673	trans
Chr01	8452894	Solyc06g008150	3.46697e-08	0.00221151	-0.71473	trans
Chr01	84535477	Solyc02g024060	2.35943e-08	0.00168609	-0.37555	trans
Chr01	84584773	Solyc10g051140	4.96113e-10	9.48099e-05	-1.50149	trans
Chr01	84584773	Solyc01g073690	6.03578e-10	0.000110324	-0.829809	trans
Chr01	84584773	Solyc09g064520	5.83334e-08	0.00319225	-0.669569	trans
Chr01	84610853	Solyc01g102720	2.77609e-08	0.0018924	-0.588486	trans
Chr01	84693691	Solyc01g102720	2.49209e-09	0.000329487	-0.467232	trans
Chr01	8472435	Solyc08g080270	1.40843e-09	0.000214512	-0.668143	trans
Chr01	8472435	Solyc06g008150	1.11518e-08	0.000991316	-0.729219	trans
Chr01	84798381	Solyc06g084080	3.68581e-11	1.21665e-05	-0.532613	trans
Chr01	84798381	Solyc04g015590	1.16947e-08	0.00102486	-0.526497	trans
Chr01	8497101	Solyc03g098490	1.32963e-08	0.00112265	-0.554994	trans
Chr01	84996498	Solyc04g050180	5.5083e-16	9.88096e-10	1.37937	trans
Chr01	84996498	Solyc04g024420	3.73402e-11	1.2292e-05	1.06437	trans
Chr01	84996498	Solyc05g052310	4.78256e-09	0.000535283	-0.522343	trans
Chr01	85070935	Solyc12g056390	6.06052e-08	0.00327798	-0.783162	trans
Chr01	85072566	Solyc08g005140	7.88827e-10	0.000136102	0.804329	trans
Chr01	85119237	Solyc06g084080	1.14389e-09	0.000182817	-0.619153	trans
Chr01	85270314	Solyc10g051140	1.80044e-11	6.89733e-06	-1.367	trans
Chr01	85270314	Solyc08g005150	2.2305e-08	0.00161933	1.33282	trans
Chr01	85452806	Solyc06g072440	2.50413e-08	0.00176037	0.909595	trans
Chr01	85478989	Solyc01g007740	3.47685e-18	8.97394e-12	2.86843	trans
Chr01	85478989	Solyc05g054710	1.15372e-10	3.0145e-05	1.19351	trans
Chr01	85478989	Solyc03g063290	1.27896e-08	0.00109118	0.908829	trans
Chr01	85478989	Solyc01g104150	1.4827e-08	0.00121409	-1.42132	trans
Chr01	85487452	Solyc06g074780	1.07961e-09	0.000174988	1.66311	trans
Chr01	85487452	Solyc12g099270	2.68951e-09	0.000347851	1.32971	trans
Chr01	85520494	Solyc04g082150	6.27155e-09	0.000657913	-1.01098	trans
Chr01	85520494	Solyc04g016460	6.09241e-08	0.00329111	1.32423	trans
Chr01	85581472	Solyc12g062870	8.42963e-09	0.000814146	0.863295	trans
Chr01	85596194	Solyc04g082150	1.5942e-10	3.87516e-05	-1.11446	trans
Chr01	85596194	Solyc11g030380	4.94962e-09	0.000549317	-2.19626	trans
Chr01	85596194	Solyc01g006540	9.85467e-09	0.000908442	2.16351	trans
Chr01	85596194	Solyc06g082000	1.15381e-08	0.00101491	-0.364239	trans
Chr01	85596194	Solyc04g024960	4.14946e-08	0.00251357	-1.98046	trans
Chr01	85632718	Solyc12g027770	1.26832e-11	5.24651e-06	0.900099	trans
Chr01	8572516	Solyc07g063590	1.57285e-08	0.00126567	-0.918741	trans
Chr01	85801703	Solyc06g084080	1.35214e-13	1.14415e-07	-0.776072	trans
Chr01	85801703	Solyc03g043910	1.03645e-09	0.000169633	-0.487448	trans
Chr01	85801703	Solyc06g072440	3.25767e-09	0.000401393	1.19241	trans
Chr01	85801703	Solyc03g097700	1.07103e-08	0.000963397	2.8783	trans
Chr01	85801703	Solyc09g098530	2.63306e-08	0.00182339	0.699852	trans
Chr01	85828105	Solyc04g050180	3.62728e-08	0.00228382	0.984676	trans
Chr01	85883468	Solyc04g011700	4.50169e-08	0.00265889	-0.764299	trans
Chr01	86058542	Solyc02g024060	1.74533e-08	0.00136262	-0.378293	trans
Chr01	86165254	Solyc01g102720	1.43119e-08	0.001184	-0.818367	trans
Chr01	86190854	Solyc12g027770	2.92539e-08	0.00196367	0.733112	trans
Chr01	86248869	Solyc01g106800	1.67886e-08	0.00132611	-0.641747	trans
Chr01	86441825	Solyc12g089230	2.57118e-11	9.13169e-06	-0.489748	trans
Chr01	86588876	Solyc02g024060	5.60817e-08	0.00310415	-0.356435	trans
Chr01	86724209	Solyc06g075520	5.96723e-12	2.8584e-06	-0.916143	trans
Chr01	86724209	Solyc01g006540	1.44703e-10	3.59454e-05	2.60743	trans
Chr01	86724209	Solyc06g074780	3.25754e-09	0.000401393	1.46251	trans
Chr01	86724209	Solyc05g053540	1.4213e-08	0.00117841	0.740524	trans
Chr01	86783028	Solyc02g024060	3.64489e-09	0.00043799	-0.512047	trans
Chr01	86783028	Solyc01g102720	7.17764e-09	0.000726449	-0.859689	trans
Chr01	86890890	Solyc07g022920	6.10937e-11	1.82268e-05	1.13028	trans
Chr01	86890890	Solyc01g103390	1.17023e-09	0.000186139	-1.11862	trans
Chr01	86890890	Solyc01g008400	3.94932e-09	0.000465486	-0.450942	trans
Chr01	87017176	Solyc12g056480	2.25704e-09	0.0003064	-0.441023	trans
Chr01	87150584	Solyc02g005100	5.35647e-09	0.00058315	-1.04796	trans
Chr01	87329264	Solyc06g011350	2.95477e-09	0.000372964	-1.27147	trans
Chr01	87347971	Solyc04g050180	5.47869e-09	0.000593671	0.930786	trans
Chr01	87347971	Solyc04g024420	1.04827e-08	0.000949434	0.822771	trans
Chr01	8738299	Solyc03g117380	1.09798e-09	0.000177158	0.791127	trans
Chr01	87514513	Solyc11g013300	4.43606e-09	0.000506888	-0.532851	trans
Chr01	87548174	Solyc01g108800	1.49054e-12	8.87297e-07	-2.07995	trans
Chr01	87549965	Solyc09g005110	2.6111e-08	0.00181188	-0.727333	trans
Chr01	87757740	Solyc02g024060	1.5617e-10	3.81536e-05	-0.446891	trans
Chr01	87757740	Solyc01g102720	4.59016e-10	8.90965e-05	-0.746378	trans
Chr01	87839606	Solyc06g075520	1.69565e-12	9.94672e-07	-1.04673	trans
Chr01	87839606	Solyc06g074780	1.88561e-10	4.39791e-05	1.74041	trans
Chr01	87839606	Solyc01g006540	1.81822e-08	0.00140193	2.62356	trans
Chr01	87878407	Solyc01g108860	1.36332e-08	0.0011431	-1.21531	trans
Chr01	87940695	Solyc03g111160	6.24653e-10	0.000113377	0.767427	trans
Chr01	87940695	Solyc02g092880	8.68087e-09	0.000831431	0.612327	trans
Chr01	87940695	Solyc01g109190	3.3858e-08	0.00217427	-0.93868	trans
Chr01	88029976	Solyc06g066180	2.41987e-09	0.000322464	-0.908926	trans
Chr01	88029976	Solyc07g045250	1.11112e-08	0.000988845	0.901182	trans
Chr01	88029976	Solyc12g062860	1.1801e-08	0.00103109	1.10215	trans
Chr01	88029976	Solyc12g041890	2.26816e-08	0.00163843	-0.388469	trans
Chr01	88029976	Solyc06g072310	2.30059e-08	0.00165528	-0.261342	trans
Chr01	88029976	Solyc02g090690	4.32547e-08	0.00258599	-0.336621	trans
Chr01	88091532	Solyc09g091730	4.44335e-09	0.000507401	-0.745793	trans
Chr01	88128925	Solyc07g022920	5.12341e-08	0.00291328	0.554475	trans
Chr01	88157288	Solyc01g108720	3.73379e-08	0.00233248	-1.29505	trans
Chr01	88201989	Solyc01g102720	2.78594e-09	0.000357411	-0.689361	trans
Chr01	88336944	Solyc01g011430	7.56389e-11	2.16124e-05	-1.19191	trans
Chr01	88336944	Solyc06g072440	8.28087e-10	0.00014145	1.22171	trans
Chr01	88336944	Solyc06g084080	9.39814e-10	0.000156535	-0.664494	trans
Chr01	88336944	Solyc03g043910	3.23156e-08	0.00210547	-0.44601	trans
Chr01	88336944	Solyc10g009220	4.42637e-08	0.00262803	-0.350009	trans
Chr01	88336944	Solyc03g005320	4.43735e-08	0.00263246	-1.08388	trans
Chr01	88372433	Solyc07g022920	1.49202e-11	5.93485e-06	1.05045	trans
Chr01	8838590	Solyc11g012050	3.53935e-09	0.000428228	-0.862939	trans
Chr01	8838590	Solyc04g076100	1.23512e-08	0.00106491	-0.424248	trans
Chr01	88507011	Solyc04g082150	5.95145e-13	4.08956e-07	-1.28586	trans
Chr01	88507011	Solyc06g084080	4.46379e-11	1.4191e-05	-0.590327	trans
Chr01	88507011	Solyc06g082000	1.17283e-08	0.00102695	-0.382881	trans
Chr01	88507011	Solyc12g010750	1.20812e-08	0.00104906	-0.57564	trans
Chr01	88570091	Solyc04g050180	5.6331e-10	0.000104772	0.925226	trans
Chr01	88570091	Solyc04g024420	2.50666e-08	0.00176158	0.76026	trans
Chr01	88613840	Solyc02g081140	6.30752e-09	0.000660584	-0.545021	trans
Chr01	88613840	Solyc09g083030	3.71422e-08	0.00232389	1.37601	trans
Chr01	88671521	Solyc02g081140	3.28187e-09	0.000403612	-0.553637	trans
Chr01	88711706	Solyc01g105420	2.63253e-08	0.00182318	0.837035	trans
Chr01	88824740	Solyc06g072440	1.80791e-08	0.00139688	0.920827	trans
Chr01	88906915	Solyc05g010280	3.42984e-10	7.11281e-05	1.07049	trans
Chr01	88906915	Solyc07g022920	1.0594e-08	0.00095636	0.890142	trans
Chr01	88913739	Solyc08g008020	1.29075e-11	5.32179e-06	-0.601514	trans
Chr01	88913739	Solyc12g044740	2.05977e-08	0.00152875	-0.254613	trans
Chr01	88913739	Solyc07g045260	2.66818e-08	0.00184027	-0.881839	trans
Chr01	89006263	Solyc07g022920	2.49146e-09	0.000329422	0.977931	trans
Chr01	89065865	Solyc10g005670	1.25644e-08	0.00107733	0.460964	trans
Chr01	89182346	Solyc06g072440	5.28898e-14	5.09533e-08	1.75288	trans
Chr01	89182346	Solyc03g043910	4.7824e-12	2.37182e-06	-0.655042	trans
Chr01	89182346	Solyc09g005110	5.90155e-11	1.77471e-05	-1.03398	trans
Chr01	89182346	Solyc06g084080	7.93422e-11	2.24895e-05	-0.854349	trans
Chr01	89182346	Solyc01g011430	1.68204e-10	4.03223e-05	-1.43722	trans
Chr01	89182346	Solyc07g065960	2.25668e-09	0.000306368	-1.52051	trans
Chr01	89182346	Solyc05g053540	7.74593e-09	0.000766332	1.05181	trans
Chr01	89182346	Solyc05g006130	1.68181e-08	0.00132749	-1.17369	trans
Chr01	89182346	Solyc08g079060	1.79063e-08	0.00138761	1.02365	trans
Chr01	89182346	Solyc02g092290	3.67756e-08	0.00230755	-1.29026	trans
Chr01	89284820	Solyc02g024060	2.40217e-08	0.00170724	-0.417251	trans
Chr01	89310886	Solyc05g010280	3.75421e-10	7.61982e-05	0.953818	trans
Chr01	89313602	Solyc03g111160	2.40332e-08	0.00170796	0.639013	trans
Chr01	89407656	Solyc04g082580	8.18036e-09	0.000796779	-0.491877	trans
Chr01	89432276	Solyc05g053540	5.8184e-10	0.000107285	0.789753	trans
Chr01	89432276	Solyc04g082150	7.2317e-09	0.000730459	-1.11797	trans
Chr01	89432276	Solyc06g082000	1.14102e-08	0.00100735	-0.396906	trans
Chr01	89432276	Solyc10g005670	2.67983e-08	0.00184513	0.582991	trans
Chr01	89432276	Solyc12g010750	4.42159e-08	0.00262647	-0.576237	trans
Chr01	89550671	Solyc07g022920	1.29579e-08	0.00110196	0.872568	trans
Chr01	89576223	Solyc05g010280	6.09981e-15	8.16448e-09	1.1246	trans
Chr01	89576223	Solyc02g078590	8.6427e-09	0.000828607	-1.13547	trans
Chr01	89576223	Solyc02g078490	1.04299e-08	0.000945999	0.795122	trans
Chr01	89576223	Solyc03g005990	1.24786e-08	0.00107241	0.902979	trans
Chr01	89576223	Solyc03g121790	5.18973e-08	0.00293832	0.616925	trans
Chr01	8957755	Solyc08g080270	1.02021e-08	0.000931364	-0.561962	trans
Chr01	89628688	Solyc05g008580	6.76847e-10	0.000120923	0.962489	trans
Chr01	89867979	Solyc06g084080	4.56606e-12	2.28377e-06	-0.815006	trans
Chr01	89867979	Solyc06g072440	1.62282e-10	3.92725e-05	1.40407	trans
Chr01	89867979	Solyc10g009220	5.04542e-09	0.000557281	-0.411507	trans
Chr01	89867979	Solyc07g065960	7.17508e-09	0.000726412	-1.34438	trans
Chr01	89867979	Solyc01g011430	1.36165e-08	0.00114194	-1.18475	trans
Chr01	89867979	Solyc03g043910	1.82338e-08	0.00140479	-0.503562	trans
Chr01	89867979	Solyc09g005110	3.35249e-08	0.00216066	-0.816262	trans
Chr01	89898322	Solyc02g071330	1.62357e-08	0.00129487	-0.763399	trans
Chr01	9002766	Solyc07g063590	3.65411e-09	0.000438836	-0.981883	trans
Chr01	9002766	Solyc03g117380	1.72056e-08	0.00134903	0.754368	trans
Chr01	90124310	Solyc01g112080	1.72048e-09	0.000250075	-1.10238	trans
Chr01	90157949	Solyc04g082150	3.69444e-12	1.91448e-06	-1.45404	trans
Chr01	90157949	Solyc06g084080	1.44195e-10	3.58514e-05	-0.67135	trans
Chr01	90157949	Solyc12g010750	1.21293e-09	0.000191154	-0.705937	trans
Chr01	90157949	Solyc06g082000	2.89949e-09	0.000367794	-0.460164	trans
Chr01	90157949	Solyc06g072440	4.41806e-08	0.00262478	1.0795	trans
Chr01	9017463	Solyc07g042900	1.42449e-08	0.00118044	0.884365	trans
Chr01	9094361	Solyc07g063590	4.48549e-09	0.000510505	-0.976731	trans
Chr01	9094361	Solyc03g117380	1.08261e-08	0.000971066	0.762957	trans
Chr01	9140856	Solyc10g080200	2.21241e-08	0.00160978	0.708807	trans
Chr01	926603	Solyc06g083490	1.59882e-13	1.32228e-07	-3.7434	trans
Chr01	926603	Solyc06g083860	9.70017e-10	0.000160557	-0.931731	trans
Chr01	926603	Solyc08g082870	2.44264e-08	0.00172908	-1.62116	trans
Chr01	933611	Solyc02g094140	5.81998e-10	0.000107299	1.06394	trans
Chr01	9349434	Solyc08g080270	5.38787e-09	0.000585722	-0.652077	trans
Chr01	9349434	Solyc06g008150	2.26901e-08	0.0016388	-0.720579	trans
Chr01	941646	Solyc08g076290	2.42054e-10	5.38134e-05	-0.535742	trans
Chr01	9556560	Solyc03g117380	2.49792e-12	1.37948e-06	0.988527	trans
Chr01	9556560	Solyc02g094140	1.33332e-09	0.000205708	1.1082	trans
Chr01	9556560	Solyc02g089230	1.42515e-09	0.000216348	0.768616	trans
Chr01	9578609	Solyc01g007740	4.36648e-12	2.20267e-06	1.83372	trans
Chr01	9578609	Solyc08g074350	1.48755e-08	0.00121712	-0.431557	trans
Chr01	9578609	Solyc01g009610	3.74783e-08	0.00233866	0.595414	trans
Chr01	9756527	Solyc01g008400	6.19955e-13	4.24192e-07	-0.542639	trans
Chr01	9756527	Solyc08g075810	5.57042e-08	0.00309006	1.04869	trans
Chr01	994406	Solyc08g076290	1.86844e-08	0.00142869	-0.586107	trans
Chr02	10012186	Solyc02g020900	2.67626e-09	0.000346639	1.3755	trans
Chr02	10012186	Solyc02g021160	3.05031e-08	0.00202149	0.273797	trans
Chr02	10024833	Solyc02g020900	1.17905e-09	0.000187147	1.43517	trans
Chr02	10032721	Solyc02g021160	2.55477e-11	9.09082e-06	0.371651	trans
Chr02	10032721	Solyc02g021100	1.68257e-09	0.000245735	-0.324267	trans
Chr02	10032721	Solyc02g021230	2.88406e-08	0.0019445	-0.463018	trans
Chr02	10032721	Solyc02g020900	3.4132e-08	0.00218727	1.50433	trans
Chr02	10034851	Solyc02g020900	1.34127e-09	0.000206709	1.49689	trans
Chr02	10034851	Solyc02g021160	1.64019e-08	0.00130446	0.298231	trans
Chr02	10044328	Solyc02g020900	9.40667e-10	0.000156643	1.3405	trans
Chr02	10188090	Solyc03g111130	5.15341e-08	0.00292434	-0.534384	trans
Chr02	10213033	Solyc02g020900	5.76198e-09	0.000616478	1.36343	trans
Chr02	10215180	Solyc02g030300	4.23143e-15	6.04597e-09	1.73131	trans
Chr02	10215180	Solyc02g021140	2.47816e-13	1.93794e-07	-0.623379	trans
Chr02	10215180	Solyc02g005350	3.65548e-12	1.89551e-06	0.636953	trans
Chr02	10215180	Solyc02g020900	3.56262e-10	7.32209e-05	1.84419	trans
Chr02	10215180	Solyc02g021100	9.72579e-09	0.000900489	-0.342957	trans
Chr02	10215180	Solyc02g021160	2.7408e-08	0.00187554	0.352573	trans
Chr02	10215180	Solyc02g036310	3.59792e-08	0.00227036	1.08273	trans
Chr02	10235915	Solyc02g021100	1.52439e-13	1.27073e-07	-0.4024	trans
Chr02	10235915	Solyc02g021160	2.39707e-10	5.34097e-05	0.376985	trans
Chr02	10235915	Solyc02g021140	8.17578e-10	0.000140002	-0.520913	trans
Chr02	10235915	Solyc02g020900	2.48269e-08	0.00174961	1.60401	trans
Chr02	10235915	Solyc02g050180	3.35819e-08	0.00216282	0.44968	trans
Chr02	10235915	Solyc02g021230	4.75944e-08	0.00276595	-0.482856	trans
Chr02	10238032	Solyc02g020900	9.12653e-09	0.000862099	1.39987	trans
Chr02	10244775	Solyc02g020900	8.37463e-10	0.000142819	1.46762	trans
Chr02	1025824	Solyc02g020900	1.99243e-10	4.59773e-05	1.48478	trans
Chr02	10277966	Solyc02g020900	3.04835e-09	0.000381563	1.33896	trans
Chr02	10338327	Solyc02g020900	5.88377e-10	0.000108153	1.4271	trans
Chr02	10341867	Solyc06g053200	1.55875e-12	9.20858e-07	1.51788	trans
Chr02	10341867	Solyc02g021140	1.16944e-09	0.000186038	-0.479544	trans
Chr02	10341867	Solyc02g030300	6.94159e-09	0.000709021	1.21487	trans
Chr02	10351233	Solyc02g020900	3.05492e-09	0.000382286	1.36945	trans
Chr02	10380762	Solyc08g067440	5.73233e-08	0.0031522	-0.64687	trans
Chr02	10427076	Solyc02g021160	8.52523e-13	5.53059e-07	0.370074	trans
Chr02	10427076	Solyc02g020900	1.46081e-11	5.8444e-06	1.6742	trans
Chr02	10427076	Solyc02g021100	3.50346e-11	1.16812e-05	-0.330214	trans
Chr02	10427076	Solyc02g050180	5.33336e-11	1.63627e-05	0.462601	trans
Chr02	10427076	Solyc02g021230	2.56421e-10	5.63099e-05	-0.486847	trans
Chr02	10427076	Solyc02g030300	1.92351e-08	0.00145766	1.13896	trans
Chr02	10427076	Solyc02g021140	2.3608e-08	0.00168668	-0.429284	trans
Chr02	10485122	Solyc02g061850	2.31572e-08	0.00166324	-0.560235	trans
Chr02	10486632	Solyc02g021160	7.45518e-09	0.000746224	0.344215	trans
Chr02	10486632	Solyc02g021230	1.7652e-08	0.00137369	-0.488166	trans
Chr02	1049810	Solyc02g020900	1.59522e-08	0.00127873	1.17932	trans
Chr02	10510600	Solyc02g020900	1.0826e-08	0.000971066	1.20275	trans
Chr02	10518455	Solyc12g019990	7.45905e-09	0.000746456	-1.25733	trans
Chr02	10530253	Solyc02g061850	2.60861e-09	0.000340564	-0.593633	trans
Chr02	10555803	Solyc02g020900	1.93002e-08	0.00146114	1.39014	trans
Chr02	10561947	Solyc02g021160	1.63053e-14	1.78617e-08	0.417139	trans
Chr02	10561947	Solyc02g020900	6.43848e-12	3.04127e-06	1.81465	trans
Chr02	10561947	Solyc02g050180	4.04019e-11	1.3102e-05	0.497149	trans
Chr02	10561947	Solyc02g030300	4.90173e-09	0.000545278	1.26004	trans
Chr02	10561947	Solyc02g021140	6.2911e-09	0.000659293	-0.474634	trans
Chr02	10561947	Solyc02g021230	1.81564e-08	0.0014007	-0.472794	trans
Chr02	10561947	Solyc02g021100	2.54703e-08	0.00178083	-0.306247	trans
Chr02	10585824	Solyc02g020900	4.20527e-08	0.00253617	1.28559	trans
Chr02	10671686	Solyc02g020900	8.22499e-09	0.00080005	1.33799	trans
Chr02	10677248	Solyc03g025680	3.94368e-11	1.28291e-05	-0.376847	trans
Chr02	10682086	Solyc02g061850	5.1658e-11	1.59684e-05	-0.699954	trans
Chr02	10689521	Solyc02g020900	1.87241e-09	0.000267096	1.4729	trans
Chr02	10689521	Solyc02g021160	6.00452e-08	0.00325719	0.285449	trans
Chr02	10697116	Solyc02g061850	3.44626e-09	0.000419426	-0.666573	trans
Chr02	10697615	Solyc02g021160	1.97178e-11	7.41887e-06	0.315541	trans
Chr02	10697615	Solyc02g020900	3.79497e-10	7.68381e-05	1.41263	trans
Chr02	10697615	Solyc02g021100	4.8116e-09	0.000537622	-0.267566	trans
Chr02	10697615	Solyc02g021230	1.42273e-08	0.00117922	-0.398658	trans
Chr02	10697615	Solyc02g030300	3.10349e-08	0.00204768	1.00769	trans
Chr02	10702856	Solyc02g061850	3.02022e-11	1.04094e-05	-0.707957	trans
Chr02	10709458	Solyc02g020900	4.37325e-09	0.000501658	1.28372	trans
Chr02	10709458	Solyc02g021480	3.39442e-08	0.00217854	0.832611	trans
Chr02	10731830	Solyc02g020900	1.7121e-08	0.00134424	1.33364	trans
Chr02	10775194	Solyc02g020900	1.82163e-08	0.00140397	1.36053	trans
Chr02	10778536	Solyc02g061850	3.58752e-11	1.19186e-05	-0.706004	trans
Chr02	10794187	Solyc02g020900	3.37872e-09	0.000412872	1.48466	trans
Chr02	10821424	Solyc02g020900	6.77491e-09	0.000696981	1.30567	trans
Chr02	10842350	Solyc02g020900	1.61464e-09	0.000238105	1.41454	trans
Chr02	10855411	Solyc02g020900	5.93757e-09	0.000631013	1.36842	trans
Chr02	1087118	Solyc06g074780	5.03795e-15	7.04488e-09	2.56619	trans
Chr02	1087118	Solyc08g067440	1.20611e-09	0.000190414	-0.888623	trans
Chr02	1087118	Solyc11g017070	9.97328e-09	0.00091625	-0.671583	trans
Chr02	1087118	Solyc07g007500	2.28938e-08	0.00164943	-0.658818	trans
Chr02	1087118	Solyc03g111130	5.01785e-08	0.00287159	-0.923889	trans
Chr02	10873757	Solyc02g021160	1.79268e-12	1.04297e-06	0.388774	trans
Chr02	10873757	Solyc02g021230	1.23391e-10	3.17326e-05	-0.524497	trans
Chr02	10873757	Solyc02g020900	1.36249e-10	3.4326e-05	1.70861	trans
Chr02	10873757	Solyc02g021100	6.50623e-10	0.000117157	-0.33162	trans
Chr02	10873757	Solyc02g050180	1.02937e-09	0.000168657	0.463546	trans
Chr02	10873757	Solyc02g021140	1.40565e-09	0.00021419	-0.487982	trans
Chr02	10878932	Solyc02g020900	2.35656e-10	5.26628e-05	1.49859	trans
Chr02	10886365	Solyc02g020900	1.54956e-08	0.00125189	1.37241	trans
Chr02	10913059	Solyc02g021160	1.11203e-11	4.74142e-06	0.363769	trans
Chr02	10913059	Solyc02g021100	5.51082e-10	0.000103038	-0.320503	trans
Chr02	10913059	Solyc02g020900	1.32928e-08	0.00112261	1.48814	trans
Chr02	10913059	Solyc02g021230	2.01853e-08	0.0015073	-0.451082	trans
Chr02	10916823	Solyc02g020900	3.81851e-08	0.00236925	1.35869	trans
Chr02	10922915	Solyc02g021160	7.96191e-14	7.2644e-08	0.387595	trans
Chr02	10922915	Solyc02g020900	5.96314e-12	2.85757e-06	1.72226	trans
Chr02	10922915	Solyc02g021230	1.18474e-10	3.07531e-05	-0.500907	trans
Chr02	10922915	Solyc02g021100	1.21013e-10	3.12442e-05	-0.327221	trans
Chr02	10922915	Solyc02g050180	2.57398e-10	5.64909e-05	0.455171	trans
Chr02	10922915	Solyc02g021140	1.07607e-09	0.000174567	-0.468386	trans
Chr02	10922915	Solyc02g030300	1.5035e-08	0.0012258	1.16187	trans
Chr02	10927107	Solyc03g081310	2.46987e-08	0.00174292	-0.478814	trans
Chr02	10941133	Solyc02g020900	2.54694e-09	0.000334577	1.41277	trans
Chr02	10998515	Solyc02g021160	2.0901e-08	0.00154392	0.280928	trans
Chr02	11035566	Solyc02g020900	1.87744e-08	0.00143397	1.33003	trans
Chr02	11067384	Solyc03g081310	2.77956e-09	0.000356707	-0.440917	trans
Chr02	11067384	Solyc02g005180	1.34742e-08	0.00113339	1.03779	trans
Chr02	11071639	Solyc02g061850	2.9234e-09	0.000369991	-0.588487	trans
Chr02	11105142	Solyc02g020900	1.88284e-08	0.00143642	1.36656	trans
Chr02	11115835	Solyc02g020900	8.12948e-09	0.000793414	1.38126	trans
Chr02	11134724	Solyc02g061850	1.79368e-11	6.87634e-06	-0.714469	trans
Chr02	11174606	Solyc02g020900	2.00406e-08	0.00149993	1.33493	trans
Chr02	11185144	Solyc03g025680	4.14302e-08	0.00251081	-0.313778	trans
Chr02	1119167	Solyc02g020900	3.29143e-08	0.00213302	1.2935	trans
Chr02	11198208	Solyc02g021160	2.28069e-13	1.80483e-07	0.379181	trans
Chr02	11198208	Solyc02g020900	1.29663e-11	5.33981e-06	1.6871	trans
Chr02	11198208	Solyc02g021230	2.1475e-10	4.88779e-05	-0.491327	trans
Chr02	11198208	Solyc02g021100	3.85602e-10	7.78197e-05	-0.317374	trans
Chr02	11198208	Solyc02g050180	5.4808e-10	0.00010262	0.444753	trans
Chr02	11198208	Solyc02g021140	1.22276e-09	0.000192342	-0.463428	trans
Chr02	11198208	Solyc02g030300	1.08475e-08	0.000972307	1.16232	trans
Chr02	11209774	Solyc02g021100	2.17288e-12	1.22604e-06	-0.361447	trans
Chr02	11209774	Solyc02g021160	1.03738e-08	0.000942473	0.323604	trans
Chr02	11209774	Solyc02g021140	2.06552e-08	0.00153148	-0.450496	trans
Chr02	11209774	Solyc06g053200	3.52204e-08	0.00223623	1.24775	trans
Chr02	1122365	Solyc01g107210	3.84133e-08	0.00237875	0.6916	trans
Chr02	1122365	Solyc02g061850	4.47735e-08	0.00264878	-0.710833	trans
Chr02	11228113	Solyc02g061850	2.25277e-11	8.24346e-06	-0.716097	trans
Chr02	11247457	Solyc02g020900	5.34273e-11	1.63831e-05	1.455	trans
Chr02	11247457	Solyc02g021160	4.38621e-08	0.0026124	0.264874	trans
Chr02	11247457	Solyc02g021480	5.56943e-08	0.00308958	0.850088	trans
Chr02	11250898	Solyc02g050180	2.99195e-08	0.00199399	0.464921	trans
Chr02	11291128	Solyc02g061850	2.10761e-08	0.00155378	-0.606492	trans
Chr02	11323766	Solyc02g020900	4.28267e-11	1.37364e-05	1.61033	trans
Chr02	11323766	Solyc02g021480	1.15457e-08	0.00101537	0.977134	trans
Chr02	11362173	Solyc02g020900	5.66809e-09	0.000608879	1.40524	trans
Chr02	11390556	Solyc02g020900	2.42757e-10	5.39421e-05	1.46018	trans
Chr02	11390556	Solyc02g030300	2.07523e-08	0.00153642	1.04346	trans
Chr02	11417461	Solyc02g021160	8.12968e-12	3.69381e-06	0.375714	trans
Chr02	11417461	Solyc02g020900	1.92964e-09	0.000272999	1.60098	trans
Chr02	11417461	Solyc02g021100	5.10296e-09	0.000561836	-0.313466	trans
Chr02	11417461	Solyc06g053200	3.07747e-08	0.00203491	1.25887	trans
Chr02	11418612	Solyc02g020900	1.21392e-08	0.00105205	1.28397	trans
Chr02	11419655	Solyc06g065020	1.67816e-08	0.00132569	0.854219	trans
Chr02	11419655	Solyc09g005470	2.41247e-08	0.001713	1.49796	trans
Chr02	11419655	Solyc11g012100	4.81557e-08	0.00278896	-0.381752	trans
Chr02	11475391	Solyc02g020900	4.46008e-08	0.00264198	1.31878	trans
Chr02	1148394	Solyc02g020900	1.12257e-08	0.000996131	1.34719	trans
Chr02	11501730	Solyc02g021160	1.08689e-13	9.46922e-08	0.386569	trans
Chr02	11501730	Solyc02g020900	7.091e-12	3.30359e-06	1.71992	trans
Chr02	11501730	Solyc02g021100	1.01444e-10	2.73e-05	-0.328782	trans
Chr02	11501730	Solyc02g021230	1.55459e-10	3.80301e-05	-0.499039	trans
Chr02	11501730	Solyc02g050180	2.15305e-10	4.8972e-05	0.457429	trans
Chr02	11501730	Solyc02g021140	1.95767e-09	0.000275927	-0.46294	trans
Chr02	11501730	Solyc02g030300	1.50232e-08	0.00122517	1.16356	trans
Chr02	11504903	Solyc01g107210	4.05845e-08	0.00247331	0.688843	trans
Chr02	11504903	Solyc02g061850	4.70866e-08	0.00274466	-0.708078	trans
Chr02	11519383	Solyc02g020900	1.54845e-08	0.00125137	1.3735	trans
Chr02	11542531	Solyc02g021160	5.8705e-13	4.04762e-07	0.374659	trans
Chr02	11542531	Solyc02g021230	2.60578e-11	9.21929e-06	-0.511441	trans
Chr02	11542531	Solyc02g020900	4.71812e-11	1.48436e-05	1.65181	trans
Chr02	11542531	Solyc02g050180	4.71152e-10	9.09473e-05	0.446696	trans
Chr02	11542531	Solyc02g021100	6.37294e-10	0.000115244	-0.314506	trans
Chr02	11542531	Solyc02g021140	7.63863e-09	0.000758546	-0.444837	trans
Chr02	11542531	Solyc02g030300	2.38399e-08	0.00169838	1.14043	trans
Chr02	11586598	Solyc02g020900	1.34295e-09	0.000206903	1.43999	trans
Chr02	1161143	Solyc02g027080	5.7898e-12	2.79225e-06	0.855089	trans
Chr02	11630923	Solyc02g061850	3.99754e-12	2.0439e-06	-0.727977	trans
Chr02	11636778	Solyc07g062810	3.52072e-10	7.25451e-05	-0.943866	trans
Chr02	11636778	Solyc03g081310	4.6374e-09	0.000523523	-0.612726	trans
Chr02	11639114	Solyc02g020900	1.17454e-08	0.00102777	1.33502	trans
Chr02	11661967	Solyc02g020900	1.32174e-08	0.0011181	1.3466	trans
Chr02	11670271	Solyc02g020900	3.3362e-08	0.00215342	1.33978	trans
Chr02	11692345	Solyc02g020900	1.8768e-08	0.00143363	1.28492	trans
Chr02	11702754	Solyc02g020900	9.38019e-09	0.000879075	1.37222	trans
Chr02	11703138	Solyc12g027770	2.29169e-08	0.00165065	0.668204	trans
Chr02	11752815	Solyc02g020900	2.38197e-10	5.31615e-05	1.95218	trans
Chr02	11752815	Solyc02g030300	2.96957e-10	6.3386e-05	1.53643	trans
Chr02	11752815	Solyc02g021160	3.9097e-09	0.000461992	0.388693	trans
Chr02	11771743	Solyc02g020900	1.01491e-08	0.000928002	1.41378	trans
Chr02	11783300	Solyc02g021160	2.15686e-10	4.90355e-05	0.356721	trans
Chr02	11783300	Solyc02g050180	8.21162e-09	0.000799045	0.440337	trans
Chr02	11783300	Solyc02g020900	1.14391e-08	0.00100928	1.54525	trans
Chr02	11799323	Solyc02g020900	2.1394e-09	0.000294271	1.38005	trans
Chr02	11863286	Solyc02g061850	7.47719e-11	2.14077e-05	-0.648579	trans
Chr02	11863286	Solyc05g010280	8.66396e-09	0.000830167	0.826898	trans
Chr02	11875716	Solyc02g020900	1.68152e-08	0.00132732	1.37901	trans
[truncated: 42,800 more rows]
