# Supplementary material for: Genome-wide association study of eigenvectors provides genetic insights into selective breeding for tomato metabolites
Source: BMC Biol. 2022 May 24;20:120. doi: 10.1186/s12915-022-01327-x (PMC9128223; doi:10.1186/s12915-022-01327-x)
Supplement: Supplementary file 1 — Additional file 1: Table S1. Summary of the sampled collection of tomato. Table S2. Information of 258 selected metabolites from 980 metabolites. Table S3. Putative EigenGWAS and π domestication sweeps. Table S4. Putative EigenGWAS and π improvement sweeps. Table S5. Genes within the putative EigenGWAS domestication sweeps. Table S6. Genes within the putative EigenGWAS improvement sweeps. Table S7. GO enrichment analysis of DEGs. Table S8. KEGG enrichment analysis of DEGs. Table S9. Summary of 29 genes/QTLs associated with tomato plant and fruit. Table S10. Summary of 12 significant association signals related polyphenols during domestication and improvement. Table S11. β-D-glucopyranosyl-caffeic acid (DGPC acid) selected genes in Eigen domestication and improvement. Table S12. The results of eQTL within the PIM and CER groups. Table S13. The results of eQTL within the CER and BIG groups. Table S14. N',N”,N”'-Trisinapoylspermine (TSPM) selected genes in Eigen domestication and improvement. Table S15. The primers of SlCGT used for the qRT-PCR experiment. [file 12915_2022_1327_MOESM1_ESM.zip › Additional file 1/Table S9.xlsx]

## Sheet: Table S9
Table S9 Summary of 29 genes/QTLs associated with tomato plant and fruit.
Trait	Gene/QTL	Chromosome	linked marker	π		EigenGWAS		Gene/QTL function	Reference
				PIM-CER	CER-BIG	PIM-CER	CER-BIG
fruit weight	CNR/fw2.2*	ch02		~	IS033	~	EIS058	Cell number regulator 1	26
	SlKLUH/fw3.2*	ch03		~	IS054	~	8,236 bp from EIS119	Cytochrome P450	27
	CSR/fw11.3*	ch11		~	IS131	~	20,992 bp from EIS276	FANTASTIC four-like protein	28
	fw1.1	ch01	TG301, TG125	DS002	IS003	EDS001	~	~	29
	fw2.3	ch02	CG59, TG154	~	1,023,379 bp from IS035	~	793,379 from EIS060	~	29
	fw9.3	ch09	CT74, TG328	~	IS110-IS113	~	EIS263-EIS265	~	29
	fw7.2	ch07	TG183	73,971 bp from DS133	~	755,560 bp from EDS157	~	~	30
	lcn12.1	ch12	TG565	204,436 bp from DS180	~	214,436 bp from EDS213	~	~	30
	lcn10.1	ch10	CT234	~	482,450 bp from IS115	~	712,450 bp from EIS267	~	30
	fw2.1	ch02	cTOD_16_E7, TG151	~	IS032-IS034	~	EIS057-EIS059	~	31
	fw3.1	ch03	TG246, SSR320	~	1,775,197 bp from IS054	~	454,340 bp from EIS118	~	31
	fw11.1	ch11	TG400, TG26	~	IS131	~	EIS276	~	31
	lcn2.2	ch02	T347, TG167	~	IS033	~	EIS058	~	32
multilocular	fas/SlCLV3*	ch11		~	379,297 bp from IS130	~	299,297 bp from EIS275	Clavata3/ESR (CLE) gene family member	33
self pollination	SE3.1*	ch03		12,471 bp from DS043	12,471 bp from DS051	~	112.471 bp from EIS115	Zinc finger family protein	34
Circadian clock	LNK2*	ch01		~	IS007	~	EIS024	Agglutinin-like protein ALA1	35
	EID1*	ch09		~	IS109	~	EIS261	Phytochrome A-associated F-box protein; Cyclin-like F-box	36
Glycoalkaloid	GAME9*	ch01		~	109,370 bp from IS014	~	129,370 bp from EIS031	Ethylene responsive transcription factor 1b	37
Esculeoside A	GORKY*	ch03		~	IS056	~	EIS121	Proton-dependent oligopeptide transport family protein	38
BRIX	Lin5*	ch09		DS149	35,480 bp from IS099	~	105,480 bp from EIS236	Beta-fructofuranosidase	39
Malic acid	SlALMT9*	ch06		DS088	491,305 bp from IS064	327,629 bp from EDS136	EIS153	Aluminum-activated malate transporter-like	40
Methylsalicylate	SlSAMT*	ch09		DS155	230,433 bp from IS113	EDS183	EIS265	Salicylic acid carboxyl methyltransferase	41
Guaiacol	NSGT1*	ch09		DS154	168,56 bp from IS111	50,883 bp from EDS181	86,856 bp from EIS264	1-aminocyclopropane-1-carboxylate oxidase-like protein	42
	CTOMT1*	ch10		~	~	~	EIS266	O-methyltransferase-like protein	43
Branched-Chain amino acid catabolism	SlBCAT2*	ch07		~	~	EDS151	EIS177	Branched-chain-amino-acid aminotransferase	44
Fruit firmness (pectate lyase)	fir3-4/PL*	ch03		~	~	~	EIS118	Pectate lyase	45
Hexanol and Z-3-hexenol	ADH2*	ch09		~	IS103	~	EIS244	alcohol dehydrogenase-2	46
sucrose	sucr*	ch03		DS034	IS046	EDS073	308,129 bp from EIS109	Acid beta-fructofuranosidase；Glycoside hydrolase	47
salt tolerance	SlHAK20*	ch04		DS050	~	220,690 bp from EDS083	413,478 bp from EIS124	Potassium transporter 17	48
* It shows these genes were cloned.
