# Supplementary material for: Genome-wide association study of eigenvectors provides genetic insights into selective breeding for tomato metabolites
Source: BMC Biol. 2022 May 24;20:120. doi: 10.1186/s12915-022-01327-x (PMC9128223; doi:10.1186/s12915-022-01327-x)
Supplement: Supplementary file 1 — Additional file 1: Table S1. Summary of the sampled collection of tomato. Table S2. Information of 258 selected metabolites from 980 metabolites. Table S3. Putative EigenGWAS and π domestication sweeps. Table S4. Putative EigenGWAS and π improvement sweeps. Table S5. Genes within the putative EigenGWAS domestication sweeps. Table S6. Genes within the putative EigenGWAS improvement sweeps. Table S7. GO enrichment analysis of DEGs. Table S8. KEGG enrichment analysis of DEGs. Table S9. Summary of 29 genes/QTLs associated with tomato plant and fruit. Table S10. Summary of 12 significant association signals related polyphenols during domestication and improvement. Table S11. β-D-glucopyranosyl-caffeic acid (DGPC acid) selected genes in Eigen domestication and improvement. Table S12. The results of eQTL within the PIM and CER groups. Table S13. The results of eQTL within the CER and BIG groups. Table S14. N',N”,N”'-Trisinapoylspermine (TSPM) selected genes in Eigen domestication and improvement. Table S15. The primers of SlCGT used for the qRT-PCR experiment. [file 12915_2022_1327_MOESM1_ESM.zip › Additional file 1/Table S8.xlsx]

## Sheet: Table S8
Table S8 KEGG enrichment analysis of DEGs.
Process	ID Description	P-value	Gene ID	Gene number
Domestication	sly00010 Glycolysis/Gluconeogenesis	0.00837805	Solyc09g064370/Solyc06g050990/Solyc07g006790/Solyc11g071290/Solyc02g084660/Solyc06g072160/Solyc10g054870/Solyc04g008590/Solyc06g005490/Solyc06g071920/Solyc04g005080/Solyc08g083280/Solyc07g005390/Solyc08g077180/Solyc06g072580/Solyc08g016750/Solyc06g066440	17
	sly00620 Pyruvate metabolism	0.0144358	Solyc09g064370/Solyc07g006790/Solyc11g071290/Solyc08g013860/Solyc02g084660/Solyc06g072160/Solyc04g008590/Solyc09g013080/Solyc04g005080/Solyc08g066850/Solyc08g083280/Solyc08g077180/Solyc06g072580/Solyc08g016750	14
	sly04145 Phagosome	0.0172548	Solyc03g116990/Solyc08g067480/Solyc02g091870/Solyc03g025730/Solyc10g086760/Solyc04g081090/Solyc03g122090/Solyc06g075400/Solyc10g007390/Solyc07g017510/Solyc12g049590/Solyc06g035970	12
	sly00061 Fatty acid biosynthesis	0.0198868	Solyc08g006560/Solyc06g053480/Solyc06g083380/Solyc11g008680/Solyc09g013080/Solyc03g097390/Solyc07g045290/Solyc02g070790	8
	sly00350 Tyrosine metabolism	0.0589061	Solyc09g064370/Solyc11g071290/Solyc06g072160/Solyc08g083280/Solyc08g074690/Solyc08g041870/Solyc07g054280	7
	sly00564 Glycerophospholipid metabolism	0.0820786	Solyc12g040790/Solyc07g009490/Solyc08g082340/Solyc03g115370/Solyc10g008640/Solyc12g042890/Solyc08g068580/Solyc05g008580/Solyc08g067160/Solyc01g104880/Solyc06g068090	11
	sly00051 Fructose and mannose metabolism	0.0921762	Solyc06g051270/Solyc10g054870/Solyc07g006070/Solyc06g005490/Solyc11g042850/Solyc08g008670/Solyc06g066440/Solyc02g091490	8
	sly00920 Sulfur metabolism	0.0924553	Solyc12g013560/Solyc10g012370/Solyc02g032860/Solyc12g008780/Solyc02g067180	5
	sly00071 Fatty acid degradation	0.108225	Solyc09g064370/Solyc11g071290/Solyc02g084660/Solyc06g072160/Solyc06g053670/Solyc08g083280/Solyc07g045290	7
	sly00860 Porphyrin and chlorophyll metabolism	0.11059	Solyc01g102410/Solyc05g032660/Solyc12g013710/Solyc01g080860/Solyc06g053980/Solyc03g115980	6
	sly01240 Biosynthesis of cofactors	0.116084	Solyc01g102410/Solyc02g082190/Solyc02g093990/Solyc02g084660/Solyc06g051270/Solyc01g080860/Solyc07g021630/Solyc07g065590/Solyc07g064160/Solyc07g055850/Solyc12g098490/Solyc09g061680/Solyc05g053480/Solyc08g077180/Solyc05g012090/Solyc02g093290/Solyc01g006280/Solyc08g008670/Solyc02g070790/Solyc04g008990/Solyc03g044890/Solyc01g089970/Solyc05g005250	23
	sly00100 Steroid biosynthesis	0.120192	Solyc10g055680/Solyc02g063546/Solyc06g082980/Solyc08g079570/Solyc02g086180	5
	sly00562 Inositol phosphate metabolism	0.132181	Solyc06g050990/Solyc10g054870/Solyc06g005490/Solyc06g076950/Solyc07g017510/Solyc03g096070/Solyc12g049590/Solyc03g044890	8
	sly01230 Biosynthesis of amino acids	0.136715	Solyc11g066890/Solyc03g044660/Solyc06g060790/Solyc10g054870/Solyc01g018020/Solyc06g005490/Solyc10g012370/Solyc07g021630/Solyc07g064280/Solyc06g071920/Solyc10g038080/Solyc12g098490/Solyc08g041870/Solyc08g077180/Solyc01g097460/Solyc05g013380/Solyc12g008780/Solyc06g007180/Solyc02g067180/Solyc01g091190	20
	sly01200 Carbon metabolism	0.137152	Solyc09g064370/Solyc07g006790/Solyc11g071290/Solyc08g013860/Solyc10g054870/Solyc01g018020/Solyc04g008590/Solyc06g005490/Solyc10g012370/Solyc06g071920/Solyc09g013080/Solyc08g007040/Solyc04g005080/Solyc12g098490/Solyc07g005390/Solyc08g077180/Solyc01g097460/Solyc05g013380/Solyc01g006280/Solyc06g072580/Solyc12g008780/Solyc08g016750/Solyc02g082760/Solyc06g066440	24
	sly00250 Alanine_aspartate and glutamate metabolism	0.155355	Solyc06g064880/Solyc07g041280/Solyc08g041870/Solyc05g013380/Solyc06g007180/Solyc03g098240	6
	sly00270 Cysteine and methionine metabolism	0.172766	Solyc09g082460/Solyc10g012370/Solyc07g021630/Solyc08g041870/Solyc01g080380/Solyc12g008780/Solyc07g026900/Solyc07g026650/Solyc02g067180/Solyc09g092380/Solyc02g091990	11
	sly00770 Pantothenate and CoA biosynthesis	0.185483	Solyc02g084660/Solyc07g043590/Solyc07g021630/Solyc09g061680/Solyc05g005250	5
	sly00310 Lysine degradation	0.194895	Solyc02g084660/Solyc07g017610/Solyc03g082860/Solyc12g096990	4
	sly00730 Thiamine metabolism	0.218787	Solyc02g093990/Solyc07g064160/Solyc05g053480	3
Improvement	sly00909 Sesquiterpenoid and triterpenoid biosynthesis	0.00755786	Solyc12g006570/Solyc02g063546/Solyc02g079890/Solyc12g088880/Solyc06g059885	5
	sly00562 Inositol phosphate metabolism	0.00797322	Solyc06g050990/Solyc12g019880/Solyc10g054870/Solyc06g005490/Solyc09g008485/Solyc06g076950/Solyc07g017510/Solyc12g049590/Solyc03g044890	9
	sly04120 Ubiquitin mediated proteolysis	0.0161769	Solyc01g005840/Solyc06g063100/Solyc02g070460/Solyc03g096870/Solyc06g070980/Solyc10g012240/Solyc08g008130/Solyc06g043150/Solyc12g088680/Solyc12g014320/Solyc04g011430/Solyc04g079970/Solyc01g056340	13
	sly00760 Nicotinate and nicotinamide metabolism	0.0239956	Solyc07g065590/Solyc09g009690/Solyc01g008560/Solyc02g093290	4
	sly00940 Phenylpropanoid biosynthesis	0.0318521	Solyc02g087190/Solyc07g055190/Solyc05g046010/Solyc02g030480/Solyc01g096670/Solyc12g005790/Solyc02g082090/Solyc01g009370/Solyc01g107590/Solyc10g050160/Solyc03g119980/Solyc10g078890/Solyc01g010390/Solyc01g015080/Solyc06g050440/Solyc02g069690/Solyc07g008380	17
	sly00460 Cyanoamino acid metabolism	0.0492344	Solyc01g094790/Solyc01g010390/Solyc12g098490/Solyc03g114790/Solyc08g065490	5
	sly00670 One carbon pool by folate	0.0567916	Solyc12g098490/Solyc08g065490/Solyc01g006280	3
	sly04145 Phagosome	0.0593855	Solyc03g116990/Solyc02g091870/Solyc04g081090/Solyc02g087880/Solyc09g098445/Solyc07g017510/Solyc12g049590/Solyc06g067880	8
	sly00400 Phenylalanine_tyrosine and tryptophan biosynthesis	0.0727081	Solyc06g074530/Solyc11g066890/Solyc10g038080/Solyc08g041870/Solyc04g009620	5
	sly00350 Tyrosine metabolism	0.0951906	Solyc09g064370/Solyc08g083280/Solyc08g074690/Solyc08g041870/Solyc07g054280/	5
	sly00250 Alanine_aspartate and glutamate metabolism	0.107616	Solyc06g064880/Solyc07g041280/Solyc08g041870/Solyc03g114790/Solyc06g007180	5
	sly01230 Biosynthesis of amino acids	0.114984	Solyc06g074530/Solyc11g066890/Solyc06g060790/Solyc10g054870/Solyc06g005490/Solyc01g094790/Solyc06g071920/Solyc10g038080/Solyc12g098490/Solyc08g041870/Solyc08g065490/Solyc02g092260/Solyc08g076990/Solyc06g007180/Solyc04g009620/	15
	sly04070 Phosphatidylinositol signaling system	0.132624	Solyc12g019880/Solyc09g008485/Solyc07g017510/Solyc12g049590/Solyc07g006580/Solyc03g044890	6
	sly00941 Flavonoid biosynthesis	0.141894	Solyc01g096670/Solyc01g009370/Solyc10g050160/Solyc07g008380/Solyc05g053550	5
	sly00240 Pyrimidine metabolism	0.149263	Solyc02g082190/Solyc04g012060/Solyc07g021750/Solyc09g009690/Solyc01g089970/	5
	sly00945 Stilbenoid_diarylheptanoid and gingerol biosynthesis	0.149842	Solyc01g096670/Solyc01g009370/Solyc10g050160/Solyc07g008380	4
	sly00950 Isoquinoline alkaloid biosynthesis	0.153037	Solyc08g074690/Solyc08g041870/Solyc07g054280	3
	sly00710 Carbon fixation in photosynthetic organisms	0.15838	Solyc08g013860/Solyc02g063490/Solyc10g054870/Solyc06g005490/Solyc06g071920/Solyc02g085950	6
	sly01240 Biosynthesis of cofactors	0.167393	Solyc01g102410/Solyc02g082190/Solyc07g065590/Solyc11g069290/Solyc05g053790/Solyc07g055850/Solyc12g098490/Solyc08g065490/Solyc05g012090/Solyc01g008560/Solyc02g093290/Solyc01g006280/Solyc08g008670/Solyc03g044890/Solyc01g089970/Solyc05g005250	16
	sly03060 Protein export	0.167956	Solyc03g116990/Solyc11g062270/Solyc12g009990/Solyc09g009180	4
