# Supplementary material for: Genome-wide association study of eigenvectors provides genetic insights into selective breeding for tomato metabolites
Source: BMC Biol. 2022 May 24;20:120. doi: 10.1186/s12915-022-01327-x (PMC9128223; doi:10.1186/s12915-022-01327-x)
Supplement: Supplementary file 1 — Additional file 1: Table S1. Summary of the sampled collection of tomato. Table S2. Information of 258 selected metabolites from 980 metabolites. Table S3. Putative EigenGWAS and π domestication sweeps. Table S4. Putative EigenGWAS and π improvement sweeps. Table S5. Genes within the putative EigenGWAS domestication sweeps. Table S6. Genes within the putative EigenGWAS improvement sweeps. Table S7. GO enrichment analysis of DEGs. Table S8. KEGG enrichment analysis of DEGs. Table S9. Summary of 29 genes/QTLs associated with tomato plant and fruit. Table S10. Summary of 12 significant association signals related polyphenols during domestication and improvement. Table S11. β-D-glucopyranosyl-caffeic acid (DGPC acid) selected genes in Eigen domestication and improvement. Table S12. The results of eQTL within the PIM and CER groups. Table S13. The results of eQTL within the CER and BIG groups. Table S14. N',N”,N”'-Trisinapoylspermine (TSPM) selected genes in Eigen domestication and improvement. Table S15. The primers of SlCGT used for the qRT-PCR experiment. [file 12915_2022_1327_MOESM1_ESM.zip › Additional file 1/Table S4.xlsx]

## Sheet: Table S4
Table S4 Putative EigenGWAS and π improvement sweeps.
Eigen Sweep	Chromosome	Start	End	Length (bp)	P	Negative log10P			π Sweep	Chromsome	Start	End	Length (bp)	πBIG *10-3	πCER *10-3	πCER/πBIG
EIS001	ch01	50000	220000	170000	5.68116e-08	7.47126			IS001	ch01	3600000	3820000	220000	0.16227	1.44626	8.91266
EIS002	ch01	1920000	2020000	100000	6.0618e-05	4.2174			IS002	ch01	38650000	38780000	130000	0.229675	1.70636	7.42946
EIS003	ch01	3590000	3700000	110000	2.87199e-05	4.65409			IS003	ch01	62600000	63180000	580000	0.196451	1.5792	8.03862
EIS004	ch01	4510000	4870000	360000	7.86924e-06	5.29396			IS004	ch01	63950000	65170000	1220000	0.166879	1.55265	9.30401
EIS005	ch01	5750000	5880000	130000	4.72084e-07	6.32608			IS005	ch01	65340000	66510000	1170000	0.179861	1.54737	8.60318
EIS006	ch01	6110000	6610000	500000	1.41487e-05	5.08043			IS006	ch01	66860000	67000000	140000	0.140146	1.01191	7.22035
EIS007	ch01	18570000	18670000	100000	8.01026e-09	8.09635			IS007	ch01	68550000	70250000	1700000	0.118968	1.27855	10.747
EIS008	ch01	23960000	24070000	110000	6.92717e-08	7.67744			IS008	ch01	70620000	71080000	460000	0.100343	1.28279	12.7841
EIS009	ch01	27770000	27970000	200000	2.31189e-06	5.66565			IS009	ch01	71250000	71380000	130000	0.151864	1.31788	8.67805
EIS010	ch01	36510000	36630000	120000	2.85413e-07	6.88969			IS010	ch01	71540000	72490000	950000	0.146662	1.53632	10.4752
EIS011	ch01	39560000	39660000	100000	9.31705e-06	5.03072			IS011	ch01	73350000	74110000	760000	0.182633	1.61988	8.86962
EIS012	ch01	39900000	40070000	170000	3.00958e-05	4.81517			IS012	ch01	74520000	74860000	340000	0.204524	1.57943	7.72244
EIS013	ch01	42120000	42240000	120000	8.34059e-07	6.27002			IS013	ch01	75200000	75330000	130000	0.169519	1.30109	7.67522
EIS014	ch01	44850000	44950000	100000	3.05863e-07	6.51447			IS014	ch01	75900000	76000000	100000	0.135735	1.01927	7.50925
EIS015	ch01	56340000	56440000	100000	1.89299e-07	6.72285			IS015	ch01	76110000	76370000	260000	0.144051	1.0778	7.48209
EIS016	ch01	61040000	61150000	110000	5.06313e-05	4.29875			IS016	ch01	77180000	77560000	380000	0.151778	1.09383	7.20673
EIS017	ch01	62440000	62580000	140000	3.64802e-05	4.43923			IS017	ch01	78020000	78190000	170000	0.139186	1.0459	7.51444
EIS018	ch01	63980000	64100000	120000	5.58068e-05	4.25363			IS018	ch01	78990000	80020000	1030000	0.0770279	1.21738	15.8044
EIS019	ch01	65400000	65520000	120000	3.92209e-05	4.40653			IS019	ch01	80920000	81040000	120000	0.214964	1.60835	7.48198
EIS020	ch01	66360000	66460000	100000	2.66667e-05	4.57403			IS020	ch01	81400000	81680000	280000	0.179346	1.35329	7.54569
EIS021	ch01	67200000	67360000	160000	1.06639e-07	9.37338			IS021	ch01	82200000	82300000	100000	0.198516	1.40292	7.06704
EIS022	ch01	67850000	68350000	500000	3.05615e-05	4.9823			IS022	ch01	84140000	84290000	150000	0.169128	1.23151	7.28155
EIS023	ch01	68640000	68740000	100000	5.0062e-05	4.30049			IS023	ch01	84900000	85570000	670000	0.132787	1.21366	9.13996
EIS024	ch01	69460000	70250000	790000	3.66983e-06	6.3676			IS024	ch02	4080000	4230000	150000	0.183823	1.34071	7.29348
EIS025	ch01	70710000	71110000	400000	1.11567e-05	5.46885			IS025	ch02	29410000	29510000	100000	0.265609	1.85855	6.99733
EIS026	ch01	71650000	71790000	140000	5.99611e-05	4.22285			IS026	ch02	30270000	30620000	350000	0.202496	1.52316	7.52194
EIS027	ch01	72060000	72530000	470000	2.17196e-05	4.86337			IS027	ch02	38100000	38470000	370000	0.167715	1.47429	8.79048
EIS028	ch01	73420000	73540000	120000	1.71801e-05	4.79048			IS028	ch02	38870000	39680000	810000	0.169316	1.49554	8.83284
EIS029	ch01	73890000	74240000	350000	4.52913e-06	5.6017			IS029	ch02	40000000	41660000	1660000	0.1805	1.56787	8.68624
EIS030	ch01	74600000	75330000	730000	2.2898e-05	4.84436			IS030	ch02	41790000	41920000	130000	0.212288	1.4929	7.03246
EIS031	ch01	75920000	76820000	900000	1.50583e-05	5.41581			IS031	ch02	42250000	42970000	720000	0.147482	1.27161	8.62215
EIS032	ch01	77150000	78180000	1030000	8.03409e-06	5.48844			IS032	ch02	43740000	43900000	160000	0.18328	1.381	7.53491
EIS033	ch01	78400000	79940000	1540000	4.26598e-06	5.97287			IS033	ch02	45810000	47320000	1510000	0.162689	1.36712	8.4033
EIS034	ch01	81110000	81210000	100000	1.66022e-05	4.77983			IS034	ch02	47620000	47830000	210000	0.156338	1.19348	7.63394
EIS035	ch01	81470000	81640000	170000	2.05228e-05	4.70486			IS035	ch02	47990000	48440000	450000	0.191452	1.40936	7.36141
EIS036	ch01	81920000	82250000	330000	2.973e-05	4.5823			IS036	ch03	6700000	6950000	250000	0.124469	1.12838	9.06555
EIS037	ch01	82620000	83690000	1070000	2.61038e-05	4.83817			IS037	ch03	9680000	9860000	180000	0.157906	1.2223	7.74071
EIS038	ch01	84040000	85480000	1440000	2.19655e-05	4.81294			IS038	ch03	10020000	10200000	180000	0.12543	1.04978	8.36948
EIS039	ch01	85690000	86080000	390000	5.35612e-06	5.43089			IS039	ch03	10620000	10720000	100000	0.124809	1.02045	8.17607
EIS040	ch01	87410000	87540000	130000	4.09369e-05	4.4303			IS040	ch03	11050000	11290000	240000	0.122147	1.1088	9.0776
EIS041	ch01	88580000	88880000	300000	5.67469e-05	4.24844			IS041	ch03	12190000	12760000	570000	0.256782	2.10933	8.21449
EIS042	ch01	89410000	89510000	100000	5.74307e-05	4.24086			IS042	ch03	14470000	15090000	620000	0.277486	2.01781	7.27177
EIS043	ch01	89990000	90100000	110000	5.49104e-05	4.26035			IS043	ch03	36900000	37340000	440000	0.391718	3.20709	8.18723
EIS044	ch02	1820000	1950000	130000	6.11163e-05	4.21393			IS044	ch03	46390000	46530000	140000	0.159913	1.13474	7.09596
EIS045	ch02	3940000	4060000	120000	4.43639e-05	4.35308			IS045	ch03	46670000	46870000	200000	0.170816	1.31159	7.67836
EIS046	ch02	12350000	12450000	100000	6.04306e-05	4.21874			IS046	ch03	47310000	48060000	750000	0.0925126	1.2034	13.008
EIS047	ch02	12850000	12960000	110000	1.77651e-05	4.76685			IS047	ch03	48220000	48900000	680000	0.161046	1.42955	8.87669
EIS048	ch02	19120000	19250000	130000	1.57842e-05	4.80235			IS048	ch03	49100000	49220000	120000	0.13178	1.01459	7.69913
EIS049	ch02	26190000	26290000	100000	4.45689e-05	4.35097			IS049	ch03	51480000	51830000	350000	0.18534	1.4687	7.92432
EIS050	ch02	26940000	27040000	100000	3.52783e-05	4.45249			IS050	ch03	52400000	52500000	100000	0.234549	1.64264	7.00341
EIS051	ch02	28140000	28250000	110000	5.94851e-05	4.22561			IS051	ch03	53520000	53860000	340000	0.156453	1.24374	7.94961
EIS052	ch02	29620000	29730000	110000	3.56426e-05	4.44914			IS052	ch03	54000000	54190000	190000	0.162276	1.29721	7.99384
EIS053	ch02	30170000	30270000	100000	1.68103e-05	4.77443			IS053	ch03	54310000	54550000	240000	0.154428	1.32036	8.55001
EIS054	ch02	30650000	30920000	270000	1.12176e-05	5.56395			IS054	ch03	58820000	59070000	250000	0.152283	1.56953	10.3066
EIS055	ch02	32950000	33180000	230000	1.94151e-05	4.83102			IS055	ch03	61480000	61740000	260000	0.0918357	1.32106	14.3851
EIS056	ch02	40030000	40160000	130000	4.94862e-05	4.31198			IS056	ch03	62090000	63660000	1570000	0.136958	1.45285	10.608
EIS057	ch02	43510000	43940000	430000	3.79219e-05	4.47891			IS057	ch04	1590000	1740000	150000	0.142847	1.08344	7.58458
EIS058	ch02	46110000	47320000	1210000	2.28008e-05	5.1985			IS058	ch04	3350000	4110000	760000	0.208237	1.62917	7.82364
EIS059	ch02	47640000	47910000	270000	3.38291e-05	4.52586			IS059	ch05	810000	1140000	330000	0.127421	1.09176	8.56812
EIS060	ch02	48560000	48670000	110000	5.04911e-05	4.29681			IS060	ch05	1380000	1750000	370000	0.0837333	1.10869	13.2407
EIS061	ch03	840000	1050000	210000	7.50041e-06	5.17408			IS061	ch05	2030000	2270000	240000	0.149782	1.1385	7.60106
EIS062	ch03	1260000	1370000	110000	5.07271e-05	4.30152			IS062	ch05	61800000	61900000	100000	0.152804	1.23025	8.05117
EIS063	ch03	2220000	2830000	610000	2.57861e-05	4.69945			IS063	ch06	38830000	40010000	1180000	0.129549	1.1543	8.91012
EIS064	ch03	3110000	3450000	340000	1.57638e-05	5.03474			IS064	ch06	41830000	42750000	920000	0.109029	1.10899	10.1715
EIS065	ch03	4370000	4680000	310000	4.77865e-05	4.33428			IS065	ch06	42950000	43070000	120000	0.158874	1.15286	7.25644
EIS066	ch03	5500000	5610000	110000	2.77881e-05	4.56926			IS066	ch06	43460000	43600000	140000	0.123459	1.01693	8.23692
EIS067	ch03	6940000	7100000	160000	4.60853e-05	4.34025			IS067	ch07	2250000	2620000	370000	0.158752	1.28234	8.07768
EIS068	ch03	7330000	7440000	110000	4.07906e-05	4.39788			IS068	ch07	4200000	4390000	190000	0.287452	2.42537	8.43747
EIS069	ch03	7690000	7830000	140000	3.77477e-05	4.47721			IS069	ch07	56640000	57040000	400000	0.208304	1.60463	7.70332
EIS070	ch03	8480000	8580000	100000	5.01326e-05	4.29988			IS070	ch07	62830000	62960000	130000	0.226973	1.72057	7.58052
EIS071	ch03	9910000	10690000	780000	1.81581e-05	6.10381			IS071	ch08	1780000	2010000	230000	0.177752	1.30232	7.32662
EIS072	ch03	11020000	11490000	470000	6.35415e-07	7.40897			IS072	ch08	3840000	6120000	2280000	0.27692	2.29961	8.30423
EIS073	ch03	12180000	12480000	300000	1.73973e-05	4.98768			IS073	ch08	11200000	11330000	130000	0.198105	1.60836	8.11874
EIS074	ch03	12880000	12980000	100000	4.9693e-05	4.3037			IS074	ch08	20740000	20850000	110000	0.40987	3.01242	7.34969
EIS075	ch03	13250000	13610000	360000	3.25922e-05	4.50974			IS075	ch08	21180000	21400000	220000	0.161691	1.58351	9.79348
EIS076	ch03	14140000	14240000	100000	5.92737e-05	4.22714			IS076	ch08	21700000	21800000	100000	0.263098	1.86172	7.07614
EIS077	ch03	14490000	14600000	110000	3.48084e-05	4.45832			IS077	ch08	23580000	23680000	100000	0.212334	1.5261	7.18726
EIS078	ch03	14850000	14950000	100000	5.5113e-05	4.25875			IS078	ch08	25200000	25460000	260000	0.131757	1.30246	9.88531
EIS079	ch03	15400000	15570000	170000	3.0067e-05	4.58901			IS079	ch08	27830000	28300000	470000	0.502001	3.77322	7.51635
EIS080	ch03	16720000	16880000	160000	1.84037e-05	4.74936			IS080	ch08	32350000	32550000	200000	0.262309	2.22647	8.48795
EIS081	ch03	18940000	19040000	100000	3.90238e-05	4.40867			IS081	ch08	33570000	33780000	210000	0.319907	2.46743	7.71296
EIS082	ch03	19340000	19960000	620000	3.06235e-05	4.58628			IS082	ch08	36100000	36240000	140000	0.331405	2.48547	7.4998
EIS083	ch03	20190000	20370000	180000	2.83012e-05	4.58381			IS083	ch08	38670000	39020000	350000	0.354501	3.38544	9.54988
EIS084	ch03	22060000	22240000	180000	1.83964e-05	4.81162			IS084	ch08	40170000	40560000	390000	0.157738	1.602	10.1561
EIS085	ch03	23440000	23740000	300000	6.67999e-06	6.98445			IS085	ch08	44990000	45120000	130000	0.424488	3.02854	7.13457
EIS086	ch03	24980000	25110000	130000	4.84278e-06	5.31973			IS086	ch08	47830000	47980000	150000	0.32056	2.30032	7.17592
EIS087	ch03	25580000	25690000	110000	5.74935e-05	4.24169			IS087	ch08	48170000	48290000	120000	0.279655	1.99562	7.13602
EIS088	ch03	26280000	26400000	120000	4.22294e-05	4.3744			IS088	ch08	49240000	49740000	500000	0.335843	2.45762	7.31778
EIS089	ch03	27510000	28040000	530000	3.7854e-05	4.46447			IS089	ch08	50070000	51030000	960000	0.334111	2.88084	8.62241
EIS090	ch03	28990000	29340000	350000	1.83209e-05	4.74354			IS090	ch08	53840000	54570000	730000	0.11692	1.17472	10.0472
EIS091	ch03	29770000	29910000	140000	4.17483e-06	5.46067			IS091	ch08	55390000	55490000	100000	0.157608	1.13405	7.19542
EIS092	ch03	30360000	30720000	360000	4.38823e-05	4.44598			IS092	ch08	55950000	56190000	240000	0.137556	1.54395	11.2242
EIS093	ch03	30970000	31110000	140000	2.18371e-05	4.68971			IS093	ch08	56640000	57150000	510000	0.149811	1.38544	9.24792
EIS094	ch03	31340000	31440000	100000	4.56458e-05	4.3406			IS094	ch08	59670000	59910000	240000	0.171671	1.5618	9.09767
EIS095	ch03	31810000	31940000	130000	1.75347e-05	4.76598			IS095	ch08	60050000	60170000	120000	0.142659	1.0224	7.16671
EIS096	ch03	32260000	32620000	360000	3.74568e-05	4.52629			IS096	ch08	60640000	61310000	670000	0.106738	1.29811	12.1617
EIS097	ch03	32950000	33180000	230000	4.63493e-05	4.33768			IS097	ch08	61600000	61740000	140000	0.161129	1.17408	7.28657
EIS098	ch03	33470000	33580000	110000	5.29571e-05	4.27666			IS098	ch09	1030000	1140000	110000	0.249918	1.75197	7.01016
EIS099	ch03	33900000	34380000	480000	4.6016e-05	4.36027			IS099	ch09	3050000	3440000	390000	0.114708	1.25367	10.9292
EIS100	ch03	37550000	37850000	300000	1.82714e-05	4.79073			IS100	ch09	4170000	4920000	750000	0.141943	1.6163	11.387
EIS101	ch03	38320000	38540000	220000	3.30951e-05	4.50883			IS101	ch09	5600000	6030000	430000	0.179264	1.43089	7.98206
EIS102	ch03	39230000	39440000	210000	3.06632e-05	4.55345			IS102	ch09	6150000	6250000	100000	0.252709	1.7586	6.959
EIS103	ch03	41170000	41700000	530000	3.11865e-05	4.68011			IS103	ch09	19230000	19340000	110000	0.147192	1.12812	7.66427
EIS104	ch03	41930000	42230000	300000	1.32929e-05	5.01729			IS104	ch09	58990000	60200000	1210000	0.139871	1.3816	9.87762
EIS105	ch03	43520000	43830000	310000	2.10267e-05	4.83715			IS105	ch09	60410000	60510000	100000	0.139022	1.01433	7.29624
EIS106	ch03	44300000	44410000	110000	6.75444e-06	5.17139			IS106	ch09	60650000	60800000	150000	0.168907	1.35808	8.04039
EIS107	ch03	44900000	45560000	660000	2.66347e-05	4.63339			IS107	ch09	60930000	61240000	310000	0.23083	1.68321	7.292
EIS108	ch03	45800000	46650000	850000	1.04369e-05	5.40465			IS108	ch09	61660000	62040000	380000	0.196369	1.42837	7.27389
EIS109	ch03	47710000	48090000	380000	1.9681e-05	5.65215			IS109	ch09	62320000	62530000	210000	0.168475	1.23796	7.34802
EIS110	ch03	48330000	48810000	480000	3.96466e-06	6.64			IS110	ch09	63530000	63740000	210000	0.2086	1.73774	8.33051
EIS111	ch03	49130000	49250000	120000	2.81268e-05	4.55175			IS111	ch09	64500000	64630000	130000	0.131321	1.04639	7.96819
EIS112	ch03	50200000	50380000	180000	1.89357e-05	8.49057			IS112	ch09	64810000	64920000	110000	0.235769	1.65131	7.00393
EIS113	ch03	50850000	52010000	1160000	2.28903e-05	6.12386			IS113	ch09	65360000	65920000	560000	0.115835	1.26868	10.9525
EIS114	ch03	52260000	52740000	480000	2.10896e-05	4.9843			IS114	ch10	1160000	1460000	300000	0.128494	1.36138	10.5949
EIS115	ch03	53660000	53760000	100000	1.29711e-05	4.88702			IS115	ch10	1720000	2160000	440000	0.205282	1.56541	7.62565
EIS116	ch03	54930000	55070000	140000	4.76969e-05	4.34907			IS116	ch10	3080000	3250000	170000	0.208325	1.68163	8.07216
EIS117	ch03	55290000	55680000	390000	8.22467e-06	6.99763			IS117	ch10	3380000	3540000	160000	0.132181	1.10447	8.35575
EIS118	ch03	56280000	56590000	310000	4.48709e-06	6.2131			IS118	ch10	4520000	4630000	110000	0.302058	2.12731	7.04275
EIS119	ch03	58860000	58980000	120000	5.07247e-05	4.29755			IS119	ch10	39960000	41820000	1860000	0.271897	2.13069	7.83639
EIS120	ch03	62140000	62450000	310000	4.9015e-05	4.31073			IS120	ch10	42810000	42950000	140000	0.580428	4.12577	7.10816
EIS121	ch03	62770000	63000000	230000	1.01098e-05	5.00947			IS121	ch10	43450000	43690000	240000	0.200998	1.51019	7.51348
EIS122	ch03	63410000	63720000	310000	1.53909e-05	4.95261			IS122	ch10	55080000	55510000	430000	0.147277	1.24168	8.4309
EIS123	ch03	64130000	64430000	300000	2.34638e-05	5.23497			IS123	ch10	57360000	57480000	120000	0.17058	1.21459	7.12035
EIS124	ch04	2490000	2600000	110000	2.28719e-05	4.64087			IS124	ch10	57700000	57900000	200000	0.150455	1.21325	8.06383
EIS125	ch04	3610000	3870000	260000	3.4974e-05	4.5211			IS125	ch10	59380000	59640000	260000	0.166973	1.2673	7.58986
EIS126	ch04	9960000	10060000	100000	6.30175e-07	6.20054			IS126	ch11	800000	1870000	1070000	0.128233	1.26873	9.89397
EIS127	ch04	10560000	10670000	110000	3.41323e-07	6.97422			IS127	ch11	2550000	3130000	580000	0.156987	1.2689	8.08286
EIS128	ch04	52480000	52580000	100000	6.17331e-05	4.20948			IS128	ch11	49830000	50020000	190000	0.147906	1.29206	8.73569
EIS129	ch04	60680000	60790000	110000	6.11677e-05	4.21397			IS129	ch11	50740000	51080000	340000	0.22081	1.7195	7.78723
EIS130	ch04	62300000	62930000	630000	4.74867e-05	4.33561			IS130	ch11	51410000	51580000	170000	0.217327	1.54336	7.10158
EIS131	ch05	490000	1770000	1280000	1.56385e-06	8.26762			IS131	ch11	52300000	53390000	1090000	0.247864	1.97762	7.97864
EIS132	ch05	1990000	3210000	1220000	1.17949e-05	5.50537			IS132	ch12	46650000	46770000	120000	0.203607	1.4378	7.06165
EIS133	ch05	4650000	5170000	520000	4.02081e-05	4.44038			IS133	ch12	63930000	64340000	410000	0.149324	1.16121	7.77648
EIS134	ch05	6030000	6190000	160000	3.77767e-05	4.43671
EIS135	ch05	6700000	6880000	180000	3.51993e-05	4.58648			Note: The domestication sweeps by nucleotide diversity were come from Lin, et al. 2014
EIS136	ch05	28320000	28510000	190000	1.2455e-06	5.90466
EIS137	ch05	62670000	63010000	340000	5.83545e-05	4.23551
EIS138	ch05	64380000	64730000	350000	1.39213e-05	5.15076
EIS139	ch06	220000	520000	300000	3.35546e-05	4.64684
EIS140	ch06	2650000	3040000	390000	1.4012e-05	5.79181
EIS141	ch06	8750000	8880000	130000	4.25199e-05	4.37143
EIS142	ch06	15260000	15380000	120000	2.10442e-05	4.71755
EIS143	ch06	27790000	27920000	130000	3.17905e-05	4.50752
EIS144	ch06	28360000	28460000	100000	3.82105e-05	4.41782
EIS145	ch06	30540000	30640000	100000	1.96125e-05	4.70747
EIS146	ch06	30860000	30980000	120000	1.41666e-05	4.84922
EIS147	ch06	31440000	33300000	1860000	9.84713e-06	5.75717
EIS148	ch06	33930000	34850000	920000	2.68439e-05	4.68497
EIS149	ch06	35550000	35670000	120000	3.66492e-05	4.68136
EIS150	ch06	36040000	36840000	800000	2.02821e-05	4.91431
EIS151	ch06	39130000	39260000	130000	3.2685e-05	4.48658
EIS152	ch06	39560000	40080000	520000	1.80959e-05	4.82958
EIS153	ch06	40890000	41840000	950000	2.05599e-05	5.55996
EIS154	ch06	42710000	43350000	640000	2.22669e-07	7.61855
EIS155	ch06	43650000	43760000	110000	2.16285e-08	7.6664
EIS156	ch06	44990000	45110000	120000	5.54139e-06	5.26149
EIS157	ch06	45880000	46020000	140000	1.10943e-06	5.95752
EIS158	ch07	320000	660000	340000	3.50614e-05	4.49694
EIS159	ch07	1080000	1430000	350000	8.14747e-07	7.70496
EIS160	ch07	1840000	2090000	250000	1.70696e-05	5.02735
EIS161	ch07	2530000	2660000	130000	1.82554e-09	8.89822
EIS162	ch07	3150000	3280000	130000	4.36749e-06	5.44279
EIS163	ch07	3790000	10860000	7070000	1.37282e-05	5.24107
EIS164	ch07	11240000	12120000	880000	1.17793e-05	5.56887
EIS165	ch07	12500000	12750000	250000	1.48024e-06	6.19157
EIS166	ch07	13120000	13390000	270000	3.77306e-05	4.43106
EIS167	ch07	13690000	13800000	110000	6.27257e-05	4.20256
EIS168	ch07	14050000	14610000	560000	8.27625e-06	6.27099
EIS169	ch07	14960000	15100000	140000	6.80124e-06	5.19286
EIS170	ch07	15720000	15870000	150000	5.05979e-05	4.29657
EIS171	ch07	16350000	16550000	200000	1.51606e-05	4.83356
EIS172	ch07	16780000	16930000	150000	1.95445e-05	4.71027
EIS173	ch07	17760000	18510000	750000	2.73007e-05	4.65337
EIS174	ch07	18800000	19120000	320000	3.66728e-05	4.47052
EIS175	ch07	19370000	19470000	100000	2.06072e-06	5.68598
EIS176	ch07	19750000	20020000	270000	1.72283e-05	5.67306
EIS177	ch07	20290000	20450000	160000	9.27446e-06	5.03743
EIS178	ch07	21120000	21840000	720000	2.47628e-05	4.91111
EIS179	ch07	22260000	22420000	160000	4.65849e-05	4.339
EIS180	ch07	22780000	23350000	570000	8.39712e-06	5.46656
EIS181	ch07	23770000	24460000	690000	1.4589e-05	5.19468
EIS182	ch07	24840000	25340000	500000	4.13233e-05	4.70677
EIS183	ch07	25750000	28180000	2430000	1.96057e-05	5.15251
EIS184	ch07	28660000	28830000	170000	1.5511e-05	4.88906
EIS185	ch07	29050000	29590000	540000	3.59535e-05	4.46296
EIS186	ch07	30030000	30620000	590000	9.49003e-06	5.67968
EIS187	ch07	31610000	31720000	110000	1.51739e-05	4.81892
EIS188	ch07	32050000	32310000	260000	1.2321e-05	4.92277
EIS189	ch07	33080000	33300000	220000	1.85609e-05	5.21851
EIS190	ch07	33990000	34110000	120000	1.0177e-05	5.45542
EIS191	ch07	34970000	36010000	1040000	7.47168e-06	5.3963
EIS192	ch07	36670000	36780000	110000	1.88906e-06	5.72383
EIS193	ch07	37560000	37670000	110000	4.4664e-05	4.35135
EIS194	ch07	38050000	38440000	390000	3.32975e-05	4.49047
EIS195	ch07	38860000	39740000	880000	2.73521e-05	5.27886
EIS196	ch07	40100000	41440000	1340000	1.59623e-05	5.22922
EIS197	ch07	41690000	41900000	210000	4.11437e-05	4.5141
EIS198	ch07	42210000	43220000	1010000	1.86836e-05	5.152
EIS199	ch07	44060000	44840000	780000	1.52836e-05	5.48096
EIS200	ch07	45050000	45150000	100000	5.71998e-07	6.24261
EIS201	ch07	46680000	47310000	630000	1.55197e-05	5.17669
EIS202	ch07	47630000	47920000	290000	2.34045e-05	4.87688
EIS203	ch07	48210000	48690000	480000	1.18564e-05	5.4413
EIS204	ch07	49200000	49890000	690000	1.99543e-05	5.59931
EIS205	ch07	50120000	51260000	1140000	1.3131e-05	5.9634
EIS206	ch07	51710000	54400000	2690000	8.9834e-06	5.64727
EIS207	ch07	55310000	55690000	380000	9.54846e-06	5.23319
EIS208	ch07	56230000	56410000	180000	1.33035e-05	5.28936
EIS209	ch07	56890000	57030000	140000	6.89463e-06	5.40318
EIS210	ch07	58960000	59210000	250000	1.26177e-05	5.04186
EIS211	ch07	61670000	62140000	470000	1.71026e-05	5.55027
EIS212	ch07	62490000	63200000	710000	1.49479e-05	5.00568
EIS213	ch07	63890000	63990000	100000	6.2299e-05	4.20552
EIS214	ch07	64570000	64690000	120000	4.18944e-05	4.37993
EIS215	ch08	1820000	2030000	210000	2.28733e-05	5.38818
EIS216	ch08	3460000	4150000	690000	2.72238e-05	4.76037
EIS217	ch08	4590000	4690000	100000	5.55855e-05	4.25504
EIS218	ch08	5140000	5300000	160000	5.20202e-05	4.28737
EIS219	ch08	6170000	6420000	250000	4.78037e-05	4.32629
EIS220	ch08	6830000	6930000	100000	5.77595e-05	4.23838
EIS221	ch08	7380000	7610000	230000	4.36631e-05	4.38788
EIS222	ch08	24180000	24280000	100000	4.22808e-05	4.37386
EIS223	ch08	45530000	45650000	120000	5.28356e-05	4.27937
EIS224	ch08	47700000	47880000	180000	3.06279e-05	4.52848
EIS225	ch08	48140000	48810000	670000	1.42332e-05	5.05676
EIS226	ch08	49230000	51050000	1820000	1.95407e-05	5.00053
EIS227	ch08	51370000	51470000	100000	1.39396e-05	4.85575
EIS228	ch08	52750000	52890000	140000	2.85963e-06	5.62571
EIS229	ch08	53100000	53400000	300000	4.29118e-05	4.4189
EIS230	ch08	54190000	54600000	410000	2.89578e-05	4.69831
EIS231	ch08	56680000	58100000	1420000	1.11676e-05	5.90139
EIS232	ch08	59380000	59640000	260000	6.68079e-06	5.43225
EIS233	ch08	60190000	60330000	140000	6.84434e-06	5.21473
EIS234	ch08	60680000	61170000	490000	3.13041e-06	8.05671
EIS235	ch08	61570000	62220000	650000	1.49403e-05	5.47164
EIS236	ch09	3170000	3370000	200000	3.07156e-05	4.53067
EIS237	ch09	4670000	4780000	110000	1.31935e-05	5.00762
EIS238	ch09	5190000	5480000	290000	7.75719e-06	5.39599
EIS239	ch09	5980000	6190000	210000	4.47038e-07	6.60504
EIS240	ch09	7740000	7850000	110000	9.30472e-06	5.03273
EIS241	ch09	12920000	13020000	100000	3.38062e-05	4.471
EIS242	ch09	13460000	13570000	110000	2.33157e-05	4.67
EIS243	ch09	18690000	18790000	100000	1.60179e-05	4.79539
EIS244	ch09	19150000	19380000	230000	2.11171e-05	5.13329
EIS245	ch09	20960000	21070000	110000	8.26081e-06	5.08479
EIS246	ch09	23480000	23580000	100000	6.11165e-06	5.21384
EIS247	ch09	25080000	25180000	100000	2.54829e-05	4.59375
EIS248	ch09	25670000	26270000	600000	5.92163e-06	8.93634
EIS249	ch09	33450000	33560000	110000	4.6357e-05	4.342
EIS250	ch09	44030000	44140000	110000	5.3434e-06	5.27269
EIS251	ch09	48400000	48530000	130000	3.81528e-06	5.42231
EIS252	ch09	49880000	50090000	210000	4.57567e-06	6.26806
EIS253	ch09	50390000	50520000	130000	1.79945e-05	5.19211
EIS254	ch09	54100000	54220000	120000	9.09302e-07	6.04161
EIS255	ch09	55670000	55820000	150000	8.88493e-07	9.60145
EIS256	ch09	56140000	56250000	110000	5.45241e-05	4.26405
EIS257	ch09	58330000	58430000	100000	5.14202e-05	4.28887
EIS258	ch09	58750000	58850000	100000	1.10397e-05	4.95704
EIS259	ch09	59090000	59670000	580000	4.85937e-06	5.76076
EIS260	ch09	60710000	61000000	290000	1.67249e-06	6.29094
EIS261	ch09	61690000	62590000	900000	1.55903e-05	5.06421
EIS262	ch09	63010000	63150000	140000	3.1539e-05	4.54425
EIS263	ch09	63530000	63670000	140000	5.95258e-05	4.22578
EIS264	ch09	63940000	64560000	620000	7.44422e-06	5.96272
EIS265	ch09	65260000	66350000	1090000	5.49442e-06	5.7319
EIS266	ch10	0	100000	100000	1.70099e-05	4.7693
EIS267	ch10	770000	1930000	1160000	2.18988e-05	4.82181
EIS268	ch10	46550000	46660000	110000	4.80174e-05	4.31865
EIS269	ch10	55130000	55480000	350000	1.25897e-05	7.48741
EIS270	ch10	59160000	59580000	420000	5.25537e-07	6.45667
EIS271	ch11	0	2130000	2130000	3.11336e-06	6.62461
EIS272	ch11	2410000	3490000	1080000	1.07591e-05	5.65071
EIS273	ch11	16910000	17090000	180000	4.4542e-06	5.37117
EIS274	ch11	19890000	20030000	140000	1.11167e-05	4.95402
EIS275	ch11	51550000	51660000	110000	4.76859e-05	4.32184
EIS276	ch11	52370000	52680000	310000	4.76929e-05	4.32962
EIS277	ch12	2100000	2240000	140000	3.43535e-05	4.56609
EIS278	ch12	46770000	47050000	280000	3.93953e-06	5.53076
EIS279	ch12	63500000	63610000	110000	3.76734e-06	5.42412
EIS280	ch12	63970000	64090000	120000	3.69835e-05	4.43202
Note: Some of the improvement sweeps are the results of combining neighbouring windows with P value (interval<200 kb). The P values are computed in this table for the merged windows.
