# Supplementary material for: Genome-wide association study of eigenvectors provides genetic insights into selective breeding for tomato metabolites
Source: BMC Biol. 2022 May 24;20:120. doi: 10.1186/s12915-022-01327-x (PMC9128223; doi:10.1186/s12915-022-01327-x)
Supplement: Supplementary file 1 — Additional file 1: Table S1. Summary of the sampled collection of tomato. Table S2. Information of 258 selected metabolites from 980 metabolites. Table S3. Putative EigenGWAS and π domestication sweeps. Table S4. Putative EigenGWAS and π improvement sweeps. Table S5. Genes within the putative EigenGWAS domestication sweeps. Table S6. Genes within the putative EigenGWAS improvement sweeps. Table S7. GO enrichment analysis of DEGs. Table S8. KEGG enrichment analysis of DEGs. Table S9. Summary of 29 genes/QTLs associated with tomato plant and fruit. Table S10. Summary of 12 significant association signals related polyphenols during domestication and improvement. Table S11. β-D-glucopyranosyl-caffeic acid (DGPC acid) selected genes in Eigen domestication and improvement. Table S12. The results of eQTL within the PIM and CER groups. Table S13. The results of eQTL within the CER and BIG groups. Table S14. N',N”,N”'-Trisinapoylspermine (TSPM) selected genes in Eigen domestication and improvement. Table S15. The primers of SlCGT used for the qRT-PCR experiment. [file 12915_2022_1327_MOESM1_ESM.zip › Additional file 1/Table S11.xlsx]

## Sheet: Table S11
Table S11 β-D-glucopyranosyl-caffeic acid (DGPC acid) selected genes in Eigen domestication and improvement.
Process	Gene ID	Chromosome	Start	End	Fold change	q value	Class	ITAG gene annotation 2.3	ITAG gene annotation 3.2
Domestication	Solyc01g088790.2	ch01	75293130	75295537	0.267816	0.000736596	DOWN	Regulatory protein (AHRD V1 **-- B6TR81_MAIZE)	Glycosyltransferase (AHRD V3.3 *** K4AYR9_SOLLC)
	Solyc01g090730.2	ch01	76128945	76132811	0.301161	0.00228834	DOWN	Squamosa promoter binding protein 1 (AHRD V1 *-*- Q1MU24_PHYPA)%3B contains Interpro domain(s) IPR004333 Transcription factor%2C SBP-box	Squamosa promoter binding protein 8b;symbol=SlySBP8b
	Solyc01g091180.2	ch01	76626787	76631774	5.89546	0.0429391	UP	Peptide transporter-like protein (AHRD V1 **-* Q9SVS9_ARATH)%3B contains Interpro domain(s) IPR000109 TGF-beta receptor%2C type I/II extracellular region	peptide transporter 1 (AHRD V3.3 *** AT3G54140.2)
	Solyc01g091330.2	ch01	76737024	76743229	0.293069	0	DOWN	Maleylacetoacetate isomerase/glutathione S-transferase (AHRD V1 ***- C9Q4X6_9VIBR)%3B contains Interpro domain(s) IPR005955 Maleylacetoacetate isomerase	Glutathione S-transferase (AHRD V3.3 *** A5YRT3_CAPAN)
	Solyc01g097710.1	ch01	80208314	80209405	2.65286	0.0211701	UP	Extensin-like protein Dif10 (Fragment) (AHRD V1 *-*- Q43504_SOLLC)	LOW QUALITY:Extensin-like protein Dif10 (AHRD V3.3 *** Q43504_SOLLC)
	Solyc01g097720.1	ch01	80211653	80212741	2.27872	0.00445934	UP	Extensin-like protein Dif10 (Fragment) (AHRD V1 *-*- Q43504_SOLLC)	Extensin-like protein Dif10 (AHRD V3.3 *** Q43504_SOLLC)
	Solyc01g097820.2	ch01	80285056	80289326	0.219557	0.00026567	DOWN	SOUL heme-binding protein (AHRD V1 *--- A8JFN5_CHLRE)%3B contains Interpro domain(s) IPR018790 Protein of unknown function DUF2358	adenine phosphoribosyltransferase-like protein, putative (DUF2358) (AHRD V3.3 *** AT3G04890.1)
	Solyc01g097830.2	ch01	80289524	80290790	0.277543	0.00543814	DOWN	AT5G28150-like protein (Fragment) (AHRD V1 *-*- D6PS19_9BRAS)%3B contains Interpro domain(s) IPR008586 Protein of unknown function DUF868%2C plant	Sulfate/thiosulfate import ATP-binding protein cysA (AHRD V3.3 *** A0A061F380_THECC)
	Solyc01g098670.1	ch01	80860890	80864183	2.92543	0.00391142	UP	Kinesin 1-like (AHRD V1 ***- Q69UI4_ORYSJ)%3B contains Interpro domain(s) IPR001752 Kinesin%2C motor region	Kinesin-like protein (AHRD V3.3 *-* K4B0Q4_SOLLC)
	Solyc01g098680.2	ch01	80867549	80870570	0.188671	0.0276853	DOWN	LRR receptor-like serine/threonine-protein kinase%2C RLP	LOW QUALITY:Leucine-rich-repeat receptor-like protein (AHRD V3.3 *** A0A097BR55_GOSBA)
	Solyc01g099020.2	ch01	81120391	81122109	0.111866	0	DOWN	GDSL esterase/lipase At5g03980 (AHRD V1 ***- GDL74_ARATH)%3B contains Interpro domain(s) IPR001087 Lipase%2C GDSL	GDSL lipase-like caffeoyltransferase
	Solyc01g099200.2	ch01	81264237	81268132	0.450436	0.0158216	DOWN	Lipoxygenase (AHRD V1 **** Q43191_SOLTU)%3B contains Interpro domain(s) IPR001246 Lipoxygenase%2C plant	Lipoxygenase (AHRD V3.3 *** A8W7J7_CAMSI)
	Solyc01g099210.2	ch01	81269872	81273647	0.271115	0	DOWN	Lipoxygenase (AHRD V1 **** Q0ZDG1_ACTDE)%3B contains Interpro domain(s) IPR001246 Lipoxygenase%2C plant	Lipoxygenase (AHRD V3.3 *** A8W7J7_CAMSI)
	Solyc01g099290.2	ch01	81330375	81336214	2.22613	0	UP	Cullin-like protein1 (AHRD V1 ***- Q8LP18_PEA)%3B contains Interpro domain(s) IPR016159 Cullin repeat-like	cullin 1 (AHRD V3.3 *-* AT4G02570.4)
	Solyc01g099330.2	ch01	81375622	81379067	2.11133	0.0455165	UP	Os10g0578600 protein (Fragment) (AHRD V1 *-*- Q0IVC7_ORYSJ)	S-adenosyl-L-methionine-dependent methyltransferases superfamily protein (AHRD V3.3 *** AT4G01240.1)
	Solyc03g121540.2	ch03	63687281	63693179	0.424069	0	DOWN	Beta-galactosidase (AHRD V1 ***- Q9ZP11_SOLLC)%3B contains Interpro domain(s) IPR019801 Glycoside hydrolase%2C family 35%2C conserved site IPR001944 Glycoside hydrolase%2C family 35 IPR000922 D-galactoside/L-rhamnose binding SUEL lectin ;Ontology_term=GO:0005515;Parent=gene:Solyc03g121540.2;from_BOGAS=1;interpro2go_term=GO:0005529,GO:0005975;length=5899;nb_exon=19;sifter_term=GO:0005515	beta-galactosidase 3;symbol=TBG3
	Solyc03g124050.2	ch03	64817768	64820373	0.324238	0.0323343	DOWN	Receptor like kinase%2C RLK	Receptor protein kinase, putative (AHRD V3.3 *** B9RHT1_RICCO)
	Solyc10g083250.1	ch10	62419572	62420904	0.365835	0.0190836	DOWN	UPF0497 membrane protein 7 (AHRD V1 ***- U4977_RICCO)%3B contains Interpro domain(s) IPR006459 Uncharacterised protein family UPF0497%2C trans-membrane plant subgroup	CASP-like protein (AHRD V3.3 *** K4D3B2_SOLLC)
	Solyc10g083330.1	ch10	62486719	62487636	2.28428	0.00671319	UP	Calcium/calmodulin protein kinase (AHRD V1 *-*- Q84ZT8_TOBAC)	LOW QUALITY:At2g36220/F2H17.17 (AHRD V3.3 *** Q9SJN3_ARATH)
	Solyc10g083390.1	ch10	62538764	62539525	0.246025	0.0305844	DOWN	Os08g0119500 protein (Fragment) (AHRD V1 *-*- Q0J8C9_ORYSJ)%3B contains Interpro domain(s) IPR013216 Methyltransferase type 11	LOW QUALITY:S-adenosyl-L-methionine-dependent methyltransferases superfamily protein (AHRD V3.3 *** AT1G24480.1)
	Solyc10g083410.1	ch10	62558105	62558422	0.0383069	0.00155464	DOWN	Peptidoglycan-binding LysM domain-containing protein (AHRD V1 ***- D7LUB2_ARALY)%3B contains Interpro domain(s) IPR018392 Peptidoglycan-binding lysin domain	LOW QUALITY:Peptidoglycan-binding LysM domain protein (AHRD V3.3 *** A0A072VJR4_MEDTR)
	Solyc10g083420.1	ch10	62561115	62561854	0.268172	0.00262186	DOWN	Ribonucleoside hydrolase 1 (AHRD V1 ***- D0ZCD2_EDWTE)%3B contains Interpro domain(s) IPR001910 Inosine/uridine-preferring nucleoside hydrolase	Inosine-uridine preferring nucleoside hydrolase, putative (AHRD V3.3 *** B9SRU5_RICCO)
	Solyc10g083430.1	ch10	62561992	62563659	0.292019	0.0243193	DOWN	Pyrimidine-specific ribonucleoside hydrolase (AHRD V1 ***- B6IUL3_RHOCS)%3B contains Interpro domain(s) IPR001910 Inosine/uridine-preferring nucleoside hydrolase	Inosine-uridine preferring nucleoside hydrolase (AHRD V3.3 *-* G7L609_MEDTR)
	Solyc10g083510.1	ch10	62623196	62627098	4.05394	0	UP	Growth-regulating factor 2 (AHRD V1 **-- Q6AWY7_ORYSJ)%3B contains Interpro domain(s) IPR014977 WRC	Growth-regulating factor (AHRD V3.3 *** A0A072U430_MEDTR)
	Solyc10g083530.1	ch10	62646441	62649709	0.492525	0.000430797	DOWN	Unknown Protein (AHRD V1)	Phosphatidylinositol N-acetyglucosaminlytransferase subunit P-like protein (AHRD V3.3 --* AT2G39435.6)
Improvement	Solyc01g102720.2	ch01	83215138	83216790	0.284572	0.000718612	DOWN	START domain containing 10 (Fragment) (AHRD V1 **-- Q52LA1_MOUSE)%3B contains Interpro domain(s) IPR002913 Lipid-binding START	SRPBCC ligand-binding domain superfamily protein
	Solyc01g102740.2	ch01	83236708	83238761	0.299496	0.000407269	DOWN	NAC domain protein IPR003441 (AHRD V1 *-*- B9GVP9_POPTR)%3B contains Interpro domain(s) IPR003441 No apical meristem (NAM) protein	NAC domain-containing protein, putative (AHRD V3.3 *** B9S056_RICCO)
	Solyc01g102890.2	ch01	83326699	83327827	0.47688	0.00299038	DOWN	Germin-like protein 4 (AHRD V1 ***- A8QK90_VITVI)%3B contains Interpro domain(s) IPR014710 RmlC-like jelly roll fold	Germin family protein (AHRD V3.3 *** G7I5N4_MEDTR)
	Solyc01g102950.2	ch01	83364523	83371065	0.412118	0	DOWN	FAD dependent oxidoreductase (AHRD V1 **-- B5VX05_SPIMA)	Lycopene beta/epsilon cyclase (AHRD V3.3 *** A0A072TS21_MEDTR)
	Solyc01g086800.2	ch01	73509413	73510011	0.408752	0	DOWN	Histone H3 (AHRD V1 **** Q53NE3_ORYSJ)%3B contains Interpro domain(s) IPR000164 Histone H3	Histone H3 (AHRD V3.3 *** H3_VOLCA)
	Solyc01g086820.2	ch01	73524426	73525155	0.300702	0	DOWN	Histone H3 (AHRD V1 ***- D8L9K7_WHEAT)%3B contains Interpro domain(s) IPR000164 Histone H3	Histone H3 (AHRD V3.3 *** A0A068VC55_COFCA)
	Solyc01g087270.2	ch01	73970037	73970716	0.13552	0.0361582	DOWN	Carotenoid cleavage dioxygenase 2 (AHRD V1 ***- Q2PHF7_LACSA)%3B contains Interpro domain(s) IPR004294 Carotenoid oxygenase	Carotenoid cleavage dioxygenase (AHRD V3.3 *-* A0A166HYX6_DAUCA)
	Solyc01g087280.1	ch01	73976402	73980711	0.174821	0.00999697	DOWN	Polygalacturonase A (AHRD V1 **** Q9M6S2_ACTCH)%3B contains Interpro domain(s) IPR000743 Glycoside hydrolase%2C family 28	Pectin lyase-like superfamily protein (AHRD V3.3 *** AT3G07970.1)
	Solyc01g096120.2	ch01	78996543	78998774	2.17159	0.00104635	UP	Dof zinc finger protein 2 (AHRD V1 *-*- A5HWF1_HORVD)%3B contains Interpro domain(s) IPR003851 Zinc finger%2C Dof-type	Dof zinc finger protein1;symbol=SlDof1
	Solyc01g096680.2	ch01	79465420	79473571	0.432973	0	DOWN	Microtubule-associated protein MAP65-1a (AHRD V1 **** Q9FEV9_TOBAC)%3B contains Interpro domain(s) IPR007145 MAP65/ASE1	Microtubule associated family protein (AHRD V3.3 *** B9GX96_POPTR)
	Solyc01g096750.1	ch01	79536216	79540867	0.314964	0	DOWN	Argonaute 4-like protein (AHRD V1 ***- D5FQ91_PELHO)%3B contains Interpro domain(s) IPR003165 Stem cell self-renewal protein Piwi	Argonaute4d;symbol=SlAGO4d
	Solyc01g097070.2	ch01	79791679	79797905	0.358551	0	DOWN	DNA topoisomerase (AHRD V1 *--- B4Q9Z3_DROSI)%3B contains Interpro domain(s) IPR010666 Zinc finger%2C GRF-type	DNA topoisomerase (AHRD V3.3 *** K4B095_SOLLC)
	Solyc01g099050.2*	ch01	81149642	81151267	0.263844	0.0313843	DOWN	GDSL esterase/lipase At1g28590 (AHRD V1 **** GDL8_ARATH)%3B contains Interpro domain(s) IPR001087 Lipase%2C GDSL	GDSL esterase/lipase (AHRD V3.3 *** A0A199UFA2_ANACO)
	Solyc01g099490.1	ch01	81486896	81488396	0.478433	0.000407269	DOWN	Unknown Protein (AHRD V1)	ATP-dependent DNA helicase Q-like SIM (AHRD V3.3 --* W9S050_9ROSA)
	Solyc01g099560.2*	ch01	81523993	81525045	0.0367524	0.00352229	DOWN	Carbonyl reductase 3 (AHRD V1 **** B6TRS7_MAIZE)%3B contains Interpro domain(s) IPR002347 Glucose/ribitol dehydrogenase	NAD(P)-binding rossmann-fold protein (AHRD V3.3 *** G7LBT9_MEDTR)
	Solyc01g099620.2	ch01	81563045	81567144	0.271672	0.0200625	DOWN	Respiratory burst oxidase-like protein (AHRD V1 **** C1IHQ9_9ROSI)%3B contains Interpro domain(s) IPR013121 Ferric reductase%2C NAD binding	Respiratory burst oxidase, putative (AHRD V3.3 *** B9RFA3_RICCO)
	Solyc01g100210.2	ch01	82026124	82027926	2.30002	0	UP	Glycosyltransferase (AHRD V1 *-*- B9N4D7_POPTR)%3B contains Interpro domain(s) IPR002495 Glycosyl transferase%2C family 8	Hexosyltransferase (AHRD V3.3 *** K4B155_SOLLC)
	Solyc01g100390.2	ch01	82195092	82200189	4.62628	0.0216942	UP	Pyrophosphate-energized proton pump (AHRD V1 ***- B0SRX3_LEPBP)%3B contains Interpro domain(s) IPR004131 Inorganic H+ pyrophosphatase	Pyrophosphate-energized vacuolar membrane proton pump (AHRD V3.3 *** AVP_VIGRR)
	Solyc02g086390.1	ch02	43621347	43622271	0.428922	0.0410149	DOWN	Unknown Protein (AHRD V1)	LOW QUALITY:ABC transporter D family member 1 (AHRD V3.3 --* A0A0B2R4B6_GLYSO)
	Solyc02g086400.1	ch02	43630625	43631017	0.397432	0.000165434	DOWN	Unknown Protein (AHRD V1)	RING/U-box superfamily protein (AHRD V3.3 --* AT5G01160.2)
	Solyc02g086190.1*	ch02	43511594	43512533	0.197536	0.00999697	DOWN	Sterol C-5 desaturase (AHRD V1 **** D7FW86_ECTSI)%3B contains Interpro domain(s) IPR006694 Fatty acid hydroxylase	Delta(7)-sterol-C5(6)-desaturase (AHRD V3.3 *** SC5D_TOBAC)
	Solyc02g086450.1	ch02	43695656	43695973	0.468661	0	DOWN	Genomic DNA chromosome 5 TAC clone K21I16 (AHRD V1 ***- Q9FI64_ARATH)	LOW QUALITY:cyclin-dependent kinase inhibitor (AHRD V3.3 *** AT1G10690.1)
Note:The FPKM of genes marked asterisk (*) were equal to 0 in 20 high content and low content individuals, and they were excluded
