# Supplementary material for: Genome-wide association study of eigenvectors provides genetic insights into selective breeding for tomato metabolites
Source: BMC Biol. 2022 May 24;20:120. doi: 10.1186/s12915-022-01327-x (PMC9128223; doi:10.1186/s12915-022-01327-x)
Supplement: Supplementary file 1 — Additional file 1: Table S1. Summary of the sampled collection of tomato. Table S2. Information of 258 selected metabolites from 980 metabolites. Table S3. Putative EigenGWAS and π domestication sweeps. Table S4. Putative EigenGWAS and π improvement sweeps. Table S5. Genes within the putative EigenGWAS domestication sweeps. Table S6. Genes within the putative EigenGWAS improvement sweeps. Table S7. GO enrichment analysis of DEGs. Table S8. KEGG enrichment analysis of DEGs. Table S9. Summary of 29 genes/QTLs associated with tomato plant and fruit. Table S10. Summary of 12 significant association signals related polyphenols during domestication and improvement. Table S11. β-D-glucopyranosyl-caffeic acid (DGPC acid) selected genes in Eigen domestication and improvement. Table S12. The results of eQTL within the PIM and CER groups. Table S13. The results of eQTL within the CER and BIG groups. Table S14. N',N”,N”'-Trisinapoylspermine (TSPM) selected genes in Eigen domestication and improvement. Table S15. The primers of SlCGT used for the qRT-PCR experiment. [file 12915_2022_1327_MOESM1_ESM.zip › Additional file 1/Table S3.xlsx]

## Sheet: Table S3
Table S3 Putative EigenGWAS and π domestication sweeps.
Eigen Sweep	Chromosome	Start	End	Length (bp)	P	Negative log10P			π Sweep	Chromsome	Start	End	Length (bp)	πCER*10-3	πPIM *10-3	πPIM/πCER
EDS001	ch01	390000	1010000	620000	0.00079426	3.12513			DS001	ch01	100000	290000	190000	1.13035	3.93491	3.48113
EDS002	ch01	2960000	3060000	100000	0.00104162	2.98229			DS002	ch01	400000	1250000	850000	1.12806	4.05394	3.59374
EDS003	ch01	3720000	3830000	110000	0.000962144	3.01723			DS003	ch01	3340000	3490000	150000	1.23377	3.85392	3.12369
EDS004	ch01	5350000	5820000	470000	0.000822748	3.09369			DS004	ch01	4800000	6400000	1600000	0.980061	3.41386	3.48331
EDS005	ch01	6170000	6280000	110000	0.00103845	2.98363			DS005	ch01	16090000	16240000	150000	1.23184	4.04067	3.2802
EDS006	ch01	11620000	11730000	110000	0.000977487	3.00996			DS006	ch01	59380000	59540000	160000	0.966399	3.06167	3.16812
EDS007	ch01	16070000	16220000	150000	0.000690618	6.01707			DS007	ch01	59660000	60640000	980000	1.59287	5.3589	3.36431
EDS008	ch01	16440000	16700000	260000	0.000634994	3.24745			DS008	ch01	65450000	65580000	130000	1.25107	3.82086	3.05407
EDS009	ch01	22470000	22670000	200000	0.000366496	3.52675			DS009	ch01	65780000	67510000	1730000	1.25026	4.83249	3.86519
EDS010	ch01	25330000	25440000	110000	0.000377549	3.42664			DS010	ch01	68280000	68590000	310000	0.899915	2.76833	3.07621
EDS011	ch01	26180000	26310000	130000	0.000194687	3.76255			DS011	ch01	70900000	71050000	150000	1.12358	3.42228	3.04587
EDS012	ch01	27860000	28050000	190000	0.000428964	3.39702			DS012	ch01	74870000	75330000	460000	1.01644	3.12078	3.0703
EDS013	ch01	28610000	28710000	100000	0.000870196	3.06038			DS013	ch01	75940000	76820000	880000	0.947623	2.98453	3.14949
EDS014	ch01	30290000	30390000	100000	0.000997922	3.0009			DS014	ch01	77140000	77300000	160000	0.982373	3.05479	3.1096
EDS015	ch01	30630000	30730000	100000	0.00103405	2.98546			DS015	ch01	80020000	80510000	490000	0.978942	3.08333	3.14966
EDS016	ch01	31080000	31200000	120000	0.000768897	3.121			DS016	ch01	80690000	80800000	110000	1.02959	3.1873	3.09571
EDS017	ch01	32500000	32610000	110000	0.000993615	3.00288			DS017	ch01	81130000	81240000	110000	1.34346	4.08901	3.04363
EDS018	ch01	33610000	33870000	260000	0.000706065	3.1672			DS018	ch01	83190000	83940000	750000	0.889864	3.00308	3.37477
EDS019	ch01	36060000	36210000	150000	0.000677279	3.17136			DS019	ch01	84330000	84440000	110000	1.41554	4.38766	3.09964
EDS020	ch01	36490000	36610000	120000	0.000892893	3.04921			DS020	ch01	85630000	86100000	470000	1.08321	3.41721	3.15472
EDS021	ch01	38890000	39010000	120000	0.000724323	3.1404			DS021	ch01	86490000	87150000	660000	0.87926	2.96223	3.36901
EDS022	ch01	39400000	40210000	810000	0.000783278	3.12675			DS022	ch01	88110000	88230000	120000	1.03708	3.19075	3.07667
EDS023	ch01	42040000	42450000	410000	0.000403805	18.9309			DS023	ch01	90160000	90300000	140000	0.822895	2.58093	3.13641
EDS024	ch01	42720000	42910000	190000	0.000144622	8.32471			DS024	ch02	20950000	21060000	110000	1.74648	5.43731	3.1133
EDS025	ch01	43620000	43720000	100000	0.000889656	3.05078			DS025	ch02	30850000	31040000	190000	1.46755	4.65339	3.17086
EDS026	ch01	44430000	44540000	110000	0.000374695	21.5128			DS026	ch02	33250000	33390000	140000	1.19639	3.8475	3.21593
EDS027	ch01	45500000	45690000	190000	7.65337e-05	4.11615			DS027	ch03	520000	680000	160000	1.07857	3.37895	3.13281
EDS028	ch01	46080000	46210000	130000	0.000128935	9.45892			DS028	ch03	1660000	1770000	110000	0.855913	2.62681	3.06901
EDS029	ch01	46530000	46700000	170000	0.000963799	3.01707			DS029	ch03	6910000	7040000	130000	1.03865	3.22014	3.10031
EDS030	ch01	47280000	47380000	100000	0.00103231	2.98619			DS030	ch03	7730000	7920000	190000	1.28368	4.31633	3.36246
EDS031	ch01	47620000	47930000	310000	0.000721795	3.1582			DS031	ch03	8190000	8530000	340000	1.36253	4.38594	3.21898
EDS032	ch01	49400000	49550000	150000	0.000941325	3.02661			DS032	ch03	10340000	10680000	340000	0.867143	2.91585	3.3626
EDS033	ch01	50750000	50920000	170000	0.000692061	3.1787			DS033	ch03	46150000	46370000	220000	0.964575	2.96153	3.07029
EDS034	ch01	53750000	53860000	110000	0.000870904	3.06392			DS034	ch03	47360000	47940000	580000	1.16459	3.95495	3.39599
EDS035	ch01	55070000	55170000	100000	0.000793986	3.10019			DS035	ch03	48710000	48930000	220000	1.59704	6.21621	3.89232
EDS036	ch01	57360000	57510000	150000	0.000644113	3.21557			DS036	ch03	49300000	49470000	170000	1.86335	5.78764	3.10604
EDS037	ch01	58370000	58580000	210000	0.000714863	3.16293			DS037	ch03	49630000	50700000	1070000	1.05421	3.68161	3.4923
EDS038	ch01	59150000	59420000	270000	0.000537232	3.29281			DS038	ch03	50850000	51240000	390000	1.30067	4.22368	3.24731
EDS039	ch01	60270000	60420000	150000	0.000742519	3.13051			DS039	ch03	51410000	51510000	100000	1.10278	3.33383	3.0231
EDS040	ch01	60690000	61810000	1120000	0.000738958	3.15637			DS040	ch03	52040000	52430000	390000	1.27996	4.61314	3.60412
EDS041	ch01	62080000	62240000	160000	0.000835551	3.07997			DS041	ch03	52700000	52880000	180000	1.05874	3.51946	3.3242
EDS042	ch01	64050000	64260000	210000	0.000592567	3.28634			DS042	ch03	53100000	53300000	200000	1.21226	3.86413	3.18755
EDS043	ch01	64690000	65170000	480000	0.000847997	3.07474			DS043	ch03	53760000	53860000	100000	1.01043	3.09508	3.06312
EDS044	ch01	65470000	66920000	1450000	0.000737408	3.14845			DS044	ch03	63460000	63810000	350000	0.972297	3.25312	3.34581
EDS045	ch01	70900000	71010000	110000	0.000871517	3.06051			DS045	ch03	63940000	64630000	690000	0.782209	2.59579	3.31854
EDS046	ch01	75240000	75340000	100000	0.00092784	3.03253			DS046	ch04	50000	470000	420000	0.910427	3.07002	3.37206
EDS047	ch01	75610000	75720000	110000	0.000754195	3.12262			DS047	ch04	580000	700000	120000	1.03351	3.23428	3.1294
EDS048	ch01	75990000	76330000	340000	0.000352531	3.51304			DS048	ch04	860000	960000	100000	1.29939	3.93712	3.02998
EDS049	ch01	76560000	76790000	230000	0.000367495	3.62618			DS049	ch04	1200000	1320000	120000	1.12757	3.47285	3.07994
EDS050	ch01	77250000	77360000	110000	0.000947598	3.02364			DS050	ch04	1450000	2270000	820000	1.10502	3.72186	3.36815
EDS051	ch01	80150000	80310000	160000	0.000593952	3.22662			DS051	ch04	23300000	23430000	130000	1.32512	4.16282	3.14146
EDS052	ch01	80830000	81480000	650000	0.000548585	3.27747			DS052	ch04	61900000	62090000	190000	0.91082	2.86225	3.14249
EDS053	ch01	81830000	82130000	300000	0.000675458	3.17143			DS053	ch04	62490000	62630000	140000	0.867342	2.71387	3.12895
EDS054	ch01	82910000	83010000	100000	0.000715636	3.14531			DS054	ch04	62830000	62950000	120000	1.07665	3.33751	3.09989
EDS055	ch01	83250000	83400000	150000	0.000701781	3.15392			DS055	ch05	0	3240000	3240000	0.893883	3.33541	3.73137
EDS056	ch01	85810000	85990000	180000	0.000877319	3.06252			DS056	ch05	3540000	3880000	340000	0.905728	2.96872	3.27772
EDS057	ch01	90210000	90320000	110000	0.000261591	3.58238			DS057	ch05	4070000	4520000	450000	1.03528	3.28064	3.16884
EDS058	ch02	4160000	5400000	1240000	0.000201046	6.585			DS058	ch05	7040000	7170000	130000	1.15329	3.5382	3.06791
EDS059	ch02	5730000	5860000	130000	5.30263e-12	18.564			DS059	ch05	7360000	7980000	620000	1.47101	4.69328	3.19052
EDS060	ch02	30820000	30920000	100000	0.000989335	3.00466			DS060	ch05	11800000	11930000	130000	1.90592	5.95325	3.12355
EDS061	ch02	47340000	47450000	110000	0.00074192	3.14208			DS061	ch05	17020000	17140000	120000	2.60259	8.2161	3.1569
EDS062	ch02	47840000	47960000	120000	0.000453123	3.40065			DS062	ch05	17620000	17790000	170000	1.52017	5.07205	3.33651
EDS063	ch02	48510000	48680000	170000	0.000530877	3.28453			DS063	ch05	32410000	32540000	130000	2.46983	7.70295	3.11881
EDS064	ch03	3550000	3650000	100000	2.00778e-06	5.69728			DS064	ch05	38190000	38610000	420000	1.96388	7.43057	3.78363
EDS065	ch03	6920000	7030000	110000	0.00072588	3.13928			DS065	ch05	61070000	61210000	140000	1.25949	3.97759	3.1581
EDS066	ch03	8240000	8370000	130000	0.000715297	3.15373			DS066	ch05	62650000	63250000	600000	1.00852	3.34795	3.31966
EDS067	ch03	9820000	9920000	100000	0.00103877	2.98348			DS067	ch05	63450000	63680000	230000	1.19366	3.75897	3.14912
EDS068	ch03	10340000	10570000	230000	0.000916404	3.04019			DS068	ch05	64260000	64370000	110000	1.31952	4.01787	3.04495
EDS069	ch03	37000000	37320000	320000	6.44977e-06	6.23664			DS069	ch05	64610000	64870000	260000	0.875056	2.65351	3.03239
EDS070	ch03	41670000	41800000	130000	2.56034e-06	6.98187			DS070	ch06	3100000	3210000	110000	1.41719	4.29816	3.03288
EDS071	ch03	45740000	45930000	190000	0.000908619	3.04519			DS071	ch06	5170000	5270000	100000	0.782985	2.43131	3.10518
EDS072	ch03	46800000	47080000	280000	0.000768214	3.1406			DS072	ch06	8600000	8780000	180000	0.888676	3.06116	3.44463
EDS073	ch03	47360000	49120000	1760000	0.000522684	3.42996			DS073	ch06	14830000	14960000	130000	1.06764	3.25615	3.04986
EDS074	ch03	49610000	49720000	110000	0.0010052	2.99784			DS074	ch06	17060000	17170000	110000	0.994093	3.03543	3.05347
EDS075	ch03	49950000	51840000	1890000	0.00053453	3.31991			DS075	ch06	24150000	24270000	120000	1.80292	5.63906	3.12774
EDS076	ch03	52100000	52800000	700000	0.000693911	3.17731			DS076	ch06	24880000	25160000	280000	1.20437	3.79459	3.15068
EDS077	ch03	53340000	53450000	110000	0.00056406	3.25099			DS077	ch06	27980000	28450000	470000	1.09131	3.82147	3.50173
EDS078	ch03	55460000	55730000	270000	0.000429442	10.6274			DS078	ch06	29980000	30090000	110000	0.910735	2.79154	3.06515
EDS079	ch03	58550000	58650000	100000	0.000963915	3.01596			DS079	ch06	30970000	31470000	500000	1.60292	5.15242	3.2144
EDS080	ch03	63560000	64050000	490000	0.000718885	3.15127			DS080	ch06	31950000	32050000	100000	0.919192	2.77946	3.02381
EDS081	ch03	64330000	64430000	100000	0.00101401	2.99396			DS081	ch06	32760000	33470000	710000	0.950959	3.06085	3.21869
EDS082	ch03	64730000	64830000	100000	0.00100699	2.99697			DS082	ch06	33730000	33950000	220000	1.06076	3.48443	3.28485
EDS083	ch04	1710000	1850000	140000	0.000642212	3.21202			DS083	ch06	34130000	34330000	200000	0.964745	3.23879	3.35715
EDS084	ch04	2440000	2550000	110000	0.000908741	3.04156			DS084	ch06	38610000	38800000	190000	1.15407	3.90753	3.38587
EDS085	ch04	7420000	7570000	150000	0.000483646	3.75792			DS085	ch06	39240000	39420000	180000	1.15316	3.7001	3.20867
EDS086	ch04	9960000	10100000	140000	1.99025e-05	5.49547			DS086	ch06	39810000	39950000	140000	0.982609	3.03648	3.09022
EDS087	ch04	20020000	20120000	100000	3.98554e-05	4.39951			DS087	ch06	40290000	41120000	830000	0.759459	2.95157	3.88641
EDS088	ch04	23300000	23640000	340000	5.48012e-07	6.5827			DS088	ch06	41240000	41340000	100000	0.954082	2.97145	3.11446
EDS089	ch04	29770000	29960000	190000	1.161e-05	4.93517			DS089	ch06	41880000	42050000	170000	0.761167	2.39216	3.14276
EDS090	ch04	43640000	43740000	100000	0.00102662	2.98859			DS090	ch06	42490000	43800000	1310000	0.88314	3.08913	3.49789
EDS091	ch04	52610000	52750000	140000	0.000526793	3.28295			DS091	ch06	43980000	44120000	140000	1.07749	3.43485	3.18781
EDS092	ch04	59770000	59870000	100000	0.000751782	3.12391			DS092	ch06	45430000	45640000	210000	0.788788	2.47069	3.13226
EDS093	ch04	60440000	60550000	110000	0.000846283	3.07324			DS093	ch07	90000	300000	210000	0.892404	2.86079	3.20571
EDS094	ch04	62020000	62120000	100000	0.000950598	3.022			DS094	ch07	550000	1550000	1000000	1.19454	4.12363	3.45206
EDS095	ch04	62340000	63360000	1020000	0.000604555	3.29018			DS095	ch07	2540000	3160000	620000	1.10091	3.49915	3.17843
EDS096	ch05	50000	1530000	1480000	0.000587475	3.27682			DS096	ch07	3480000	3630000	150000	1.00945	3.07647	3.04766
EDS097	ch05	1810000	2030000	220000	0.000763467	3.13832			DS097	ch07	4590000	4920000	330000	0.891525	2.9341	3.29111
EDS098	ch05	3650000	3760000	110000	0.000925544	3.03731			DS098	ch07	5870000	6030000	160000	1.90327	5.86839	3.08332
EDS099	ch05	4580000	4690000	110000	0.000925542	3.03535			DS099	ch07	9730000	9910000	180000	1.056	3.24798	3.07573
EDS100	ch05	17640000	17780000	140000	0.000602553	3.30703			DS100	ch07	11020000	11180000	160000	1.84696	5.6956	3.08377
EDS101	ch05	28240000	28410000	170000	2.4736e-08	7.60667			DS101	ch07	11500000	11680000	180000	1.69565	5.41006	3.19055
EDS102	ch05	34110000	34240000	130000	0.000330705	3.59103			DS102	ch07	12200000	12470000	270000	1.0931	4.27362	3.90963
EDS103	ch05	38240000	38360000	120000	4.68459e-11	10.3303			DS103	ch07	12840000	13080000	240000	1.58279	6.45969	4.0812
EDS104	ch05	62720000	62950000	230000	0.000540507	3.32824			DS104	ch07	14770000	14910000	140000	2.60605	7.91788	3.03827
EDS105	ch05	64630000	64730000	100000	0.000789092	3.10287			DS105	ch07	15390000	15550000	160000	1.82887	5.69223	3.11243
EDS106	ch06	300000	400000	100000	0.00102872	2.9877			DS106	ch07	17010000	17320000	310000	1.1118	4.48668	4.03551
EDS107	ch06	890000	1020000	130000	0.000732499	3.13524			DS107	ch07	17980000	18140000	160000	1.09877	3.69367	3.36162
EDS108	ch06	5190000	5540000	350000	0.000443452	4.8939			DS108	ch07	19260000	19490000	230000	1.02782	4.53194	4.40926
EDS109	ch06	6260000	6570000	310000	0.000846481	3.0798			DS109	ch07	19780000	20020000	240000	0.881058	2.80985	3.18918
EDS110	ch06	8540000	9580000	1040000	0.000528919	3.79428			DS110	ch07	20920000	21190000	270000	1.36486	6.57336	4.81614
EDS111	ch06	10870000	11210000	340000	0.000674026	3.99588			DS111	ch07	21810000	22010000	200000	1.84045	6.5222	3.54381
EDS112	ch06	11810000	12210000	400000	0.000812305	3.105			DS112	ch07	25010000	25140000	130000	2.59456	7.9126	3.04969
EDS113	ch06	12520000	12660000	140000	0.000430156	3.45825			DS113	ch07	26650000	26860000	210000	0.745901	2.99494	4.01521
EDS114	ch06	12980000	13460000	480000	0.000798875	3.11003			DS114	ch07	27350000	27450000	100000	0.947321	2.93473	3.09792
EDS115	ch06	13700000	14370000	670000	0.000525673	3.35253			DS115	ch07	28200000	28560000	360000	1.80921	6.06516	3.35237
EDS116	ch06	14600000	16020000	1420000	0.000126451	10.1598			DS116	ch07	29310000	29430000	120000	1.1179	3.44034	3.07751
EDS117	ch06	16790000	17170000	380000	0.000824598	3.09186			DS117	ch07	29700000	29940000	240000	1.35604	5.5221	4.07224
EDS118	ch06	17980000	18220000	240000	0.000902426	3.04855			DS118	ch07	30320000	31030000	710000	1.53169	5.99242	3.91228
EDS119	ch06	18490000	18620000	130000	0.00022242	3.67802			DS119	ch07	33640000	33950000	310000	1.47263	4.89387	3.32322
EDS120	ch06	18880000	18980000	100000	0.000906575	3.0426			DS120	ch07	37620000	38010000	390000	2.29673	7.22805	3.1471
EDS121	ch06	19200000	19300000	100000	0.000917819	3.03724			DS121	ch07	38310000	39030000	720000	2.50453	8.54938	3.41357
EDS122	ch06	20700000	21240000	540000	0.000795256	3.10635			DS122	ch07	39220000	39680000	460000	2.71418	9.12643	3.3625
EDS123	ch06	21510000	21620000	110000	0.00068941	3.16233			DS123	ch07	40310000	40500000	190000	1.42742	4.56602	3.19879
EDS124	ch06	22250000	22380000	130000	0.000766546	3.13125			DS124	ch07	40790000	41160000	370000	1.5919	7.22863	4.54088
EDS125	ch06	22750000	23400000	650000	0.000845929	3.08113			DS125	ch07	45730000	45910000	180000	2.18038	7.02023	3.21972
EDS126	ch06	23670000	24010000	340000	0.000715621	3.15897			DS126	ch07	49700000	51120000	1420000	1.73436	5.65347	3.25969
EDS127	ch06	24360000	25170000	810000	0.000746023	3.17285			DS127	ch07	51890000	52070000	180000	1.1305	3.54	3.13136
EDS128	ch06	25680000	26170000	490000	0.000441502	4.71595			DS128	ch07	53130000	53600000	470000	1.65188	5.09718	3.08568
EDS129	ch06	26550000	26990000	440000	0.000738729	3.14126			DS129	ch07	53800000	54220000	420000	0.961751	3.28077	3.41125
EDS130	ch06	27280000	27610000	330000	0.00041546	3.57881			DS130	ch07	54410000	54750000	340000	1.43011	4.47248	3.12736
EDS131	ch06	28150000	28250000	100000	0.000874788	3.0581			DS131	ch07	55380000	55780000	400000	0.896093	2.78731	3.11052
EDS132	ch06	31150000	31250000	100000	0.000608034	3.21607			DS132	ch07	56610000	56870000	260000	1.36695	4.40025	3.21902
EDS133	ch06	34110000	34210000	100000	0.000930539	3.03127			DS133	ch07	57700000	57800000	100000	1.31865	3.99804	3.03193
EDS134	ch06	39480000	39730000	250000	0.000669823	3.20906			DS134	ch08	50000	700000	650000	1.14001	3.63717	3.19048
EDS135	ch06	40350000	40510000	160000	0.000256105	3.74448			DS135	ch08	1360000	1460000	100000	1.7764	5.45708	3.07198
EDS136	ch06	40890000	41010000	120000	0.000770821	3.12011			DS136	ch08	1790000	2580000	790000	1.11045	3.70134	3.3332
EDS137	ch07	0	100000	100000	0.000787174	3.10393			DS137	ch08	4340000	4460000	120000	0.845531	2.58709	3.05973
EDS138	ch07	430000	540000	110000	0.000626018	3.22959			DS138	ch08	42020000	42190000	170000	4.31322	13.3294	3.09036
EDS139	ch07	830000	1530000	700000	0.000475206	3.39547			DS139	ch08	53590000	53710000	120000	1.12725	3.45394	3.06406
EDS140	ch07	2540000	2700000	160000	0.000521259	3.28663			DS140	ch08	53920000	54070000	150000	1.02953	3.17901	3.08783
EDS141	ch07	3120000	3220000	100000	0.000578495	3.2377			DS141	ch08	54350000	54530000	180000	1.16298	3.69465	3.17689
EDS142	ch07	4020000	4140000	120000	0.000924179	3.03465			DS142	ch08	54810000	54950000	140000	0.975869	3.23529	3.31529
EDS143	ch07	4430000	4920000	490000	0.000462983	5.09795			DS143	ch08	55370000	55490000	120000	1.14377	3.47055	3.03432
EDS144	ch07	6340000	6470000	130000	0.000900505	3.04656			DS144	ch08	56790000	57030000	240000	1.05797	4.15569	3.92798
EDS145	ch07	7410000	7980000	570000	0.000782786	3.11931			DS145	ch08	57330000	57840000	510000	0.930122	3.11262	3.34647
EDS146	ch07	8220000	8320000	100000	0.000885581	3.05277			DS146	ch08	58230000	59370000	1140000	0.956299	3.36035	3.51391
EDS147	ch07	8670000	13320000	4650000	0.000550119	3.82537			DS147	ch08	61860000	61970000	110000	1.13599	3.58065	3.152
EDS148	ch07	13660000	16320000	2660000	0.000537549	3.31112			DS148	ch09	1050000	1220000	170000	1.39049	4.5663	3.28396
EDS149	ch07	16910000	17260000	350000	0.000220062	4.3853			DS149	ch09	3340000	3500000	160000	1.09454	3.42075	3.12529
EDS150	ch07	17470000	18490000	1020000	0.0005761	3.33629			DS150	ch09	59460000	59560000	100000	0.730893	2.27606	3.11408
EDS151	ch07	18720000	42710000	23990000	0.000539799	3.50322			DS151	ch09	60460000	61020000	560000	1.03182	3.5506	3.44109
EDS152	ch07	42940000	48880000	5940000	0.00055073	3.33906			DS152	ch09	62410000	62570000	160000	1.24289	3.86995	3.11367
EDS153	ch07	49110000	52250000	3140000	0.000384519	3.58751			DS153	ch09	63880000	64130000	250000	1.09006	3.5961	3.29899
EDS154	ch07	52900000	53460000	560000	0.000628612	3.22608			DS154	ch09	64330000	64670000	340000	1.00023	3.25762	3.25686
EDS155	ch07	53910000	54710000	800000	0.000753183	3.16589			DS155	ch09	66040000	66280000	240000	1.00354	3.40555	3.39353
EDS156	ch07	55260000	55640000	380000	0.000644885	3.26648			DS156	ch09	67220000	67330000	110000	1.38234	4.22523	3.05659
EDS157	ch07	56050000	56870000	820000	0.000641487	3.26647			DS157	ch10	3240000	3340000	100000	1.12102	3.43236	3.06183
EDS158	ch07	60770000	60920000	150000	0.000731683	3.1413			DS158	ch10	45290000	45420000	130000	1.27157	4.036	3.17404
EDS159	ch08	18010000	18110000	100000	0.000379389	3.42092			DS159	ch10	48270000	48410000	140000	1.92741	6.00951	3.11792
EDS160	ch08	20210000	20350000	140000	0.000297206	5.12755			DS160	ch10	58410000	58560000	150000	0.939974	2.96032	3.14936
EDS161	ch08	21260000	21360000	100000	3.88343e-06	5.41078			DS161	ch10	59860000	60760000	900000	0.990491	3.49157	3.52509
EDS162	ch08	25350000	25450000	100000	4.92003e-06	5.30803			DS162	ch10	60920000	61520000	600000	0.997686	3.30617	3.31383
EDS163	ch08	40200000	40360000	160000	1.34148e-09	9.37381			DS163	ch10	61900000	62660000	760000	1.02641	3.5815	3.48933
EDS164	ch08	42260000	42370000	110000	0.000423169	10.2449			DS164	ch10	63210000	63590000	380000	0.998828	3.41703	3.42104
EDS165	ch08	54230000	54380000	150000	0.000757265	3.13093			DS165	ch10	63910000	64640000	730000	0.943763	3.53641	3.74714
EDS166	ch08	54680000	54940000	260000	0.00037473	3.46753			DS166	ch11	230000	340000	110000	1.01659	3.17138	3.11961
EDS167	ch08	57380000	57870000	490000	0.000627026	3.21997			DS167	ch11	1240000	1360000	120000	1.18266	3.6023	3.04594
EDS168	ch08	58170000	58750000	580000	0.000501551	3.40188			DS168	ch11	1620000	1840000	220000	1.07981	3.42321	3.17019
EDS169	ch08	59240000	59350000	110000	0.000861001	3.06602			DS169	ch11	4730000	5040000	310000	1.14611	3.60676	3.14696
EDS170	ch08	60990000	61190000	200000	0.000691356	3.17876			DS170	ch11	19850000	20050000	200000	1.86321	6.21646	3.33642
EDS171	ch08	61800000	62410000	610000	0.000865241	3.06591			DS171	ch11	46450000	46580000	130000	0.897857	2.82053	3.1414
EDS172	ch08	62920000	63050000	130000	0.000755291	3.12356			DS172	ch11	47180000	47340000	160000	0.896242	2.74949	3.0678
EDS173	ch09	6460000	6580000	120000	0.000296293	3.53556			DS173	ch11	49350000	49450000	100000	1.07418	3.24827	3.02396
EDS174	ch09	9250000	9350000	100000	0.000795275	3.09948			DS174	ch12	60000	350000	290000	1.02163	3.49191	3.41798
EDS175	ch09	14500000	14600000	100000	0.00100132	2.99943			DS175	ch12	770000	3260000	2490000	1.04582	3.71218	3.54953
EDS176	ch09	25410000	25530000	120000	6.04278e-05	4.32306			DS176	ch12	3380000	3490000	110000	0.79602	2.44744	3.0746
EDS177	ch09	54610000	54730000	120000	0.000730263	3.15801			DS177	ch12	3710000	3900000	190000	1.16709	3.74805	3.21144
EDS178	ch09	59960000	60060000	100000	0.00101385	2.99403			DS178	ch12	4080000	5140000	1060000	0.855678	2.94145	3.43756
EDS179	ch09	60890000	60990000	100000	0.000574697	3.24056			DS179	ch12	43800000	43900000	100000	1.25433	3.97358	3.16788
EDS180	ch09	63880000	63980000	100000	0.000823491	3.08434			DS180	ch12	44320000	44590000	270000	0.931894	3.16789	3.39941
EDS181	ch09	64700000	64840000	140000	0.000769866	3.1206			DS181	ch12	45270000	45600000	330000	1.2603	4.68594	3.71811
EDS182	ch09	65550000	65650000	100000	0.000700218	3.15477			DS182	ch12	48020000	48120000	100000	0.636664	2.05345	3.22533
EDS183	ch09	66130000	66250000	120000	0.00102684	2.98856			DS183	ch12	63310000	63450000	140000	1.00884	3.32108	3.29197
EDS184	ch10	450000	720000	270000	0.000538378	3.30324			DS184	ch12	63650000	64470000	820000	1.04179	3.78032	3.62866
EDS185	ch10	8180000	8280000	100000	1.92128e-14	13.7164			DS185	ch12	64580000	64840000	260000	1.04258	3.19235	3.06196
EDS186	ch10	15460000	16130000	670000	0.000529282	4.36104			DS186	ch12	65220000	65370000	150000	0.89818	2.77814	3.09308
EDS187	ch10	25480000	25610000	130000	4.68517e-16	16.1864
EDS188	ch10	25860000	26190000	330000	1.93203e-05	10.2851			Note: The domestication sweeps by nucleotide diversity were come from Lin, et al. 2014
EDS189	ch10	37000000	37110000	110000	8.27428e-05	4.08377
EDS190	ch10	41510000	41660000	150000	6.2994e-05	4.20835
EDS191	ch10	43460000	43710000	250000	0.000844722	3.07628
EDS192	ch10	45290000	45410000	120000	0.000310707	3.62771
EDS193	ch10	55120000	55510000	390000	7.33181e-05	20.544
EDS194	ch10	56700000	56800000	100000	0.000473725	3.32447
EDS195	ch10	60530000	60640000	110000	0.000374028	3.42747
EDS196	ch10	61160000	61290000	130000	0.000726549	3.1398
EDS197	ch10	61810000	62680000	870000	0.000517976	3.34262
EDS198	ch10	63290000	63600000	310000	0.000774438	3.15604
EDS199	ch10	64250000	64650000	400000	0.000848943	3.0808
EDS200	ch11	3900000	4170000	270000	0.000911106	3.04464
EDS201	ch11	4730000	4830000	100000	0.00101119	2.99517
EDS202	ch11	5710000	5820000	110000	0.000475891	3.32488
EDS203	ch11	19880000	20030000	150000	1.57211e-10	13.0873
EDS204	ch11	43000000	43100000	100000	5.5182e-05	4.2582
EDS205	ch11	47080000	47180000	100000	0.000947901	3.02324
EDS206	ch11	47690000	47800000	110000	0.000996416	3.00157
EDS207	ch12	2800000	2940000	140000	0.000882695	3.05498
EDS208	ch12	4370000	4870000	500000	0.000605398	3.28016
EDS209	ch12	5580000	5860000	280000	0.000803063	3.09906
EDS210	ch12	38170000	38380000	210000	0.00046813	3.42896
EDS211	ch12	38630000	39080000	450000	0.000964439	3.01628
EDS212	ch12	43790000	43900000	110000	0.00013676	3.86431
EDS213	ch12	44360000	44580000	220000	0.000397986	3.52106
EDS214	ch12	47940000	48050000	110000	0.000809417	3.10342
EDS215	ch12	48450000	48550000	100000	0.000974023	3.01143
EDS216	ch12	64480000	64630000	150000	0.000821855	3.09158
EDS217	ch12	65330000	65500000	170000	0.000625536	3.20639
Note: Some of the domestication sweeps are the results of combining neighbouring windows with P value (interval<200 kb). The P values are computed in this table for the merged windows.
