# Supplementary material for: Genome-wide association study of eigenvectors provides genetic insights into selective breeding for tomato metabolites
Source: BMC Biol. 2022 May 24;20:120. doi: 10.1186/s12915-022-01327-x (PMC9128223; doi:10.1186/s12915-022-01327-x)
Supplement: Supplementary file 1 — Additional file 1: Table S1. Summary of the sampled collection of tomato. Table S2. Information of 258 selected metabolites from 980 metabolites. Table S3. Putative EigenGWAS and π domestication sweeps. Table S4. Putative EigenGWAS and π improvement sweeps. Table S5. Genes within the putative EigenGWAS domestication sweeps. Table S6. Genes within the putative EigenGWAS improvement sweeps. Table S7. GO enrichment analysis of DEGs. Table S8. KEGG enrichment analysis of DEGs. Table S9. Summary of 29 genes/QTLs associated with tomato plant and fruit. Table S10. Summary of 12 significant association signals related polyphenols during domestication and improvement. Table S11. β-D-glucopyranosyl-caffeic acid (DGPC acid) selected genes in Eigen domestication and improvement. Table S12. The results of eQTL within the PIM and CER groups. Table S13. The results of eQTL within the CER and BIG groups. Table S14. N',N”,N”'-Trisinapoylspermine (TSPM) selected genes in Eigen domestication and improvement. Table S15. The primers of SlCGT used for the qRT-PCR experiment. [file 12915_2022_1327_MOESM1_ESM.zip › Additional file 1/Table S2.xlsx]

## Sheet: Table S2
Table S2 Information of 258 selected metabolites from 980 metabolites.
Chemical	PIM mean	CER mean	BIG mean	PIM-CER P-value	CER-BIG P-value	PIM-BIG P-value	Anova P-value	Compound name	class
SlFM0002	14.0182	13.7175	14.0165	0.053	0.0094	0.6792	0.092	Piperidine	Others
SlFM0008	19.3381	19.0906	18.6292	0.96	0.032	0.093	0.041	2-Aminoisobutyric acid	Amino acid derivative
SlFM0009	16.349	16.2407	15.614	0.624	0.011	0.182	0.028	Choline	Vitamin
SlFM0011	18.9274	18.7291	18.2318	0.936	0.017	0.117	0.023	Methional	Others
SlFM0013	12.5265	13.5796	13.407	0.011	0.197	0.019	0.018	L-Serine	Amino acid
SlFM0015	18.0916	18.598	18.7002	0.0022	0.4343	0.0004	0.0028	Uracil	Nucleic acid
SlFM0017	17.9554	16.988	15.7477	0.0044	1.5e-09	1.7e-09	1.6e-07	L-Proline	Amino acid
SlFM0018	17.6165	16.9987	17.1542	0.028	0.37	0.117	0.55	Betaine	Alkaloid
SlFM0019	15.583	14.8123	15.3284	0.0046	0.0276	0.3823	0.1	L-Valine	Amino acid
SlFM0020	17.1943	17.2492	17.7881	0.89	1.8e-06	6.6e-05	4.7e-05	Indole	Others
SlFM0022	16.1888	15.78	16.2974	0.511	0.032	0.541	0.012	Homoserine	Amino acid derivative
SlFM0031	16.6114	16.5048	16.7168	0.527	0.012	0.263	0.15	Benzoic acid	Polyphenol
SlFM0036	17.2803	17.3	17.8517	0.91713	0.00059	0.01046	0.0021	Nicotinic acid	Vitamin
SlFM0040	16.8901	16.5205	15.942	0.4774	0.0051	0.022	4.2e-05	Pipecolinic acid	Others
SlFM0042	14.5865	16.1522	16.7946	5e-05	0.0064	3.1e-08	0.0008	Agmatine	Polyamine
SlFM0044	17.4873	16.6878	16.7981	0.0233	0.8394	0.0088	0.028	6-Aminohexanoic acid	Amino acid derivative
SlFM0046	18.6914	17.8693	17.8068	0.0285	0.5135	0.0018	0.016	L-Leucine	Amino acid
SlFM0047	18.6315	17.7627	17.6523	0.0289	0.3958	0.0014	0.0074	L-Isoleucine	Amino acid
SlFM0048	18.6392	17.9127	17.9123	0.0423	0.872	0.0094	0.051	Ornithine	Amino acid
SlFM0049	15.6946	15.4875	16.1186	0.983	0.011	0.085	0.0049	L-Asparagine	Amino acid
SlFM0052	15.7024	15.9777	15.8303	0.035	0.165	0.336	0.47	2-Methylenesuccinic acid	Polyphenol
SlFM0057	18.8008	17.759	16.8682	0.011	4.2e-05	4.9e-07	2.7e-09	S-Methyl-L-cysteine	Amino acid derivative
SlFM0060	18.8643	17.7406	16.7587	0.0071	5.3e-05	6.9e-07	8.7e-09	Adenine	Nucleic acid derivative
SlFM0062	18.7607	17.6709	17.0618	0.00041	0.00024	9.6e-10	2.4e-13	4-Aminobenzoic acid	Polyphenol
SlFM0063	18.7902	17.7072	17.1185	0.00021	0.0003	3.2e-10	1.3e-13	Trigonelline	Alkaloid
SlFM0064	18.6683	16.6325	14.8645	0.00064	8.4e-16	9.8e-11	3.3e-15	Anthranilic acid	Amino acid derivative
SlFM0070	16.4762	14.5478	13.8246	1.3e-05	3.7e-05	1.1e-09	<2e-16	Urocanic acid	Others
SlFM0071	17.5824	17.3287	16.9965	0.466	0.048	0.026	0.049	p-Nitroaniline	Others
SlFM0073	20.352	19.7747	19.1148	0.095	2.8e-05	1.2e-06	4.3e-06	4-Nitrophenol	Others
SlFM0076	15.2039	15.7778	15.5007	0.033	0.135	0.202	0.034	4-Methyl-5-thiazoleethanol	Vitamin
SlFM0079	15.6832	15.0532	14.6212	0.08308	0.01031	0.00012	1.5e-05	Acetylcholine	Others
SlFM0081	16.0637	15.332	15.5006	9.6e-06	0.09	6.4e-05	1.1e-07	Indole-3-carboxaldehyde	Others
SlFM0085	15.2731	15.7023	15.7663	0.00227	0.54191	0.00072	0.016	Coumarin	Others
SlFM0086	16.3433	15.8392	16.4341	0.2195	0.0099	0.4615	0.0086	2-Methylglutaric acid	Polyphenol
SlFM0087	19.0382	18.7481	18.2311	0.35832	0.0014	0.00094	0.00024	DL-threo-beta-Methylaspartic acid	Amino acid derivative
SlFM0088	17.2606	17.02	16.5253	0.4378	0.0036	0.0031	0.0014	Glutamic acid	Amino acid
SlFM0089	16.8809	16.5978	15.6049	0.29951	0.00041	0.00078	0.0001	O-Acetyl-L-serine	Amino acid derivative
SlFM0090	15.7369	15.5184	14.9116	0.45199	0.00024	0.00052	3.7e-05	Isatin	Others
SlFM0094	16.3522	15.948	15.3932	0.3023	0.023	0.0063	0.02	trans-Cinnamic acid	Polyphenol
SlFM0095	13.9959	13.2527	13.2367	0.031	0.778	0.017	0.019	L-Methionine	Amino acid
SlFM0096	18.1107	18.244	17.7356	0.574	0.018	0.251	0.91	2-Phenylglycine	Amino acid derivative
SlFM0098	16.1824	16.8541	16.1964	0.07	0.01	0.94	0.53	Guanine	Nucleic acid
SlFM0099	17.876	18.2158	18.1643	0.007	0.22	0.046	0.077	Acetaminophen	Others
SlFM0104	14.7161	14.8526	15.4172	0.5742	0.0043	0.0111	0.22	3,4-Dihydroxybenzoic acid	Polyphenol
SlFM0106	21.5931	20.5129	20.2728	0.0077	0.4785	0.001	0.0023	L-Histidine	Amino acid
SlFM0117	18.7139	18.2724	16.8321	0.12	2.2e-11	9.9e-09	2.6e-10	Carnitine	Others
SlFM0123	17.4352	17.1232	16.9279	0.20011	0.00023	1.1e-05	0.0012	p-Coumaric acid	Polyphenol
SlFM0124	18.3111	18.4253	17.943	0.37409	0.00014	0.06547	0.03	4-Coumaric acid	Polyphenol
SlFM0129	25.2502	24.7026	24.8159	0.0081	0.65	0.0141	0.037	L-Phenylalanine	Amino acid
SlFM0138	14.6851	15.0817	15.6063	0.252	0.038	0.015	0.08	Pyridoxine	Vitamin
SlFM0143	13.0251	13.5281	14.1692	0.06752	0.00279	0.00019	0.0002	5-Methyltryptamine	Amino acid derivative
SlFM0145	14.6828	15.1235	15.7942	0.09189	0.00226	0.00019	0.00013	N-Acetyl-DL-aspartic acid	Amino acid derivative
SlFM0146	13.8901	14.3572	14.8621	0.05444	0.00587	0.00023	0.00017	(S)-(+)-2-(anilinomethyl) pyrrolidine	Others
SlFM0151	16.542	17.5237	17.9289	0.00086	0.04638	1.4e-07	0.0088	Serotonin	Amino acid derivative
SlFM0154	14.5359	14.4957	15.0978	0.6838	6.1e-06	0.0061	6.4e-05	Coniferyl aldehyde	Polyphenol
SlFM0155	15.2579	15.2657	15.9068	0.9266	7.2e-06	0.0036	8.4e-05	4-Hydroxy-3-methoxycinnamaldehyde	Polyphenol
SlFM0157	17.5725	17.6147	18.3326	0.95022	6.4e-07	0.00056	2.8e-05	Coniferyl aldehyde	Others
SlFM0158	16.6316	16.6324	17.0514	0.979	0.021	0.11	0.038	D-beta-Homophenylalanine	Amino acid derivative
SlFM0159	18.0026	16.8462	17.0337	0.0042	0.4495	0.006	0.017	Glucosamine	Others
SlFM0160	17.0328	16.5413	16.2377	0.076	9.9e-07	4.6e-09	2.5e-07	Theobromine	Alkaloid
SlFM0161	20.9695	21.8723	21.4493	8.8e-06	6.7e-05	0.0044	9.4e-05	Caffeic acid	Polyphenol
SlFM0166	19.2834	18.7801	18.4665	0.06	5.8e-07	1.4e-09	1.2e-07	3,4-Dihydroxycinnamic acid	Polyphenol
SlFM0168	17.2421	16.7605	17.1749	0.16	0.05	0.93	0.31	L-Tyrosine	Amino acid
SlFM0190	16.2991	15.9805	15.312	0.5502	0.0016	0.0046	0.095	Quinic acid	Polyphenol
SlFM0191	19.1875	18.8462	18.1547	0.5074	0.0023	0.0027	0.0028	D-Glucuronic acid	Others
SlFM0192	16.8351	17.4509	17.2173	0.031	0.165	0.16	0.058	4-Hydroxy-3-methoxycinnamic acid	Polyphenol
SlFM0194	14.8732	15.5971	15.4446	0.0051	0.4579	0.0121	0.12	Ferulic acid	Polyphenol
SlFM0197	17.6651	17.1207	16.798	0.062	4.8e-07	7.1e-09	1e-07	3,4-Dihydroxy-L-phenylalanine	Amino acid derivative
SlFM0198	13.954	14.3518	14.543	0.00794	0.12967	0.00013	0.037	gamma-Dodecalactone	Others
SlFM0206	15.9094	16.1842	16.144	0.022	0.613	0.036	0.083	Sebacic acid	Fatty acid
SlFM0212	11.3698	11.6791	12.1529	0.222	0.024	0.013	0.0044	IBA	Phytohormone
SlFM0213	15.6896	15.2271	15.543	0.023	0.032	0.385	0.022	L-Tryptophan	Amino acid
SlFM0216	19.1516	18.6593	18.9327	0.013	0.069	0.154	0.023	Methoxy indoleacetic acid	Phytohormone
SlFM0217	19.0702	18.5874	18.9137	0.012	0.015	0.304	0.016	(+/-)-alpha-Lipoamide	Others
SlFM0220	16.924	17.3536	17.5174	0.0058	0.2619	0.0001	0.00072	Sattabacin	Others
SlFM0222	17.4295	16.4588	15.1646	0.00015	<2e-16	5.3e-13	<2e-16	Chalcone	Flavonoid
SlFM0223	17.1787	17.0489	16.3907	0.9077	0.0015	0.0277	0.0057	Kynurenine	Amino acid derivative
SlFM0225	16.1995	16.6054	15.8586	0.21955	0.00071	0.17197	0.02	N-p-hydroxybenxoylputrescine	Polyamine
SlFM0232	14.1331	14.6037	14.3907	0.038	0.077	0.244	0.28	Vanillactic acid	Others
SlFM0234	17.6322	17.2866	17.1703	0.03114	0.20189	0.00083	0.0049	(+-)-Baclofen	Others
SlFM0243	13.6722	15.4189	15.4918	1.1e-05	0.56	1.6e-07	0.01	N-p-Cinnamoylputrescine	Polyamine
SlFM0245	16.7924	17.5481	17.9476	3.5e-05	0.0024	1.1e-08	1.7e-06	D-Pantothenic Acid	Vitamin
SlFM0251	16.7325	15.9558	15.8223	0.00015	0.2244	9.1e-06	4.1e-06	8-Chlro-1-tetrahydronorharmanone	Others
SlFM0252	17.2543	16.8291	16.6813	0.00929	0.06999	0.00014	0.0002	N-Hydroxy-L-tryptophan	Amino acid derivative
SlFM0254	15.8506	15.6799	15.6202	0.02191	0.05654	0.00013	0.37	L(+)-Cystathionine	Amino acid derivative
SlFM0255	14.9143	14.256	13.5842	0.0081	1.9e-05	4.2e-08	2.5e-12	Sinapic acid	Polyphenol
SlFM0259	16.0794	16.2149	15.1024	0.281	2e-08	0.005	4.4e-10	2'-Deoxycytidine	Nucleic acid derivative
SlFM0267	12.4011	12.5965	13.1063	0.4035	0.0143	0.0076	0.00086	Cinnamoyl choline	Vitamin derivative
SlFM0275	15.7313	14.5156	13.9595	1.8e-05	0.00016	1.6e-08	<2e-16	L-Homocarnosine	Amino acid
SlFM0277	9.65831	9.56441	9.69664	0.481	0.044	0.494	0.13	Lumichrome	Others
SlFM0278	19.0242	19.4554	18.915	0.017	9.2e-05	0.905	3.9e-05	Cytidine	Nucleic acid
SlFM0299	16.8033	16.1789	16.3371	0.029	0.622	0.115	0.089	N-Caffeoylputrescine	Polyamine
SlFM0302	12.3729	11.7579	11.8953	0.0027	0.2148	0.008	0.025	Muramic acid	Others
SlFM0311	14.1971	14.7746	15.5416	0.03068	0.00013	2e-06	6.8e-06	5-Ethyl-2'-deoxyuridine	Nucleic acid derivative
SlFM0314	18.6657	18.614	18.1238	0.6926	0.0037	0.0976	0.0048	5-Methylcytidine	Nucleic acid derivative
SlFM0324	14.0165	13.038	12.7335	0.00012	0.01899	3.7e-07	7.3e-07	N-p-Cinnamoylagmatine	Polyamine
SlFM0336	17.2363	17.578	18.4391	0.095	1.2e-10	3.9e-09	5.6e-10	ABA	Phytohormone
SlFM0371	17.9342	17.4937	17.0499	0.0779	0.0294	0.0014	0.00064	Saccharopine	Amino acid derivative
SlFM0373	15.8237	14.2251	13.4336	7.1e-05	0.00023	3.7e-08	3.9e-09	N-p-Coumaroylagmatine	Polyamine
SlFM0382	12.6312	13.5043	13.562	4.4e-05	0.73	2.6e-07	0.79	N- Feruloylcadaverine	Polyamine
SlFM0399	20.6585	20.6296	20.1402	0.515	0.0032	0.0667	0.0014	Guanosine	Nucleic acid
SlFM0403	21.0419	21.0176	20.5542	0.4737	0.0043	0.0649	0.0011	Xanthosine	Nucleic acid
SlFM0404	18.0003	15.3474	15.3588	1.5e-08	0.92	7.3e-10	<2e-16	Nicotinic acid-hexoside	Polyphenol
SlFM0425	15.8277	14.2577	12.9957	4.1e-05	1.3e-07	1.6e-09	2.5e-11	N-Caffeoylagmatine	Polyamine
SlFM0429	18.387	18.4441	18.1273	0.5946	0.0011	0.086	0.081	9-Hydroxy-(10E,12Z,15Z)-octadecatrienoic acid	Fatty acid
SlFM0430	17.5255	17.5773	17.2326	0.9502	0.0095	0.1823	0.01	N-Sinapoylputrescine	Polyamine
SlFM0436	21.6803	21.3101	21.4339	0.038	0.181	0.124	0.04	5'-Deoxy-5'-(methylthio)adenosine	Nucleic acid derivative
SlFM0443	17.9605	17.5719	17.6669	0.023	0.274	0.087	0.034	MNA-hexoside	Others
SlFM0459	15.7958	15.2904	14.6648	0.3646	0.003	0.0067	0.00052	Neohesperidin	Flavonoid
SlFM0470	11.5269	11.2729	11.9261	0.61539	0.00068	0.07818	0.0097	IAA-Glu	Phytohormone
SlFM0476	17.0509	15.8919	15.0886	5.1e-05	0.00046	1.9e-07	2.6e-06	N-Feruloylagmatine	Polyamine
SlFM0488	15.3854	15.1934	13.3859	0.45	1.3e-12	5e-07	5e-12	(-)-N-[3',4'-Dihydroxy-(E)-cinnamoyl]-L-glutamic acid	Amino acid derivative
SlFM0489	13.1268	13.1074	12.4765	0.77763	0.00024	0.01472	3.9e-05	N-Acetylneuraminic acid	Others
SlFM0502	15.6693	15.2059	15.5878	0.113	0.014	0.785	0.03	N-Feruloyltyramine	Amino acid derivative
SlFM0516	14.8316	14.9173	13.7514	0.8282	2.4e-09	0.00023	9.8e-05	N-Feruloylspermidine	Polyamine
SlFM0523	13.8025	14.3484	14.7852	0.0196	0.0037	5.6e-05	0.021	JA-Ile	Phytohormone
SlFM0533	18.1243	18.8082	18.4714	0.0071	0.0065	0.2411	0.14	p-Coumaric acid 4-O-hexoside	Polyphenol
SlFM0555	18.7272	19.243	19.0296	0.026	0.053	0.151	0.22	GA7-1	Phytohormone
SlFM0558	15.1151	14.8241	14.3485	0.452	0.0072	0.0135	0.019	2'-Deoxyadenosine-5'-monophosphate	Nucleic acid derivative
SlFM0572	17.0885	16.2555	15.4844	0.00137	0.00069	8.5e-06	0.058	N-Sinapoylagmatine	Polyamine
SlFM0577	15.4566	16.2214	16.0344	7.1e-05	0.2214	0.00025	0.024	4-Coumaroylquinic acid	Polyphenol
SlFM0583	12.6096	12.7101	12.3763	0.95	0.027	0.189	0.19	12OHJA-Ile-1	Phytohormone
SlFM0587	14.2539	13.7972	13.2887	0.0014	1.8e-06	5.4e-09	1.2e-13	Esculin	Others
SlFM0588	12.2684	11.4587	10.253	0.025	4.6e-08	6e-08	1.4e-13	Sinapoyl malate	Polyphenol
SlFM0594	11.9695	11.6478	11.2342	0.2894	0.0169	0.0067	0.00071	N', N''-Di-p-hydroxybenxoylcadaverine	Polyamine
SlFM0600	18.0933	18.6638	18.4106	0.0013	0.0022	0.02	0.0014	β-D-glucopyranosyl-caffeic acid	Polyphenol
SlFM0601	17.6799	18.6238	17.6974	2.2e-05	3.9e-10	0.96	7.2e-11	Coniferin	Others
SlFM0631	16.594	17.1984	17.2578	0.0196	0.8923	0.0075	0.12	Tianshic acid	Fatty acid
SlFM0633	20.4323	20.53	19.7155	0.4035	1.1e-07	0.0039	4.9e-06	Inosine-5'-monophosphate	Others
SlFM0639	14.2035	14.6468	15.0193	0.0075	0.0012	5.6e-07	4.9e-06	trans-Zeatin-riboside	Phytohormone
SlFM0648	18.7281	18.379	17.7818	0.044	1.5e-06	2.5e-06	9.1e-10	Chlorogenic acid	Polyphenol
SlFM0651	21.0825	20.532	19.5686	0.0091	6.6e-09	6.1e-09	1.2e-15	4-O-Caffeoylquinic acid	Polyphenol
SlFM0656	13.4128	14.637	15.7807	0.00025	1.7e-08	2.8e-12	2e-08	Ferulic acid O-hexoside	Polyphenol
SlFM0675	15.5172	15.1082	15.0261	0.00727	0.33021	0.00085	1.1e-06	Rosmarinic acid	Others
SlFM0686	18.6709	18.4902	18.2565	0.4923	0.0081	0.004	0.02	Guanosine 5'-monophosphate	Nucleic acid derivative
SlFM0696	16.3395	15.3383	13.894	3.7e-05	<2e-16	1.5e-13	<2e-16	iP9G	Others
SlFM0707	16.991	17.938	18.8343	2.2e-05	6.9e-10	5.1e-12	7.5e-13	5-Feruloylquinic acid	Polyphenol
SlFM0709	16.6586	17.5138	18.491	0.00012	8.9e-12	1.3e-11	1.2e-13	4-O-Feruloylquinic acid	Polyphenol
SlFM0737	16.5783	14.0257	13.8716	2.2e-08	0.091	1.2e-10	<2e-16	DIMBOA glucoside	Terpenoid
SlFM0744	13.7505	13.4255	12.9664	0.10909	0.00083	4.7e-05	0.00064	(-)-Riboflavin	Vitamin
SlFM0748	13.9921	12.9749	12.5544	4.4e-07	0.00029	1.1e-12	<2e-16	N', N''-p-Coumaroyl, p-cinnamoylcadaverine	Polyamine
SlFM0756	15.8724	15.7091	15.1756	0.5344	0.00027	0.00389	9.9e-06	N', N''-Caffeoyl, p-cinnamoylputrescine	Polyamine
SlFM0765	16.7951	16.4128	16.2302	0.018	0.02	8.7e-05	3.9e-05	trans-Zeatin O-glucoside	Phytohormone
SlFM0777	16.1422	16.5184	17.7573	0.042	6.1e-13	3.1e-10	1.6e-07	Succinyladenosine	Nucleic acid derivative
SlFM0782	9.20645	9.6584	8.92849	0.2064	0.0013	0.5901	0.0024	1-O-b-D-glucopyranosyl sinapate	Polyphenol
SlFM0785	15.2485	15.5121	15.6936	0.01181	0.0731	0.00011	0.0013	Cholesterol	Fatty acid
SlFM0786	19.096	18.2232	16.9414	0.00065	9.4e-15	6.9e-13	<2e-16	1-O-b-D-glucopyranosyl sinapate	Polyphenol
SlFM0789	18.44	17.8867	17.4723	3.2e-05	6.5e-07	2e-11	<2e-16	Sinapic acid-O-glucoside	Polyphenol
SlFM0834	17.6203	17.3346	16.7105	0.11	1.9e-05	4.3e-06	7.8e-06	N', N''-p-Cinnamoyl, caffeoylcadaverine	Polyamine
SlFM0847	15.16	14.5251	14.3936	0.00053	0.13017	2.2e-06	1.7e-05	Leucine derivative	Amino acid derivative
SlFM0864	17.7382	17.385	17.0634	0.0461	0.0037	1.5e-05	4.3e-06	Sinapoyl O-hexoside	Polyphenol
SlFM0879	14.8506	13.9684	13.4507	0.00041	0.00059	6.2e-08	4.5e-15	Tuberonic acid hexoside	Others
SlFM0883	18.7882	19.2809	19.2301	0.00055	0.47969	0.00106	0.014	E-3,4,5'-Trihydroxy-3'-glucopyranosylstilbene	Others
SlFM0890	16.7225	16.1631	16.9863	0.048	1.4e-07	0.111	1.2e-05	3-Hydroxy-glabrol	Others
SlFM0902	15.3727	15.7089	14.7691	0.64923	0.00064	0.07417	0.086	Tomatidenol	glycoalkaloid
SlFM0914	17.3692	16.3074	15.278	0.00028	6e-10	4.4e-08	<2e-16	Apigeninidin 5-glucoside	Flavonoid
SlFM0919	18.6767	16.8783	16.4736	9.6e-06	0.034	2.5e-11	0.0013	Isoliquiritin	Others
SlFM0928	17.8101	16.6493	15.1916	1.2e-05	<2e-16	8.7e-14	<2e-16	E-4,5'-Dihydroxy-3-methoxy-3'-glucopyranosylstilbene	Others
SlFM0944	16.3649	15.1224	15.141	0.00094	0.71972	1.1e-05	6.6e-06	Abscisic acid glucose ester (ABA-GE)	Phytohormone
SlFM0948	16.9535	17.0832	17.3425	0.2549	0.0159	0.0052	0.0014	(2S,3R)-2-{[{9-[(2R,3R,4S,5R)-3,4-Dihydroxy-5-(hydroxymethyl)tetrahydro-2-furanyl]-9H-purin-6-yl}(methyl)carbamoyl]amino}-3-hydroxybutanoic acid (non-preferred name)	Nucleic acid derivative
SlFM0959	13.4531	14.1733	13.7178	0.00158	0.00025	0.62966	0.24	Hydroxytomatidenol	glycoalkaloid
SlFM0960	17.8895	18.1686	17.0698	0.17	5e-13	5.4e-05	1.7e-10	Hydroxytomatidenol	glycoalkaloid
SlFM0964	18.8481	19.2765	18.644	0.018	3.7e-07	0.258	1.9e-06	Hydroxytomatidine	glycoalkaloid
SlFM0967	19.2542	18.3328	17.6587	0.00979	0.00011	1.1e-06	1.6e-07	Heptamethoxyflavone	Flavonoid
SlFM0969	19.1629	18.2263	17.5192	0.013	1.1e-05	4.3e-07	2.1e-08	Apigenin 7-O-glucoside	Flavonoid
SlFM0970	19.1269	18.085	17.3252	0.0038	1.2e-05	2.2e-08	1e-09	Apigenin 5-O-glucoside	Flavonoid
SlFM0981	18.9605	17.3286	16.438	0.00044	2.6e-05	3e-09	8.1e-15	Naringenin 7-O-glucoside	Flavonoid
SlFM0982	14.7781	14.0922	13.6319	0.02558	0.00053	3.8e-05	4.1e-12	Naringenin C-hexoside	Flavonoid
SlFM1000	12.5123	13.4945	14.2736	5.3e-05	8.5e-06	3.8e-09	5e-06	N', N''-Feruloyl,caffeoylcadaverine	Polyamine
SlFM1015	16.5063	15.3351	14.5067	2.8e-06	6.9e-07	2.1e-10	<2e-16	Biochanin A 7-O-glucoside	Flavonoid
SlFM1020	19.6194	18.9313	18.4681	0.0015	3.7e-05	6.1e-08	1.2e-12	Kaempferol 3-O-glucoside	Flavonoid
SlFM1021	19.7964	19.0965	18.6209	0.00074	2.1e-05	1.9e-07	1.8e-13	Luteolin 7-O-glucoside	Flavonoid
SlFM1061	14.5255	15.6005	16.246	0.00064	0.0062	4.8e-08	0.00033	Riboflavin-5'-monophosphate	Vitamin derivative
SlFM1076	15.9755	16.263	16.635	0.026	0.0014	1.2e-05	0.034	Rhodomyrtone	Others
SlFM1100	19.2824	18.8305	18.5015	0.02803	0.01688	0.00036	2.1e-06	Quercetin-O-glucoside	Flavonoid
SlFM1107	15.1688	15.6188	16.1972	0.0649	0.0016	7.6e-05	0.0034	Taxifolin O-glucoside	Flavonoid
SlFM1114	15.3575	14.5211	12.6474	0.011	5.1e-15	1.5e-10	5.2e-10	N', N''-Dicaffeoylspermidine	Polyamine
SlFM1122	17.2826	17.8187	18.0861	0.05081	0.02246	0.00025	0.0064	N', N''-p-hydroxybenxoyl,sinapoylcadaverine	Polyamine
SlFM1156	16.4328	16.3626	17.1627	0.8889	4.6e-06	0.0025	2e-05	Irisolidone 7-O-beta-d-glucoside	Flavonoid
SlFM1157	17.1521	16.9997	17.7899	0.7014	8.1e-06	0.0072	6.8e-05	3,7-Dimethoxykaempferol-C-glucoside	Flavonoid
SlFM1163	14.2442	15.0925	15.337	4.7e-05	0.01	3.1e-08	1.2e-06	Selgin 5-O-hexoside	Flavonoid
SlFM1178	15.0573	13.8991	12.3432	0.00072	7.2e-15	1.2e-12	<2e-16	N', N''-Feruloyl,caffeoylspermidine	Polyamine
SlFM1203	13.9619	13.6995	13.2234	0.595	0.041	0.011	0.0031	N', N'',N'''-Tri-p-hydroxybenxoylagmatine	Polyamine
SlFM1208	15.6133	15.1457	14.7802	0.0721	0.01181	0.00039	0.095	Tricin 5-O-hexoside	Flavonoid
SlFM1221	14.7849	14.0531	13.1167	0.0018	3.7e-10	3.2e-10	3e-15	N', N''-Diferuloylspermidine	Polyamine
SlFM1274	14.1893	13.8956	13.268	0.23	9.8e-07	6.6e-08	3.3e-11	tZROG	Others
SlFM1275	13.1981	13.1965	12.2259	0.86	3.2e-14	1.3e-08	6.3e-15	DHZROG	Others
SlFM1279	18.6103	20.657	19.4264	0.00013	7e-10	0.10178	3.4e-09	3,4-Dicaffeoylquinic acids	Polyphenol
SlFM1290	17.5663	17.4611	17.7919	0.983	1.5e-06	0.001	0.064	LPC(1-acyl 18:2)	Fatty acid
SlFM1294	18.6878	16.1177	14.7619	6.5e-06	1.2e-06	5e-12	<2e-16	Naringenin O-malonylhexoside	Flavonoid
SlFM1297	15.3642	14.7814	14.4024	0.0047	0.0161	4e-05	0.0002	N', N'',N'''-Tri-p-cinnamoylagmatine	Polyamine
SlFM1320	16.7845	15.6001	15.1469	2.8e-06	5.4e-05	9.5e-11	<2e-16	Phellodenol H O-hexoside	Polyphenol
SlFM1336	17.733	16.6494	16.0496	0.00189	0.00041	4.8e-06	4.2e-09	Luteolin O-malonylhexoside	Flavonoid
SlFM1345	18.581	16.8933	16.5215	0.0015	0.12	1.7e-05	3.3e-07	Eriodictyol O-malonylhexoside	Flavonoid
SlFM1362	13.3573	14.1314	14.6842	0.00084	7.9e-05	8.3e-10	0.00019	N', N'', N'''-Di-p-coumaroyl, p-hydroxybenxoylagmatine	Polyamine
SlFM1375	15.902	16.2258	16.6078	0.0863	0.043	0.0002	0.002	N', N'', N'''-Di-p-hydroxybenxoyl, feruloylagmatine	Polyamine
SlFM1384	18.7339	16.65	15.4565	3.7e-05	1.2e-06	1.1e-10	4.3e-16	Quercetin O-malonylhexoside	Flavonoid
SlFM1385	19.2259	17.0841	15.6036	9.5e-05	5.6e-07	1.1e-09	<2e-16	Tricetin O-malonylhexoside	Flavonoid
SlFM1419	13.2069	11.2863	10.8562	8.8e-09	0.013	1.1e-12	3e-15	Selgin O-malonylhexoside	Flavonoid
SlFM1422	18.8048	18.8039	18.6789	0.773	0.039	0.254	0.24	Viscumamide	Others
SlFM1441	15.3121	15.5811	14.6917	0.15105	1.1e-09	0.00085	0.21	Tomatidenol-O-hexoside	glycoalkaloid
SlFM1449	14.996	14.7546	14.3799	0.59465	0.00083	0.00987	0.00027	C-pentosyl-luteolin O-hexoside	Flavonoid
SlFM1468	16.8135	17.2834	16.4732	0.015	4e-09	0.039	3.3e-07	Caffeoyl tomatidine	glycoalkaloid
SlFM1470	19.4877	18.5366	17.7442	0.0012	2.2e-06	1.5e-07	5.5e-16	Cyanidin 3-rutinoside	Anthocyanin
SlFM1472	18.5341	17.5844	16.7441	0.0012	6.4e-07	1.7e-07	<2e-16	Dihydroxy tomatidine-O-rhamnoside	glycoalkaloid
SlFM1473	18.3433	17.3739	16.5144	0.0012	6.4e-07	1.7e-07	<2e-16	Kaempferol 3-O-glucoside-2'-O-rhamnoside	Flavonoid
SlFM1504	20.5489	20.1313	19.661	0.013	8.2e-06	1.5e-06	2.3e-10	Rutin	Flavonoid
SlFM1506	18.2536	16.4675	15.3416	7.1e-05	8.1e-09	6.4e-10	1.6e-13	Dihydroxy tomatidine-O-hexoside	glycoalkaloid
SlFM1507	19.2056	18.7495	18.3006	0.0038	1.1e-05	4.1e-07	2.5e-11	C-hexosyl-tricetin O-pentoside	Flavonoid
SlFM1541	18.717	17.8695	16.8851	0.00081	2.1e-07	8.7e-10	2.1e-08	Isorhamnetin rutinose or hexose-deoxyhexose	Flavonoid
SlFM1542	18.6132	17.7746	16.7644	0.00071	1.1e-07	9.2e-10	8e-09	Petunidin 3-O-rutinoside	Anthocyanin
SlFM1550	14.8532	12.3936	11.8936	1.8e-06	0.0033	1.3e-08	4.1e-12	Quercetin-3,4'-O-di-beta-glucopyranoside	Flavonoid
SlFM1553	16.9743	17.3669	16.6111	0.081	1.3e-05	0.297	7.2e-06	N', N'', N'''-Di-p-coumaroyl, sinapoylagmatine	Polyamine
SlFM1607	16.8964	16.6428	16.5516	0.5462	0.00048	0.00769	0.0021	Acetyl hydroxy tomatidine-O-hexoside	glycoalkaloid
SlFM1617	19.6203	19.555	19.1886	0.796	0.025	0.077	0.018	N', N'',N'''-Triferuloylagmatine	Polyamine
SlFM1619	17.5894	17.5065	17.1638	0.782	0.036	0.088	0.019	N', N'', N'''-Diferuloyl, caffeoylspermidine	Polyamine
SlFM1625	18.8482	18.2387	17.8368	0.0012	0.022	4e-07	1.8e-07	beta-Nicotinamide adenine dinucleotide	Others
SlFM1678	18.2017	17.765	16.0764	0.074	<2e-16	3.1e-12	<2e-16	N', N'', N'''-Disinapoyl, p-coumaroylagmatine	Polyamine
SlFM1741	15.9607	15.9136	14.5112	0.54	3.4e-13	4.6e-08	4.7e-09	Tomatidine-O-hexosyl-O-pentoside	glycoalkaloid
SlFM1769	18.9499	18.5795	18.12	0.02558	0.00351	0.00014	6.3e-07	Dihydroxy tomatidine-O-rhamnoside-O-pentoside	glycoalkaloid
SlFM1785	13.1513	12.9243	12.048	0.36	2.7e-07	4.8e-05	0.0051	γ-tomatine	glycoalkaloid
SlFM1794	17.6462	17.6791	17.3637	0.879	0.013	0.082	0.019	Quercetin-3-pentosylhexoside-7-deoxyhexoside	Flavonoid
SlFM1804	19.2247	17.9961	16.9226	0.0001	2.2e-08	1.1e-09	<2e-16	Dihydroxy tomatidine-O-hexosyl-O-rhamnoside	glycoalkaloid
SlFM1806	17.7661	16.4579	15.4244	5.6e-05	1.5e-08	4.7e-10	<2e-16	C-hexosyl-apigenin O-hexosyl-O-hexoside	Flavonoid
SlFM1809	19.7565	18.431	17.2578	8e-05	1.6e-09	1.2e-10	<2e-16	Kaempferol-dihexoside-rhamnoside	Flavonoid
SlFM1826	19.2548	18.8885	18.1406	0.042	1.3e-06	1.1e-07	8e-11	Delphinidin 3-sophoroside-5-rhamnoside	Anthocyanin
SlFM1885	20.4803	19.9205	19.4821	0.14	6.9e-10	3.7e-10	1.1e-13	Acetyl hydroxy tomatidine-di-O-hexoside	glycoalkaloid
SlFM1887	19.1043	18.727	18.7937	0.49603	0.00329	0.00072	0.0045	Acetyl hydroxy tomatidine-di-O-hexoside	glycoalkaloid
SlFM1892	17.8115	17.0521	15.5381	0.0041	1.3e-15	3e-13	3.6e-09	N', N'',N'''-Trisinapoylspermine	Polyamine
SlFM1923	13.4744	13.6128	12.7639	0.84213	0.00053	0.03642	0.015	β2-tomatidine	glycoalkaloid
SlFM1947	17.4554	18.2549	17.671	0.0028	2.1e-05	0.3957	1.1e-05	Quercetin O-dihexoside-rhamnosyl-xyloside	Flavonoid
SlFM1950	10.5863	10.2103	9.51086	0.052	5.3e-08	1.9e-07	3.5e-11	Hydroxytomatidenol-tri-O-hexoside	glycoalkaloid
SlFM1952	15.2282	17.176	17.2118	0.021	0.774	0.015	0.15	Ferulylpelargonidin di-O-hexosyl-O-pentoside	Anthocyanin
SlFM1955	15.1779	16.3103	15.331	0.28	7.3e-08	0.5	3.9e-08	Kaempferol-sinapylglucosyl-xylosylrhamnoside	Flavonoid
SlFM1977	13.787	14.1983	13.0768	0.55	2e-05	0.016	0.48	Dehydrotomatine isomer (25R)	glycoalkaloid
SlFM1978	12.1772	12.4689	11.4609	0.74142	0.00019	0.02371	0.39	Dehydrotomatine	glycoalkaloid
SlFM1979	14.3803	14.5093	13.0164	0.38	1.1e-12	1.8e-07	0.36	Dehydrofilotomatine	glycoalkaloid
SlFM1980	12.6431	13.2201	12.4273	0.3677	0.0032	0.268	0.49	Habrochaitoside A	glycoalkaloid
SlFM1981	14.7838	14.4357	13.1845	0.052	9.5e-10	1.4e-08	0.093	α-tomatine	glycoalkaloid
SlFM1982	15.3127	14.9773	13.486	0.01	<2e-16	7.8e-13	0.02	Filotomatine	glycoalkaloid
SlFM1983	15.865	16.0235	14.9061	0.47	2e-12	4.6e-06	6e-09	Neorickiioside A	glycoalkaloid
SlFM1984	15.4717	15.8939	14.7678	0.03772	1.4e-13	0.00039	2.6e-12	Lycoperoside H	glycoalkaloid
SlFM1985	20.4431	20.7328	19.4613	0.13	4.9e-15	4.3e-06	2.9e-11	Neorickiioside B	glycoalkaloid
SlFM1986	15.7769	13.6272	11.6369	0.00066	1.1e-07	4.3e-09	6.6e-11	Caffeoyl hydroxy tomatidine-di-O-hexosyl-O-pentoside	glycoalkaloid
SlFM1987	13.9551	15.227	13.3371	0.113	6.6e-09	0.014	0.00044	Lycoperoside B	glycoalkaloid
SlFM1988	13.3584	14.47	12.5897	0.3107	6.3e-08	0.0016	0.0011	Lycoperoside C	glycoalkaloid
SlFM1989	19.2882	19.8284	17.917	0.22	<2e-16	2.5e-05	5.6e-12	Lycoperoside A	glycoalkaloid
SlFM1990	13.7074	15.0439	13.2397	0.041	4.3e-08	0.087	0.0026	(Lycoperoside H) FA or (Hydroxy-α-Tomatine) FA III	glycoalkaloid
SlFM1991	17.3984	18.5109	16.6099	0.1214	6.2e-10	0.0026	0.00034	(Lycoperoside H) FA or (Hydroxy-α-Tomatine) FA I	glycoalkaloid
SlFM1992	16.9534	17.6775	15.6294	0.15	<2e-16	1e-05	0.0036	(Lycoperoside H) FA or (Hydroxy-α-Tomatine) FA II	glycoalkaloid
SlFM1993	15.0583	14.5384	14.0383	0.19392	0.00183	0.00027	0.39	Esculeoside A lacking O27 glucosyl residue	glycoalkaloid
SlFM1994	16.9505	15.5909	14.6169	0.00034	5.1e-10	1.2e-13	<2e-16	Caffeoyl hydroxy tomatidine-tri-O-hexosyl-O-pentoside	glycoalkaloid
SlFM1995	9.03982	9.16959	8.82166	0.382	0.021	0.361	0.036	Esculeoside B	glycoalkaloid
SlFM1996	18.6424	17.6547	16.8947	0.017	5.6e-11	2.5e-14	<2e-16	Dehydrolycoperoside G, Dehydrolycoperoside F or Dehydroescoleoside A	glycoalkaloid
SlFM1997	17.343	16.1846	15.2795	0.0052	8.6e-12	7.1e-15	<2e-16	Dehydrolycoperoside G, Dehydrolycoperoside F or Dehydroescoleoside A	glycoalkaloid
SlFM1998	12.8029	12.3293	11.6589	0.0097	1.2e-12	3.2e-13	<2e-16	Esculeoside A	glycoalkaloid
SlFM1999	18.9991	17.7719	16.9696	0.00061	2.5e-11	1e-14	<2e-16	Lycoperoside F	glycoalkaloid
SlFM2000	21.1241	20.1315	19.2391	0.00098	2.3e-13	5.7e-15	<2e-16	Lycoperoside F-1	glycoalkaloid
