# Supplementary material for: Genome-wide association study of eigenvectors provides genetic insights into selective breeding for tomato metabolites
Source: BMC Biol. 2022 May 24;20:120. doi: 10.1186/s12915-022-01327-x (PMC9128223; doi:10.1186/s12915-022-01327-x)
Supplement: Supplementary file 1 — Additional file 1: Table S1. Summary of the sampled collection of tomato. Table S2. Information of 258 selected metabolites from 980 metabolites. Table S3. Putative EigenGWAS and π domestication sweeps. Table S4. Putative EigenGWAS and π improvement sweeps. Table S5. Genes within the putative EigenGWAS domestication sweeps. Table S6. Genes within the putative EigenGWAS improvement sweeps. Table S7. GO enrichment analysis of DEGs. Table S8. KEGG enrichment analysis of DEGs. Table S9. Summary of 29 genes/QTLs associated with tomato plant and fruit. Table S10. Summary of 12 significant association signals related polyphenols during domestication and improvement. Table S11. β-D-glucopyranosyl-caffeic acid (DGPC acid) selected genes in Eigen domestication and improvement. Table S12. The results of eQTL within the PIM and CER groups. Table S13. The results of eQTL within the CER and BIG groups. Table S14. N',N”,N”'-Trisinapoylspermine (TSPM) selected genes in Eigen domestication and improvement. Table S15. The primers of SlCGT used for the qRT-PCR experiment. [file 12915_2022_1327_MOESM1_ESM.zip › Additional file 1/Table S10.xlsx]

## Sheet: Table S10
Table S10 Summary of 12 significant association signals related polyphenols during domestication and improvement.
Process	Chemical	Chromosome	BP	Ref	Alt	P	𝜋	EigenGWAS
Domestication	SlFM0533	ch07	57572928	T	C	2.16985e-08	127,072 bp from DS133	NA
	SlFM0600	ch01	80380047	C	T	3.54226e-08	DS015	70,047 bp from EDS051
	SlFM1279	ch01	81082325	C	T	7.30343e-09	47,675 bp from DS017	EDS052
Improvement	SlFM0104	ch12	46901866	G	T	2.2114e-08	131,866 bp from IS132	EIS278
	SlFM0123	ch03	8571059	G	A	6.66033e-10	NA	EIS070
	SlFM0154	ch07	55575462	C	T	4.33963e-10	NA	114,538 bp from EIS207
	SlFM0155	ch07	55575462	C	T	1.59835e-09	NA	114,538 bp from EIS207
	SlFM0166	ch03	9226549	G	A	4.79002e-12	NA	IS037
	SlFM0166	ch08	57064304	A	G	6.58413e-08	IS093	EIS231
	SlFM0600	ch01	81177722	A	G	3.13401e-11	137,722 bp from IS019	EIS034
	SlFM0656	ch11	52416332	T	G	4.6309e-08	IS131	EIS276
	SlFM1279	ch01	81177750	A	G	1.46966e-10	137,750 from IS019	EIS034
Note: If the distance between the identified significant association site and the domestication/improvement sweeps is less than 200 kb, we define that the site can be identified by 𝜋 or EigenGWAS.
